# Supplementary material for: Magnetic resonance imaging analysis predicts nanoparticle concentration delivered to the brain parenchyma
Source: Commun Biol. 2022 Sep 15;5:964. doi: 10.1038/s42003-022-03881-0 (PMC9477799; doi:10.1038/s42003-022-03881-0)
Supplement: Supplementary file 4 — Supplementary Data 1 [file 42003_2022_3881_MOESM4_ESM.zip]

Archive with 3 entries (3 files):
- 44nm-data.xlsx
- 18nm-data.xlsx
- 24nm-data.xlsx
