# Supplementary material for: Magnetic resonance imaging analysis predicts nanoparticle concentration delivered to the brain parenchyma
Source: Commun Biol. 2022 Sep 15;5:964. doi: 10.1038/s42003-022-03881-0 (PMC9477799; doi:10.1038/s42003-022-03881-0)
Supplement: Supplementary file 4 — Supplementary Data 1 [file 42003_2022_3881_MOESM4_ESM.zip › 44nm-data.xlsx]

## Sheet: Group analysis
DeltaR2*	Concentration	DeltaR2* mean	Concentration mean	Concnetration STD
1.52031e-05	0.0176926	0.0263645	0.00586848	0.0146894
4.38902e-05	0.0142888	0.136869	0.0109204	0.0159703
4.53999e-05	-0.0118351	0.277518	0.0135635	0.0184617
5.75078e-05	0.0193567	0.411855	0.0135239	0.0149297
5.76275e-05	-0.00885759	0.526368	0.0197231	0.0418939
0.000201628	0.0146377	0.625218	0.0179898	0.0351626
0.000360854	0.000123118	0.707406	0.0146144	0.0174639
0.000406103	0.0107114	0.789727	0.0190005	0.0179235
0.000443798	0.00109364	0.863467	0.0199468	0.0170856
0.000618181	0.0139906	0.938107	0.0141103	0.0391052
0.000739431	0.0140478	0.998071	0.0160081	0.029716
0.00085834	-0.0051391	1.05997	0.0201103	0.0256269
0.000915403	0.0119057	1.12094	0.0154594	0.0324877
0.0010275	0.00238642	1.18096	0.0188873	0.0174277
0.00120142	0.0186956	1.24269	0.0178614	0.0341007
0.00171938	0.0173859	1.30671	0.0210047	0.0325566
0.0019928	0.0145791	1.35962	0.0160672	0.0250247
0.00226622	0.00120122	1.42177	0.0206439	0.0153907
0.00346448	0.00415649	1.47602	0.0238519	0.0350737
0.00454593	0.00564187	1.52734	0.0214119	0.0270027
0.00499146	0.00366756	1.58088	0.0190233	0.0375618
0.00547808	0.0181657	1.6416	0.0165933	0.0234936
0.00558337	0.0178878	1.70026	0.0197136	0.0199601
0.00800564	0.00776976	1.75666	0.0213499	0.0372694
0.00811668	0.0145054	1.81837	0.0197875	0.0232151
0.00815285	-0.00939736	1.88134	0.0176771	0.0351745
0.00839147	0.0158816	1.94043	0.0208264	0.0221264
0.0086163	0.000896737	2.00323	0.0202794	0.019108
0.00938456	-0.0061314	2.06186	0.0203884	0.0206435
0.0100932	0.0031212	2.11674	0.0175406	0.026596
0.0103606	-0.00125031	2.17328	0.0185343	0.0205336
0.0105001	-0.0218183	2.22406	0.0211335	0.0217003
0.0110372	0.0172536	2.28673	0.014648	0.0314939
0.0113275	0.00357596	2.34396	0.0228166	0.0185414
0.0115345	0.0156563	2.40446	0.0187156	0.0202497
0.0123793	0.00891387	2.47052	0.0201406	0.017771
0.0128247	0.00237342	2.52844	0.0209697	0.0185384
0.0129025	0.0202101	2.59055	0.0220691	0.0203989
0.0136223	-0.00353816	2.65065	0.0189508	0.0256221
0.0146237	0.0265789	2.70621	0.0169621	0.0206211
0.0147681	0.00630876	2.76543	0.0188215	0.0171535
0.0158812	0.0233362	2.83002	0.0158775	0.0302246
0.0164749	-0.00435836	2.90001	0.0150689	0.0270102
0.0170742	0.0150066	2.96252	0.0191696	0.017454
0.0176854	0.0406856	3.01776	0.016324	0.029893
0.0177613	0.00158954	3.08422	0.0180653	0.0166698
0.0184864	0.0198042	3.16662	0.0191918	0.017597
0.0186718	0.00392798	3.23714	0.0186598	0.0199179
0.018947	0.00388841	3.30573	0.0230771	0.0182319
0.0201593	0.0057688	3.37067	0.0203122	0.0170946
0.0207697	-0.0217059	3.43946	0.0185004	0.0192121
0.0224003	-0.0114576	3.50555	0.0194949	0.0192097
0.0224488	0.0194014	3.57534	0.0205727	0.0188464
0.0237942	0.000720079	3.63115	0.0204907	0.0290239
0.0242758	0.0107491	3.70074	0.0183269	0.0180879
0.0250898	-0.00819161	3.77416	0.0171234	0.0178433
0.026819	0.0104597	3.83873	0.0194106	0.0174368
0.0269921	0.0123459	3.91892	0.0193744	0.0188138
0.0278817	-0.0261355	3.99297	0.020865	0.0188602
0.0293916	0.000828143	4.07266	0.0206284	0.0185882
0.0294387	-0.00976337	4.17108	0.0205073	0.0157642
0.029542	-0.0175732	4.25573	0.0203658	0.017898
0.0296131	0.00269922	4.33144	0.0176991	0.0274246
0.0299807	0.00421387	4.41695	0.0200638	0.0207387
0.0313027	0.0366574	4.50889	0.0197426	0.0170179
0.0317943	-0.0047963	4.59705	0.021474	0.0193289
0.0326885	0.0191155	4.68406	0.0208986	0.0185906
0.0335912	-0.000881423	4.77898	0.0198711	0.0182194
0.0363403	0.00362596	4.87759	0.0200353	0.019014
0.0386086	0.00714904	4.9864	0.0191813	0.019059
0.0388116	0.00445665	5.10466	0.0207851	0.0204528
0.0389194	-0.0449123	5.2064	0.0196519	0.0216353
0.0398808	0.00530186	5.33734	0.0185856	0.0176918
0.0447243	0.00687048	5.46086	0.0186704	0.018043
0.0450639	0.00496918	5.59076	0.0193357	0.0197973
0.0455884	0.045598	5.73279	0.0173501	0.0188523
0.047652	0.0116347	5.89238	0.0197973	0.0168121
0.0508147	0.0230193	6.04334	0.015252	0.0151416
0.0526798	0.00917723	6.21089	0.0192113	0.0173348
0.0532272	-0.00366348	6.37108	0.0173875	0.019531
0.0541373	-0.0202174	6.55	0.0182506	0.01794
0.0543564	0.0146902	6.74058	0.022897	0.0196291
0.0550415	-0.00113678	6.91915	0.0224569	0.02049
0.0566971	0.00430143	7.16904	0.0240737	0.0219747
0.0567531	0.00593484	7.42604	0.0209754	0.0179024
0.0571221	0.000295911	7.6673	0.0249837	0.0199276
0.0586951	-0.00170543	7.99435	0.0224339	0.0209166
0.0590213	-0.0171042	8.43276	0.0215851	0.0178382
0.0591814	0.0182556	8.85078	0.0259121	0.0183324
0.0592249	0.0144121	9.42929	0.0232787	0.0207006
0.0594588	0.0180271	10.0721	0.0283477	0.0211064
0.0608726	-0.0173363	10.9352	0.0286036	0.0215532
0.0611916	0.00681997	12.0372	0.0281565	0.0226363
0.063138	0.0348289	13.6442	0.028888	0.024685
0.0636769	0.0154567	17.8306	0.0336341	0.0287596
0.0642892	0.0120398
0.0646943	-0.0239356
0.0677663	-0.00323641
0.0679066	-0.00974896
0.0682848	0.0399513
0.0694761	0.00670137
0.0705241	0.0113672
0.0725771	0.0181407
0.0761906	0.00800422
0.0763241	0.000989782
0.0767404	0.00332096
0.0776222	-0.00989216
0.0783114	-0.0205362
0.0797735	-0.0162185
0.0802067	0.0407253
0.0817566	-0.00340507
0.083432	0.0215521
0.084611	-0.00683035
0.0853791	0.0123696
0.0862603	0.0333179
0.0863925	0.0144541
0.0885044	0.00852315
0.0899009	0.00823861
0.0922605	0.0155668
0.09309	-0.00263567
0.0948572	0.000701513
0.0949626	0.0175128
0.0954489	0.00892963
0.0966056	0.00592063
0.0988078	0.00759967
0.101856	0.0133743
0.10361	0.0125356
0.104105	0.0249027
0.104844	0.016533
0.105379	0.0184232
0.110428	5.81996e-05
0.11526	-0.000475541
0.115683	0.00108597
0.115995	0.014232
0.116079	0.0216697
0.11989	-0.0122796
0.122648	0.0062244
0.125086	0.0233543
0.125134	-0.00310703
0.12579	0.0454309
0.126248	0.00837412
0.126883	0.0429755
0.127598	-0.01717
0.128748	-0.0137412
0.13196	0.0192049
0.132645	0.00487633
0.13522	0.000124226
0.136172	0.00152738
0.137431	0.0152793
0.139402	0.00657212
0.141595	0.0397402
0.143663	-0.00207036
0.143748	-0.00575746
0.146927	-0.000132232
0.147425	-0.00627039
0.147971	0.0121023
0.148254	0.0319934
0.149202	0.0222904
0.150075	-0.0160619
0.150108	0.0321472
0.150356	0.0192322
0.151453	-0.0105047
0.153489	0.0293227
0.156756	0.00289995
0.156986	0.0181877
0.157345	0.0330523
0.15791	-0.0133625
0.160557	0.023361
0.161273	0.011735
0.163015	0.00355537
0.163685	0.0180003
0.163722	0.0146518
0.164413	-0.00254962
0.165031	0.0185185
0.165406	0.02521
0.165594	0.0141688
0.168195	0.0178848
0.169412	0.0131664
0.171188	0.00656434
0.171648	-0.00441366
0.175156	-0.00867753
0.177147	0.0138826
0.18321	0.010341
0.183858	0.0197057
0.184255	0.0194413
0.184862	0.00296848
0.185752	0.0107664
0.186087	-0.0158663
0.186319	0.00375615
0.189217	0.0253508
0.191556	0.025993
0.191805	0.0463339
0.19412	0.046605
0.199272	-0.0084123
0.200175	-0.0215492
0.200495	0.0394178
0.200995	0.0121024
0.20446	0.0113137
0.208519	0.0320041
0.209085	0.0454972
0.209184	0.0501211
0.21152	0.0196931
0.212602	-0.00409202
0.213753	0.0172247
0.21378	-0.0218859
0.214493	0.0203584
0.214597	-0.00465496
0.216342	0.0442063
0.217291	0.0196918
0.218226	0.0179272
0.220155	0.00856346
0.222172	0.0424397
0.223802	0.0142096
0.223941	0.00538749
0.224069	0.0404488
0.226731	-0.0100288
0.230039	0.00987629
0.230318	0.0129566
0.232783	-0.0122945
0.233409	-0.0231556
0.236162	0.0274337
0.236351	0.00787401
0.240513	0.0099249
0.241252	0.0179894
0.241471	-0.0222358
0.242125	0.0195993
0.243734	0.00103291
0.24407	0.0500817
0.248839	0.0415857
0.258845	0.0332917
0.260573	0.040159
0.261181	-0.0220418
0.266223	-0.00867485
0.268601	-0.00714998
0.268844	0.0043559
0.269699	-0.00237912
0.269808	0.0166198
0.27009	-0.00460943
0.270372	0.00787824
0.270398	-0.00699041
0.271933	0.00703236
0.27289	0.00870804
0.273778	0.0304592
0.274	0.00858292
0.275681	0.032691
0.276063	0.00104969
0.277452	0.0314825
0.281752	0.00400099
0.282511	0.0228512
0.284231	0.0155731
0.28646	0.0045555
0.286657	0.0217626
0.286927	-0.00261609
0.287032	0.0146959
0.287128	0.0177644
0.287128	0.0206727
0.28908	-0.0048043
0.289666	0.0030712
0.289945	0.0207953
0.291956	0.0265678
0.29229	0.0315461
0.293667	-0.0119242
0.294232	-0.00562272
0.29506	0.0194287
0.295336	0.00442036
0.295508	0.0182666
0.299732	0.0254625
0.299762	0.0283052
0.300074	0.0144104
0.300203	-0.00969026
0.302493	0.00645004
0.30299	0.0197304
0.303279	0.023142
0.304037	-0.0315408
0.30476	0.00567628
0.306213	0.0444071
0.308163	0.0183998
0.308262	0.0072403
0.308894	0.0480641
0.310229	0.000842187
0.310468	0.0206054
0.313072	0.00838748
0.313871	0.0016523
0.317417	0.0544654
0.318425	0.00432855
0.322448	0.0228656
0.324547	0.0155314
0.324836	0.0480736
0.325001	-0.0128304
0.325187	0.0123918
0.325574	0.0168308
0.327318	-0.00556845
0.327387	0.0119627
0.334904	0.0231158
0.334951	0.0175436
0.337163	0.00788335
0.339861	0.0455513
0.341502	0.0542954
0.345556	0.0159313
0.34648	0.000684438
0.350603	0.0366538
0.354747	0.0262412
0.355571	0.0362351
0.355587	0.00828111
0.355687	-0.00153775
0.356215	0.0248162
0.356963	0.0100897
0.357966	0.0192983
0.359258	0.00472591
0.360487	0.00693478
0.361203	-0.000397369
0.362267	0.024847
0.363302	0.016131
0.364835	-0.00491048
0.36777	0.0460566
0.368047	0.0200516
0.37079	0.0202274
0.373331	0.0210624
0.373605	0.0383099
0.373955	0.0119935
0.374531	-0.0130917
0.376847	-0.0157395
0.377651	-0.00846931
0.377914	-0.0157323
0.379101	0.0205687
0.381107	0.00689839
0.38164	0.016417
0.383302	0.00547039
0.383955	0.0250966
0.390448	-0.00999865
0.394795	0.0201825
0.395985	0.0220586
0.396433	0.0321777
0.396615	0.00456063
0.396717	0.0373611
0.397935	-0.0362887
0.398486	0.0281707
0.398799	0.021104
0.399683	0.0114259
0.400931	0.0133037
0.401115	0.0191453
0.403435	0.0054607
0.40345	-0.0184795
0.403815	0.0510273
0.407803	0.0312292
0.408115	0.00541496
0.408465	0.0189684
0.408777	0.0263802
0.408783	0.00383827
0.408832	0.0223002
0.409123	0.010194
0.409124	0.0090968
0.413006	0.00030703
0.414076	0.0145941
0.414549	0.0191059
0.415544	0.0215969
0.416726	0.0255033
0.419872	0.0049154
0.420642	0.00601396
0.421331	0.020922
0.422076	0.0238334
0.422092	0.0368214
0.423556	0.0118886
0.425746	0.00700922
0.427843	-0.0172712
0.430844	-0.00449571
0.431783	0.0161094
0.432198	0.00966388
0.433208	-0.014609
0.433449	0.0127483
0.436053	0.0198139
0.436699	0.0169745
0.437974	0.00644596
0.439237	0.0141622
0.439391	0.0243334
0.440797	-0.00476209
0.441245	0.0215171
0.442278	-1.21533e-05
0.443228	0.0105783
0.444553	0.016352
0.446729	0.0161368
0.448023	0.0309284
0.452669	0.017224
0.454346	0.0326526
0.455584	0.0162758
0.457681	-0.000958491
0.462325	0.016489
0.463062	0.0137134
0.463505	0.0197944
0.46398	0.0300103
0.465395	0.00352659
0.4666	-0.0082445
0.466842	0.0341385
0.467916	0.0293685
0.469397	0.00553615
0.470207	0.0160113
0.470244	0.0109169
0.471007	0.0146817
0.471455	0.00242965
0.472587	0.016535
0.474404	0.0199695
0.474554	0.0151217
0.475088	0.0703963
0.477738	0.0172969
0.47852	0.0133113
0.479033	0.025308
0.479057	0.0229293
0.479604	0.0219581
0.480029	0.0448384
0.480118	0.00164445
0.484699	0.00620466
0.484779	0.385316
0.48564	0.00881102
0.485723	0.0129443
0.487418	0.0133673
0.487863	0.0381595
0.489424	0.0189212
0.490649	-0.00667069
0.492483	0.0150353
0.493009	0.0242355
0.497018	0.0325859
0.498983	0.0353625
0.500908	-0.0409999
0.501758	0.00276483
0.505032	0.00542979
0.506847	0.00504278
0.507164	0.0293984
0.508415	0.0535886
0.509154	0.0223786
0.510417	0.00707688
0.510878	-0.00531977
0.511658	0.0638161
0.513552	0.020167
0.51399	-0.0145477
0.51598	0.00254853
0.516047	0.0235251
0.516167	-0.00848755
0.516993	0.0118805
0.517188	0.0023365
0.517834	0.0371434
0.518748	0.0360041
0.519643	0.0115741
0.519867	0.0262006
0.520724	0.0424797
0.520895	-0.0123225
0.521088	0.036957
0.522071	0.0165617
0.522751	0.0317292
0.52287	0.00925843
0.524425	0.0170785
0.52646	0.0134006
0.527331	-0.00438286
0.528264	0.00690671
0.528341	-0.00388706
0.528776	0.0150888
0.52883	-0.0411613
0.52964	0.0186443
0.530139	-0.00226268
0.530768	-0.0128041
0.533407	0.0355232
0.535	0.0205994
0.535751	0.0285155
0.536078	0.0240575
0.538565	0.0402576
0.539564	-0.00137445
0.543979	0.0506868
0.544155	0.0445133
0.544872	0.0252071
0.546107	0.000402891
0.547577	0.0240451
0.547638	-0.00110901
0.548196	0.0257088
0.550264	0.00790397
0.551811	0.045792
0.556089	0.00415505
0.556306	-0.0068049
0.556576	0.00401566
0.556917	0.0130039
0.557872	0.0448426
0.559135	0.0140519
0.559587	0.00947685
0.560539	0.0106301
0.561559	0.0225726
0.561983	0.034617
0.562107	0.0153734
0.562168	0.0263152
0.56219	0.0028477
0.56529	-0.0284282
0.565337	0.00858697
0.565414	0.01043
0.566275	0.0315834
0.567782	0.0408556
0.56817	0.0159031
0.568354	0.01386
0.569526	0.00110823
0.569769	0.0436971
0.56984	-0.0301196
0.57187	0.000404143
0.572341	0.0143319
0.573351	0.0244211
0.574097	0.00370574
0.574699	0.0256654
0.575191	-0.011853
0.575209	-0.00435602
0.575668	0.0219495
0.577025	0.0242531
0.577495	0.0190285
0.579399	0.00464267
0.580602	0.0092759
0.581081	0.00917815
0.581583	0.00391341
0.583807	-0.00342259
0.584999	0.0155219
0.586904	0.0309506
0.588222	0.0209029
0.588955	0.0471298
0.58898	0.0250736
0.590041	-0.00611861
0.590601	0.0108272
0.591829	-0.0268252
0.592908	0.0452585
0.593537	0.00216326
0.595476	0.0172117
0.597358	0.0192128
0.597742	0.0221083
0.600223	0.00959398
0.601392	0.0198057
0.602592	0.0376694
0.60381	0.0136159
0.605664	0.0295304
0.606342	-0.0162803
0.606851	0.0392409
0.607218	0.0178755
0.612584	-0.0114435
0.614118	0.0336271
0.614293	0.0442774
0.614839	0.0107039
0.615074	0.0215123
0.615249	-0.0139653
0.617501	0.00575085
0.617535	0.0165419
0.61846	0.317906
0.620381	0.0212467
0.623117	-0.000496414
0.625212	0.0100107
0.626241	9.46518e-05
0.62736	-0.00154056
0.627696	0.00729982
0.627755	0.0121801
0.630065	0.0232048
0.631405	0.0345334
0.631447	0.0169981
0.632287	0.00779246
0.632336	0.0148916
0.634028	0.0399794
0.634658	0.056126
0.635305	-0.00299314
0.636452	0.0329503
0.637356	0.00284234
0.637368	-0.0083261
0.638233	0.00478908
0.638373	-0.0110173
0.638406	0.021233
0.638873	0.0137641
0.639512	0.00610844
0.639558	0.0117536
0.639928	0.0128139
0.641747	0.054563
0.642013	0.0230144
0.642779	0.0106604
0.643755	0.00196914
0.646592	0.0294145
0.648176	-0.00741833
0.650065	0.0246849
0.650436	0.0786935
0.652434	0.0184694
0.654431	0.0247892
0.654884	0.0107928
0.655071	0.00789838
0.655949	-0.0134174
0.655957	0.0159433
0.657551	-0.00135847
0.659737	0.0101716
0.659756	0.0403923
0.660634	0.0409978
0.660654	0.0217831
0.660914	0.00527269
0.661259	0.0380231
0.662066	0.0137044
0.66217	0.00267243
0.662201	-0.0225777
0.662423	0.0142556
0.662424	-0.00185219
0.663444	0.0318251
0.665225	0.0118112
0.665918	0.00500004
0.66803	0.00481282
0.670655	0.00341021
0.670866	0.0295418
0.67111	0.0434399
0.671468	0.016858
0.671956	0.0474776
0.672266	-0.0324426
0.673893	0.0312787
0.675113	0.0138613
0.675967	0.00900911
0.676225	0.0212988
0.676408	0.0447416
0.676459	-0.000124747
0.676494	0.0213231
0.678469	0.00737329
0.678807	0.0153525
0.679174	0.0105195
0.681416	0.0227734
0.682018	0.0254162
0.682316	0.0382663
0.683119	0.0285874
0.685287	0.00830016
0.685605	-0.0151386
0.687004	0.0229432
0.687395	0.00459664
0.687466	0.0206149
0.687615	-0.00215459
0.688783	0.0301105
0.689358	0.0053578
0.690013	-0.00338818
0.691433	0.00542349
0.692467	0.0072395
0.694131	0.0510277
0.694145	0.0328614
0.69428	0.015541
0.695332	0.00629624
0.695687	0.00626301
0.695774	0.0188334
0.696049	0.0252454
0.697651	0.0236337
0.698163	0.021095
0.698677	0.0390157
0.699559	0.00946095
0.700687	0.0424576
0.700722	-0.00427856
0.701101	0.0335805
0.701912	0.00542744
0.702048	0.048042
0.702148	0.0247533
0.702539	0.0158579
0.704361	0.00989563
0.705345	0.00201607
0.705549	0.0161515
0.705954	0.0431346
0.706269	0.0142885
0.706473	0.000487615
0.706477	0.00708427
0.710835	0.0144059
0.711905	0.00253738
0.712499	-0.0207921
0.712515	0.016994
0.712764	0.00672101
0.713151	0.0104611
0.714015	-0.00465477
0.714561	-0.00292094
0.715107	0.028097
0.715757	0.0229183
0.716646	0.00692332
0.718013	-0.0110193
0.718547	0.0310183
0.71904	0.0182689
0.719948	-0.0382803
0.720299	0.0290925
0.720649	0.0129931
0.720971	0.0173594
0.721067	0.011557
0.721503	0.00350414
0.722624	0.0171458
0.722939	0.011307
0.723079	0.015349
0.724356	0.0121286
0.724598	0.0143164
0.724961	-0.00696914
0.726621	0.0133531
0.728297	0.0471955
0.728954	0.0166067
0.730034	0.0139758
0.730984	0.0240432
0.732358	-0.0286781
0.733233	0.000339037
0.733238	0.0230476
0.734924	0.0426893
0.736582	-7.04115e-05
0.737099	-0.00932888
0.737505	-0.0231489
0.737748	0.0327733
0.739814	0.027587
0.740914	0.0225182
0.741486	0.0192921
0.74188	0.0158875
0.744597	0.0124005
0.744652	0.000954548
0.745759	0.0314028
0.746513	0.0464908
0.74839	-0.0170565
0.749066	0.0308003
0.749477	0.0246925
0.753505	0.0191328
0.754707	0.0269928
0.755365	0.0130377
0.75566	0.043792
0.757031	0.024586
0.757207	0.0892077
0.757789	0.0240813
0.758095	-0.0034265
0.758213	0.011721
0.760402	-0.018792
0.7605	0.0470136
0.762349	0.00530653
0.764942	-0.000598156
0.765841	0.0342645
0.766342	0.0120953
0.767899	0.0148125
0.768352	0.0189018
0.768597	0.0135795
0.768792	0.0128811
0.771456	0.0216382
0.772661	0.00632797
0.773353	-0.00498445
0.773659	0.0274456
0.774103	0.0340985
0.774855	6.79613e-06
0.776375	0.0254657
0.776705	-0.0175993
0.776783	-0.0012183
0.776803	0.0234911
0.777285	0.0339914
0.777499	0.0206746
0.777903	0.00959427
0.778099	0.0242927
0.778572	0.0152323
0.778796	0.0184755
0.780996	0.0370049
0.783963	0.0106907
0.784242	-0.0161169
0.784611	0.00600042
0.785223	0.000238504
0.785457	0.0265887
0.786243	-0.00173836
0.786372	0.0226831
0.787768	0.028219
0.78816	0.0591469
0.788855	0.0448379
0.789929	0.0199916
0.790294	0.0323391
0.79113	0.0173655
0.791504	0.0167642
0.792462	0.0176329
0.792552	0.00427992
0.792773	0.0384699
0.793073	0.013182
0.794045	0.0352761
0.794601	0.0336497
0.795793	0.013458
0.798363	0.00322095
0.798548	0.0137298
0.799617	-0.0213713
0.799692	0.00992132
0.799731	0.0121372
0.800462	-0.0128998
0.802045	-0.00505428
0.802559	0.00654737
0.803555	0.0399148
0.804418	0.0184936
0.804918	0.0404896
0.807596	0.00531475
0.807664	0.033456
0.808243	0.0154765
0.808755	0.00107151
0.809013	0.0266437
0.80905	0.015837
0.809858	0.0117048
0.810065	0.0421587
0.810896	0.0296335
0.810982	0.0220923
0.811028	0.0408808
0.81384	0.0358811
0.813849	0.0396687
0.814532	0.0182306
0.815783	0.0325761
0.816015	-0.000972614
0.81884	0.0520358
0.819684	0.0147158
0.820155	0.0166049
0.820544	-0.00178976
0.822256	0.0491277
0.822795	0.0357643
0.823161	0.0183928
0.823937	0.0148053
0.824706	0.0209564
0.82523	0.0191117
0.825528	0.0136387
0.825641	0.0138831
0.825694	0.0341005
0.826908	0.0244921
0.827131	0.018402
0.828175	-0.00276648
0.829374	0.0579363
0.831527	0.01354
0.831537	0.00436247
0.832677	0.0191691
0.832732	-0.00725958
0.832995	0.0389694
0.833314	-0.00394155
0.834582	0.0376828
0.834749	0.011695
0.835788	0.0307897
0.837708	-0.0023998
0.837799	0.034394
0.837979	0.0172192
0.838805	0.0156425
0.839593	0.0352906
0.83989	0.0231625
0.840519	0.0328407
0.842153	-0.0091373
0.843646	0.0169269
0.844316	0.0101945
0.844605	0.0233183
0.845357	0.0144977
0.846356	-0.00811897
0.847392	0.0130355
0.848085	0.0228619
0.848997	0.00736547
0.849051	0.00762129
0.849094	-0.0164256
0.851089	0.0239
0.851135	0.0428267
0.851445	0.0126094
0.851839	0.0155128
0.852063	0.00511904
0.852439	0.0183518
0.853407	0.015054
0.854249	-0.00600981
0.854252	0.0334078
0.855193	0.0206912
0.8552	0.00171636
0.855416	-0.0114459
0.855453	0.0288022
0.855783	0.0191513
0.856861	0.0160049
0.857294	0.0233486
0.858263	0.00285254
0.858328	0.0156795
0.859605	0.0570984
0.861031	0.0188277
0.862713	0.0149083
0.863072	0.00822566
0.863535	0.0133027
0.864304	0.0349203
0.864319	0.0185022
0.865872	0.017595
0.866295	0.0369449
0.866417	0.0422095
0.86714	0.0324703
0.867272	0.0506646
0.867509	0.0398164
0.867595	0.0122199
0.870346	0.0179044
0.870742	0.0342249
0.873491	-0.000375409
0.87366	0.0189686
0.874143	0.00297623
0.874187	0.0859423
0.875999	0.00218504
0.876197	0.0136897
0.876239	0.0186368
0.876281	0.0177369
0.877421	0.011841
0.880412	0.0553378
0.881075	0.0310633
0.881179	0.0151826
0.881872	0.0235118
0.882089	0.0439699
0.882231	-0.00127368
0.887227	0.0266086
0.887813	0.0179358
0.887913	0.0305876
0.889939	0.0365892
0.890738	0.00482021
0.893861	0.0163524
0.8947	0.0163795
0.895098	0.0200151
0.897432	0.0148901
0.899017	0.0149107
0.899399	0.0523113
0.900386	0.0319747
0.902855	0.0259187
0.903417	0.00905277
0.903963	0.0139161
0.904157	0.0126965
0.904503	-0.000165132
0.905496	0.0458161
0.905714	0.0469899
0.906244	0.00892137
0.906277	0.022463
0.906372	0.0196498
0.906751	-0.00871927
0.907524	0.0161742
0.908128	0.026225
0.908974	0.0380486
0.909206	0.0207297
0.909338	-0.00552243
0.909424	0.00734964
0.909856	0.0599507
0.911841	0.00387808
0.912497	-0.0118554
0.912943	0.0200619
0.913444	-0.0112163
0.91394	0.0182887
0.914236	0.0371039
0.914855	0.024554
0.915087	0.00981843
0.916404	0.0178285
0.917193	0.0219677
0.918746	0.0318179
0.919691	0.0103398
0.92106	0.0206815
0.921281	0.010542
0.921655	0.0106419
0.922552	0.017452
0.922711	-0.00554942
0.924131	0.00703162
0.924206	0.0116587
0.924884	0.0390749
0.92702	0.0450004
0.928407	0.0204234
0.928918	0.0288568
0.930035	-0.00593421
0.930351	0.0172472
0.930391	0.0215766
0.93097	-0.0432685
0.931485	0.000598937
0.932654	-0.0127454
0.932961	0.0265757
0.93307	0.0317675
0.933986	0.014052
0.934051	0.0338124
0.934582	0.0167045
0.934858	0.00780533
0.93586	0.0364998
0.936875	0.0227153
0.93716	0.0185122
0.937862	0.00156915
0.93951	0.0187694
0.939533	0.00237138
0.939687	0.0162665
0.94003	-0.312214
0.941046	0.00111787
0.941073	0.00843207
0.941145	0.0379086
0.941327	0.0389339
0.942945	0.0141933
0.943275	0.0340861
0.943563	-0.004848
0.943724	-0.0412418
0.946438	0.0377206
0.947421	0.0109812
0.947486	0.0370048
0.947635	0.0278551
0.948435	-0.0134791
0.948609	0.0128154
0.948623	0.0334064
0.949826	0.024403
0.951145	0.0268534
0.952596	-0.00489156
0.952681	0.0158931
0.953702	0.00492568
0.953743	0.021605
0.954779	0.00168602
0.954844	0.0221521
0.954861	0.0406748
0.955029	0.0185963
0.955269	0.0192774
0.956061	0.0284451
0.957238	0.0421465
0.957365	-0.0136308
0.957509	0.0174142
0.959852	-0.0106981
0.960162	0.00865106
0.960243	0.0180533
0.960393	0.0269436
0.960929	0.129762
0.961612	0.0346604
0.96178	0.0105845
0.961798	0.0435991
0.963956	0.0209042
0.964942	0.0220838
0.96561	0.0412375
0.967636	0.0211546
0.968654	0.0153328
0.968762	0.036229
0.969494	-0.0240133
0.969689	0.0223958
0.970337	0.00628552
0.970589	0.00189279
0.970928	0.011667
0.971462	0.0567313
0.972297	0.0391374
0.973774	0.0163492
0.973896	0.0125395
0.974126	-0.0262563
0.974258	-0.00311748
0.974305	0.0098009
0.974435	0.0222771
0.974556	0.0258487
0.976257	-0.0313543
0.976756	0.00210516
0.977688	0.0143269
0.978212	0.00986056
0.978955	0.041802
0.979882	0.0381593
0.980028	0.0111262
0.980235	-0.00775471
0.980513	0.0158826
0.981312	0.0458607
0.981383	0.0319106
0.982798	0.0180929
0.983146	-0.00173074
0.983582	0.0144352
0.984069	0.0039188
0.985592	0.0146219
0.986338	0.0100314
0.986517	0.0167882
0.986695	0.0193198
0.987039	0.0196857
0.987208	0.0315945
0.988222	0.0238616
0.988727	-0.00840093
0.989886	0.0174688
0.990851	0.0354781
0.990963	0.0389971
0.992324	0.0223284
0.993024	0.03595
0.99327	0.0169536
0.993877	0.0267681
0.994576	0.0250393
0.994691	0.0328539
0.994852	-0.0101894
0.994854	-0.00940842
0.995674	0.014401
0.995738	0.00450762
0.99579	0.0247766
0.996049	0.0602223
0.996207	0.0159589
0.996298	-0.00100637
0.997277	0.0044754
0.997561	0.00637884
0.997839	0.0195815
0.999025	0.0393959
0.999408	0.0750837
0.999749	0.026254
1.00102	0.0126467
1.00246	0.0300666
1.00308	0.021156
1.0044	0.0227586
1.0046	-0.0157555
1.00462	0.0206903
1.00492	0.0149904
1.00503	0.0255919
1.00527	0.0360141
1.00577	0.00303147
1.00604	0.0348179
1.00675	0.0255725
1.00699	0.0448011
1.00778	0.032217
1.00782	0.00049732
1.00872	0.0221864
1.00884	0.0380812
1.00888	0.00492809
1.00995	0.0185417
1.01029	0.00979875
1.01045	0.0046679
1.01163	-0.0128786
1.01236	0.0207304
1.01294	0.0474924
1.01314	0.0276851
1.01713	0.017195
1.01802	0.00441635
1.01895	0.0445797
1.0199	0.00167567
1.02206	-0.00641639
1.02238	0.0327848
1.02342	0.0232782
1.02451	0.0145904
1.02453	-0.00796766
1.02497	-0.0102651
1.02498	0.0417153
1.02555	0.0373502
1.02571	0.0206296
1.02668	0.0532528
1.02695	0.0360721
1.02698	-0.00268448
1.02736	0.000177048
1.02777	-0.213185
1.02796	0.0308875
1.02828	0.0379977
1.02967	0.0214065
1.02997	0.0420003
1.031	-0.00297293
1.03215	0.0432021
1.03257	0.0473216
1.0328	0.0359911
1.0337	0.0266371
1.03427	0.024064
1.03471	0.0235021
1.0359	0.0215216
1.0364	-0.00913725
1.03678	0.0298009
1.03782	0.0247476
1.03926	0.0135293
1.03937	-0.0157051
1.0403	0.0452234
1.04062	0.048195
1.04108	0.0328864
1.04164	0.0260325
1.04222	0.0618643
1.04224	0.018519
1.04242	0.0176685
1.04363	0.0109886
1.0442	0.0228506
1.04451	0.0348549
1.04468	0.00915952
1.04642	0.0467838
1.0468	0.00254015
1.04709	0.00582866
1.04804	-0.00305021
1.04846	-0.00330107
1.04888	0.0112986
1.0493	0.0460831
1.05054	0.0224892
1.05195	0.0255333
1.05204	-0.00270446
1.0522	0.0267239
1.05227	0.0335077
1.05241	0.0176746
1.05305	0.0274895
1.05374	0.0251255
1.05377	0.0347678
1.05431	-0.00169057
1.05464	0.0110162
1.05518	0.0288985
1.05589	0.0489824
1.05688	0.00175793
1.05707	0.0134547
1.05782	0.0256989
1.05886	0.0391821
1.05977	0.0362389
1.06093	0.0217406
1.06264	-0.0010311
1.06357	-0.00435556
1.0638	0.0434993
1.06445	0.020586
1.06449	0.0247529
1.06598	0.0092521
1.06638	0.00570965
1.06704	0.0131821
1.06709	0.0357838
1.06957	-0.182742
1.06958	0.0240783
1.07119	0.0352608
1.07133	0.0231781
1.07138	0.0271548
1.07287	0.00378753
1.0754	0.0377079
1.07558	0.0285876
1.07564	0.00110176
1.07578	0.0232451
1.07632	0.0215736
1.07645	0.0286985
1.07677	0.0412757
1.0769	0.00295916
1.07892	0.0259433
1.07906	0.0359679
1.08038	0.025227
1.08112	0.0351185
1.08197	0.0419512
1.08288	0.018928
1.08338	0.0225139
1.08399	0.0306152
1.0843	-0.00698361
1.08477	-0.00232182
1.08486	0.0266766
1.08507	0.0137406
1.08528	0.0277327
1.08571	0.0208358
1.08626	0.0212323
1.08747	0.0195331
1.08779	0.0137903
1.08796	0.00425463
1.08853	0.0263611
1.08958	0.00629925
1.0896	0.0410335
1.08963	0.0067747
1.09028	0.0274525
1.09038	0.0406743
1.0904	0.0032541
1.09074	0.0223799
1.09096	0.0192742
1.09138	0.013957
1.0915	0.00566217
1.09164	0.0249888
1.09271	0.00983487
1.09295	0.0116894
1.09298	0.0236393
1.09392	0.0352658
1.09413	0.0281989
1.09448	0.0314204
1.09561	0.0241341
1.0966	0.0227545
1.09694	0.0397463
1.09944	-0.00378429
1.10059	0.0280912
1.1006	0.0258316
1.10311	0.0110045
1.1037	0.0251878
1.10433	0.0462287
1.10507	0.0165649
1.10521	0.0318747
1.10537	0.0286893
1.10585	0.0275348
1.10586	-0.00649369
1.10784	0.0294057
1.10828	0.022788
1.10889	0.019317
1.11256	0.00334717
1.1146	0.00711471
1.11475	0.0244655
1.11508	0.0222248
1.11546	0.0535638
1.11558	0.0020375
1.11588	0.0548857
1.11609	-0.0155744
1.11622	0.0219221
1.11752	0.0294766
1.1177	0.0168598
1.11792	0.0416777
1.11827	0.014894
1.11863	0.0238374
1.12042	0.0277442
1.1205	0.0162605
1.12064	0.03129
1.12088	0.010957
1.12118	0.000851199
1.12163	0.0259716
1.1217	0.00957185
1.12319	0.00947562
1.12354	0.013158
1.12423	0.0572212
1.12532	0.0513893
1.12564	0.00736189
1.12592	-0.0121185
1.12595	0.0390872
1.12601	0.0179946
1.12723	0.0135594
1.12757	0.0198052
1.12785	0.0277909
1.12812	0.0226483
1.12885	0.0113148
1.13024	0.0154261
1.13149	-0.00126979
1.1317	0.0252689
1.13178	0.0213618
1.13182	0.0237569
1.13206	0.0273514
1.13423	0.0381502
1.13443	0.0212266
1.13524	0.0233501
1.13576	0.0139951
1.13662	-0.00811399
1.13712	0.0462927
1.13816	-0.260994
1.13849	0.0182053
1.13913	0.0090583
1.13915	0.011964
1.13916	0.00884423
1.13918	0.0117554
1.13988	-0.00498761
1.1401	0.0454179
1.14186	0.00286093
1.14203	0.0267344
1.14246	-0.0234607
1.14289	0.0183711
1.14291	0.00518845
1.14376	-0.0099534
1.14382	0.0217853
1.14399	0.047052
1.14407	0.0150293
1.14502	-0.0186688
1.14528	0.0070555
1.14678	-0.0133108
1.14678	-0.0171859
1.14716	0.0222654
1.14731	0.0195747
1.14756	-0.00463268
1.14783	0.0278067
1.15129	0.0343505
1.15147	0.0680428
1.1523	0.0365606
1.15249	0.0525525
1.15259	0.00238285
1.15376	0.0182543
1.15783	0.0133423
1.15818	0.0440589
1.15844	-0.0133901
1.1596	-0.0012746
1.15972	0.0193816
1.15977	0.0301112
1.1598	0.032068
1.16009	0.0167986
1.16026	0.0226895
1.16078	0.0104387
1.16094	-0.0102222
1.1618	0.0292781
1.16258	0.0244494
1.16275	0.0149349
1.16295	0.0342093
1.16298	0.0314014
1.16325	0.0035594
1.16349	0.0263611
1.16353	0.0394455
1.16373	0.0252823
1.16404	0.000381422
1.16428	0.0314268
1.16429	0.00200127
1.1649	0.00779311
1.16524	0.00676503
1.16533	0.0271924
1.16551	0.0221769
1.16795	0.0153371
1.16914	0.0197434
1.17001	-0.00194407
1.17133	0.0358383
1.17326	0.00451662
1.17404	0.000182001
1.17411	0.0185754
1.17499	0.023164
1.17566	0.0382442
1.1765	0.045971
1.17675	0.00594527
1.1768	0.00557918
1.17817	0.00889864
1.17825	0.0389006
1.17856	0.0082793
1.17884	0.0481676
1.18179	0.0118828
1.18333	-0.00345527
1.18426	0.0298656
1.18442	0.0160883
1.18509	0.0204919
1.18637	0.00230379
1.18653	0.0046215
1.18849	0.0219052
1.18987	0.0266295
1.18992	0.0486805
1.19018	0.00414357
1.19042	0.0210634
1.19052	0.0284761
1.19074	0.0434642
1.19096	0.0125524
1.19119	-0.0211449
1.19243	-0.0349602
1.19268	0.0246195
1.19272	-0.023957
1.19394	0.00803302
1.1941	0.02669
1.19486	0.0243826
1.19545	0.0146529
1.19575	0.0355972
1.19695	0.00708803
1.1975	0.0305836
1.19836	0.0168218
1.1985	0.020101
1.19859	0.0221764
1.19864	0.00447559
1.19919	0.0234893
1.19946	0.00849759
1.20034	0.0137215
1.20256	0.0369339
1.20272	0.0194274
1.20326	0.0186959
1.20375	0.0046218
1.20487	0.00684008
1.20494	-0.0139635
1.20537	-0.00492348
1.20705	0.0213477
1.20728	0.0214563
1.20734	0.00625439
1.20798	0.0422233
1.20809	0.045848
1.20851	0.0280376
1.21007	0.0252015
1.21136	0.0409185
1.21202	0.0426597
1.21263	0.0115561
1.21326	0.035333
1.21378	0.0428488
1.21591	0.0260253
1.21653	-0.0129471
1.21665	0.0214322
1.21806	0.00577802
1.21856	0.0151031
1.21917	-0.00473726
1.21936	0.0232285
1.21999	0.00882108
1.22004	0.0157282
1.22122	-0.00344737
1.22181	-0.016495
1.2225	-0.00531379
1.22285	-0.0238108
1.22314	0.0184581
1.22316	0.0306242
1.22454	0.00923576
1.22522	-0.0068816
1.22582	0.0312817
1.22663	0.0300059
1.22792	0.0346847
1.22883	0.0469629
1.22953	0.00341195
1.22979	0.0066502
1.22987	0.0210538
1.23027	0.0241067
1.23038	0.0225682
1.23105	0.0270568
1.23132	0.0171922
1.23225	0.0145743
1.2326	0.0349986
1.23264	0.0363235
1.23312	0.00776672
1.23407	0.0280866
1.23461	0.0163317
1.23499	-0.232683
1.23739	0.0352505
1.23771	0.048234
1.23804	0.0329096
1.23817	0.00337981
1.23894	0.0019548
1.23952	0.0300409
1.23991	0.0105121
1.23999	0.0314241
1.24004	0.0152271
1.24032	0.0397764
1.24178	-0.0201749
1.2418	0.0465297
1.24186	0.0304032
1.2429	0.0232906
1.24296	0.00899512
1.24336	0.0295143
1.24423	0.0167581
1.24436	0.0404084
1.24453	0.0484567
1.24523	0.00575181
1.24545	0.0263476
1.2465	0.015948
1.24685	0.0173302
1.24809	0.0370079
1.24874	0.0363156
1.24976	0.015344
1.25036	0.0122274
1.25193	0.0189247
1.25207	-0.0183028
1.25222	0.0507586
1.25242	0.0196147
1.25363	0.050624
1.25365	0.01675
1.25382	0.00880515
1.25392	0.0299194
1.25396	0.0254205
1.25461	0.0204084
1.25509	0.0121796
1.25545	0.0463887
1.25712	0.0316511
1.25785	0.0359537
1.25827	0.0136689
1.25874	0.0193996
1.25912	-0.0101942
1.2592	-0.0647769
1.25976	0.00212254
1.26041	0.147425
1.26155	0.0159708
1.26279	0.00299723
1.2642	0.0122979
1.26432	0.0193492
1.26462	0.0163956
1.2647	0.00236521
1.26584	0.044179
1.26728	0.0218807
1.26738	0.0481705
1.26783	0.0290696
1.26849	0.00959731
1.26859	0.0598783
1.26866	0.0163746
1.2687	0.0245492
1.27014	0.0157311
1.27035	0.00207826
1.27145	0.0456158
1.27146	-0.00634345
1.27233	0.0515205
1.27302	0.0486894
1.27338	-0.00103326
1.27454	0.011029
1.27459	0.0104679
1.27491	-0.011882
1.27783	0.0115934
1.27852	-0.0124948
1.28109	0.010027
1.28141	0.0322585
1.28198	0.0316067
1.28316	0.134081
1.28543	0.00649009
1.28593	0.0491288
1.28637	0.0219549
1.28735	0.0435129
1.28767	0.00803679
1.28794	-0.00818557
1.28877	0.0427593
1.28907	0.0398283
1.28911	0.0520874
1.28918	0.0315016
1.28943	0.0241946
1.28966	0.0252381
1.29266	0.0204619
1.29268	-0.019805
1.29279	0.0171363
1.29353	0.00872617
1.29377	0.0276238
1.29446	-0.00379456
1.29458	0.034975
1.2951	0.0244257
1.2974	-0.00759648
1.29808	0.0138957
1.29833	0.0511963
1.3	0.0190484
1.3013	-0.0023808
1.30292	0.00374546
1.30467	0.0371903
1.30472	0.0591025
1.30505	0.0285732
1.30558	0.00581397
1.30623	0.0309068
1.30694	0.0569003
1.30704	-0.0112441
1.30818	0.0259624
1.30838	-0.00804991
1.30913	-0.00606512
1.31024	0.00866715
1.31103	0.0363246
1.31221	0.0192098
1.31252	0.0452461
1.31289	0.0285558
1.31296	0.0239661
1.31376	0.0439142
1.31512	0.0511564
1.31699	0.217239
1.31725	-0.00754081
1.31727	0.0270004
1.31743	0.00424095
1.31776	0.0554974
1.31783	0.00314054
1.3179	0.0185773
1.31884	0.00486503
1.31891	0.0537161
1.319	0.0397074
1.31969	0.013022
1.31972	0.00416355
1.31991	-0.00275857
1.31992	-4.14478e-05
1.32062	0.0202436
1.32168	0.0418323
1.32228	0.0415585
1.32235	-0.0173562
1.32236	-0.0164681
1.32252	0.024223
1.3227	-0.00749681
1.32295	0.0172907
1.32327	0.0245622
1.32392	-0.00392569
1.32492	0.0169888
1.32533	0.0178035
1.32742	0.0183165
1.32877	0.0278964
1.32927	0.00518234
1.32947	0.0236316
1.32971	0.0186218
1.33015	0.0319552
1.33059	0.0351279
1.33106	0.0271471
1.33135	-0.103133
1.33137	-0.014702
1.33192	0.0125192
1.33199	0.00804803
1.33345	0.00862572
1.33379	0.0316532
1.33391	0.0102704
1.3341	0.0137513
1.33413	0.0528811
1.33439	0.0223159
1.33597	-0.0113632
1.33599	0.0477942
1.33654	0.0138914
1.33688	0.00462644
1.33708	0.0149288
1.33762	0.0412537
1.33832	-0.0103656
1.33841	0.00486349
1.33872	0.0121283
1.33878	0.0272267
1.33882	0.00194409
1.3405	0.00968219
1.34091	0.00814362
1.34142	0.0360354
1.34163	0.0247813
1.3419	0.0108708
1.34221	0.0182453
1.34227	0.00178903
1.34328	-0.00337884
1.34519	0.0518109
1.34546	0.0116597
1.34554	0.0481499
1.34591	0.0149814
1.34684	-0.0132246
1.34718	-0.0113888
1.3474	0.114334
1.34793	-0.00154705
1.34802	0.00782229
1.34938	-0.00233135
1.35004	0.0309524
1.35021	0.0177843
1.35066	0.0263522
1.35118	0.0203689
1.35173	-0.00154916
1.35206	0.0114166
1.3523	0.0239521
1.35235	0.0282606
1.353	-0.00493797
1.35326	0.0234909
1.35326	0.0345868
1.35374	-0.136231
1.35477	0.0207385
1.35579	0.0156562
1.3558	0.0375411
1.35603	0.02141
1.35625	0.0303035
1.35627	0.0238956
1.35782	0.019347
1.35817	0.023209
1.3585	0.00284242
1.35864	0.0203652
1.35901	0.0172378
1.36151	0.0139033
1.36211	0.00275422
1.36355	0.0401997
1.36355	0.0261263
1.3646	0.0182582
1.36467	0.0142643
1.3647	0.000971661
1.36489	0.00303931
1.36517	0.0526682
1.36627	0.0278208
1.36649	0.0169417
1.36653	-0.0129888
1.36682	0.0243756
1.36837	-0.0291676
1.3686	0.0291891
1.36918	0.00143317
1.37046	0.0184443
1.37062	0.00847541
1.37088	0.0125819
1.37112	0.00869755
1.37203	0.0185529
1.37273	0.0329162
1.37435	0.0086421
1.37481	0.0265331
1.37495	0.0265876
1.37624	0.0581672
1.37683	-0.0100267
1.37707	0.0125441
1.37806	0.00248437
1.37861	0.0262279
1.37901	0.00916809
1.38057	0.0211585
1.38109	0.0333075
1.3812	0.0232996
1.38141	0.0500384
1.38186	0.00721384
1.38279	0.022547
1.38408	0.0137477
1.38454	-0.00546568
1.38491	0.0324715
1.38518	0.0190297
1.38581	0.0156774
1.38595	-0.0299955
1.38702	0.0246988
1.38733	0.0419326
1.38762	-0.00827955
1.388	0.0101568
1.3891	0.00529309
1.38931	0.0112771
1.39057	0.0088388
1.39183	0.0212455
1.39198	0.00409079
1.39247	0.014769
1.39257	0.0121805
1.39409	0.0319194
1.39455	0.0174224
1.39558	0.000847594
1.39703	0.0205472
1.39704	0.0300729
1.39745	0.0129944
1.40013	0.00356712
1.40048	0.0243407
1.40077	0.011951
1.40138	0.0522263
1.40178	0.0270389
1.40344	0.0232151
1.40349	0.0359672
1.40352	0.0295885
1.40367	0.0238675
1.40471	0.0534143
1.40527	0.00267665
1.40574	0.0280805
1.40596	-0.011667
1.40802	0.0536486
1.4086	0.0512291
1.40875	0.0258254
1.40942	0.0129874
1.40954	0.0277009
1.40988	0.0343465
1.41101	-0.00603264
1.41164	0.0269317
1.41306	0.0225408
1.41319	0.0502931
1.41499	0.0242905
1.41533	0.026534
1.41594	0.0268105
1.41797	0.000127937
1.41874	0.0183906
1.41881	0.0275152
1.41966	0.0257965
1.4221	0.0570406
1.42215	-0.00882937
1.42249	0.0259322
1.42251	0.0310501
1.42267	-0.0126098
1.42267	0.0328851
1.42289	0.0155815
1.42289	0.00236275
1.42371	0.0349784
1.42371	0.0290042
1.42534	-0.00590338
1.42595	0.0304854
1.42607	0.0313509
1.42705	0.00610111
1.42719	-0.00968063
1.42769	0.0167187
1.42995	0.0170938
1.43065	0.024342
1.43161	0.0360056
1.4329	0.0151363
1.43296	0.0378062
1.43305	0.049602
1.43388	0.0300907
1.43389	0.0381926
1.43395	0.0245057
1.43476	0.00581628
1.43565	0.0175749
1.43617	0.0108967
1.43622	0.0143517
1.43692	0.0365438
1.43716	0.0153718
1.4375	0.0240858
1.43819	0.00517947
1.43873	0.0190374
1.43939	0.00565343
1.43967	0.0296158
1.43971	0.0256765
1.44041	0.00956313
1.44231	0.0347341
1.44265	0.00987915
1.44409	0.0374123
1.44441	0.00604682
1.44481	0.00472061
1.44501	-0.00447753
1.44513	0.031509
1.44628	0.0175523
1.44672	0.0344318
1.44721	0.0254263
1.44745	0.0268511
1.44772	0.0258902
1.44801	0.00983347
1.44835	0.0321759
1.44938	-0.0111131
1.44973	0.0164727
1.45046	0.0129821
1.45051	0.0305971
1.45183	0.0575645
1.45222	0.0260311
1.45312	-0.0103582
1.45324	0.0378602
1.45345	0.0141889
1.45389	0.0415677
1.45487	0.0310123
1.4556	0.0157126
1.45564	0.038162
1.45619	0.0149164
1.45624	-0.00458442
1.45825	0.00819688
1.45832	0.0228964
1.4584	0.0319159
1.45983	0.0317829
1.45998	-0.0165925
1.46017	0.0161663
1.46058	0.0293368
1.46087	0.0317067
1.4612	-0.0192966
1.46237	-0.00971563
1.46478	-0.00438552
1.46493	0.0110531
1.46519	-4.03459e-05
1.46614	0.020406
1.46691	0.0302201
1.46694	0.0447102
1.46734	0.0128235
1.46759	0.0449476
1.4676	0.0284196
1.46765	0.00422734
1.46767	-0.0117426
1.46872	0.0210579
1.469	0.00544618
1.46932	0.0605795
1.47035	0.0159898
1.47043	0.0534413
1.47071	0.0180896
1.4709	0.0141116
1.47093	0.0192052
1.47129	0.0284083
1.47165	0.0145272
1.47215	0.0248304
1.47222	0.0580941
1.47224	0.0129737
1.47267	0.00828159
1.47271	0.00550744
1.4733	0.0183248
1.47366	0.012148
1.47484	0.05147
1.47491	0.0126963
1.47562	0.0400932
1.47672	0.0271745
1.47753	0.0117754
1.47851	0.0409797
1.47853	0.0309334
1.47911	-0.0050644
1.47961	0.0361308
1.47963	0.0165336
1.48017	0.0307755
1.48045	-0.00796103
1.48061	0.0178001
1.48108	0.0480337
1.48118	0.02817
1.48192	0.0263297
1.48193	0.01675
1.48198	0.0268502
1.48244	0.02078
1.48261	0.0162146
1.48328	0.011186
1.48382	0.00946814
1.48383	0.0448854
1.48454	0.0301987
1.48576	0.0348038
1.48605	0.00695514
1.48657	0.0305141
1.4872	0.0178323
1.48941	0.0241259
1.48998	0.00967755
1.49002	0.00214101
1.49019	0.0359878
1.49071	0.323304
1.49102	0.0339303
1.49188	0.0294438
1.49227	-0.0205176
1.49393	0.0374133
1.49472	0.0047748
1.49564	0.0264583
1.49567	0.0346505
1.49591	-0.0067202
1.49636	0.0271749
1.4967	-0.00686643
1.49749	0.0443752
1.4985	0.00157089
1.49896	0.0256179
1.4993	0.0083317
1.49935	0.040268
1.49956	0.0368651
1.5005	0.0388752
1.50238	0.00187494
1.50242	0.0193627
1.50289	0.0337276
1.50322	0.0349481
1.50618	0.0420901
1.5063	0.0146811
1.5069	0.0361257
1.5069	0.0122698
1.50702	0.0434381
1.50718	0.0215681
1.50828	0.0202721
1.509	0.0216001
1.50907	0.0149874
1.50929	0.0241625
1.50983	0.00842354
1.51018	0.051874
1.51083	0.0180451
1.51204	0.0189689
1.51253	-0.0102576
1.51268	0.0223859
1.51273	0.0150285
1.51287	0.0480856
1.51303	0.0371683
1.51378	-0.00185298
1.51599	0.0425798
1.51624	0.0407527
1.51656	-0.00490289
1.51677	0.154001
1.51689	0.0369971
1.51691	-0.0107169
1.51768	0.0308053
1.51781	0.00077571
1.51804	-0.000416552
1.5184	0.0173665
1.5189	0.0298265
1.51973	0.050099
1.52064	0.006561
1.52176	0.169169
1.52218	0.0177736
1.5227	0.0409986
1.5233	0.000423009
1.52408	0.00462908
1.5241	0.0360304
1.5272	0.028906
1.52725	0.0125778
1.52732	0.00220529
1.52736	0.0332424
1.52759	0.0106604
1.52796	0.00256808
1.52802	0.0258994
1.52831	0.0484525
1.52878	0.0269947
1.52885	0.0212828
1.52887	-0.0348079
1.52903	0.0311614
1.52946	-0.0135781
1.52951	0.0081168
1.53057	0.0312504
1.53059	0.022081
1.53098	0.00379187
1.53105	0.0250705
1.53231	0.020815
1.53345	0.0272435
1.53391	0.0218169
1.53427	0.00894693
1.53498	-0.0283239
1.53541	0.0552833
1.53594	0.016917
1.53608	-0.00798162
1.53623	-0.00939095
1.53639	0.00515546
1.53653	0.0437445
1.53659	0.00252516
1.53665	-0.00842905
1.53704	0.0365462
1.5379	0.015804
1.53825	0.033927
1.53893	0.0065034
1.53929	0.0186066
1.5396	0.0469798
1.54	0.0241138
1.54046	-0.0107717
1.5406	0.0192142
1.5411	0.0514571
1.54168	0.00289281
1.54178	0.0222912
1.54217	0.0079049
1.54278	0.0218588
1.54284	0.0176071
1.54319	0.0136607
1.54553	0.00643847
1.54565	0.00991252
1.54639	-0.0116437
1.54703	0.0321326
1.54737	0.0180098
1.54847	0.0187666
1.54865	0.037768
1.54987	-0.00372615
1.55141	0.033366
1.55235	0.0139553
[truncated: 7,526 more rows]

## Sheet: Rat15
DeltaR2*	Concentration	DeltaR2* mean	Concentration mean	Concnetration STD
0.00558337	0.0178878	0.201912	0.0194788	0.00971442
0.0110372	0.0172536	0.493766	0.0237019	0.0386863
0.0123793	0.00891387	0.685523	0.0234755	0.0335676
0.0129025	0.0202101	0.835283	0.0211625	0.0133098
0.0146237	0.0265789	0.980317	0.0174393	0.0440839
0.0158812	0.0233362	1.11002	0.0182534	0.0363772
0.0184864	0.0198042	1.23941	0.0206062	0.0340216
0.0224488	0.0194014	1.37383	0.0229271	0.0312349
0.0326885	0.0191155	1.5132	0.0289236	0.0376937
0.0363403	0.00362596	1.65919	0.0258959	0.0385276
0.047652	0.0116347	1.81835	0.0198206	0.0475148
0.0508147	0.0230193	1.98234	0.0280349	0.0205803
0.0567531	0.00593484	2.17843	0.0205837	0.0360092
0.0592249	0.0144121	2.40085	0.0255686	0.014454
0.0594588	0.0180271	2.61723	0.0244333	0.0229864
0.0611916	0.00681997	2.84864	0.0212607	0.0365807
0.0636769	0.0154567	3.11709	0.0225185	0.0282012
0.0642892	0.0120398	3.40147	0.0269426	0.0141238
0.0705241	0.0113672	3.66649	0.0246548	0.0290816
0.0725771	0.0181407	3.98869	0.0271564	0.0130098
0.0761906	0.00800422	4.38553	0.0264558	0.0256758
0.0863925	0.0144541	4.87597	0.0255538	0.015763
0.0885044	0.00852315	5.41471	0.0288333	0.0168228
0.0922605	0.0155668	6.14847	0.0270646	0.0154023
0.0948572	0.000701513	7.20962	0.0330342	0.0159043
0.0949626	0.0175128	10.5683	0.0263995	0.0158525
0.0966056	0.00592063
0.10361	0.0125356
0.104105	0.0249027
0.104844	0.016533
0.105379	0.0184232
0.115995	0.014232
0.116079	0.0216697
0.125086	0.0233543
0.13196	0.0192049
0.148254	0.0319934
0.149202	0.0222904
0.150356	0.0192322
0.156756	0.00289995
0.160557	0.023361
0.163015	0.00355537
0.163685	0.0180003
0.165031	0.0185185
0.165406	0.02521
0.168195	0.0178848
0.177147	0.0138826
0.184255	0.0194413
0.189217	0.0253508
0.191556	0.025993
0.191805	0.0463339
0.19412	0.046605
0.200495	0.0394178
0.213753	0.0172247
0.218226	0.0179272
0.220155	0.00856346
0.223802	0.0142096
0.223941	0.00538749
0.242125	0.0195993
0.248839	0.0415857
0.258845	0.0332917
0.260573	0.040159
0.269808	0.0166198
0.271933	0.00703236
0.275681	0.032691
0.277452	0.0314825
0.282511	0.0228512
0.284231	0.0155731
0.286657	0.0217626
0.287032	0.0146959
0.287128	0.0177644
0.291956	0.0265678
0.29506	0.0194287
0.299732	0.0254625
0.299762	0.0283052
0.300074	0.0144104
0.302493	0.00645004
0.306213	0.0444071
0.308163	0.0183998
0.310468	0.0206054
0.322448	0.0228656
0.325574	0.0168308
0.334904	0.0231158
0.334951	0.0175436
0.337163	0.00788335
0.345556	0.0159313
0.354747	0.0262412
0.355571	0.0362351
0.356215	0.0248162
0.357966	0.0192983
0.363302	0.016131
0.36777	0.0460566
0.37079	0.0202274
0.373331	0.0210624
0.379101	0.0205687
0.381107	0.00689839
0.38164	0.016417
0.383302	0.00547039
0.383955	0.0250966
0.394795	0.0201825
0.395985	0.0220586
0.396615	0.00456063
0.398799	0.021104
0.399683	0.0114259
0.400931	0.0133037
0.403815	0.0510273
0.407803	0.0312292
0.408465	0.0189684
0.408777	0.0263802
0.408783	0.00383827
0.408832	0.0223002
0.409123	0.010194
0.409124	0.0090968
0.414076	0.0145941
0.414549	0.0191059
0.415544	0.0215969
0.420642	0.00601396
0.421331	0.020922
0.422076	0.0238334
0.423556	0.0118886
0.425746	0.00700922
0.431783	0.0161094
0.433449	0.0127483
0.436053	0.0198139
0.436699	0.0169745
0.439391	0.0243334
0.441245	0.0215171
0.443228	0.0105783
0.444553	0.016352
0.452669	0.017224
0.454346	0.0326526
0.462325	0.016489
0.463062	0.0137134
0.463505	0.0197944
0.46398	0.0300103
0.466842	0.0341385
0.467916	0.0293685
0.469397	0.00553615
0.470244	0.0109169
0.474404	0.0199695
0.474554	0.0151217
0.475088	0.0703963
0.477738	0.0172969
0.47852	0.0133113
0.479033	0.025308
0.479057	0.0229293
0.479604	0.0219581
0.484699	0.00620466
0.484779	0.385316
0.485723	0.0129443
0.489424	0.0189212
0.492483	0.0150353
0.493009	0.0242355
0.497018	0.0325859
0.507164	0.0293984
0.509154	0.0223786
0.510417	0.00707688
0.511658	0.0638161
0.513552	0.020167
0.516047	0.0235251
0.517834	0.0371434
0.519867	0.0262006
0.520724	0.0424797
0.522071	0.0165617
0.522751	0.0317292
0.52287	0.00925843
0.524425	0.0170785
0.52646	0.0134006
0.528776	0.0150888
0.530768	-0.0128041
0.533407	0.0355232
0.535	0.0205994
0.536078	0.0240575
0.539564	-0.00137445
0.543979	0.0506868
0.544155	0.0445133
0.547577	0.0240451
0.548196	0.0257088
0.550264	0.00790397
0.556089	0.00415505
0.556917	0.0130039
0.559135	0.0140519
0.561559	0.0225726
0.562107	0.0153734
0.562168	0.0263152
0.56219	0.0028477
0.566275	0.0315834
0.567782	0.0408556
0.56817	0.0159031
0.568354	0.01386
0.572341	0.0143319
0.574097	0.00370574
0.574699	0.0256654
0.575209	-0.00435602
0.577495	0.0190285
0.580602	0.0092759
0.584999	0.0155219
0.586904	0.0309506
0.588222	0.0209029
0.58898	0.0250736
0.595476	0.0172117
0.597742	0.0221083
0.600223	0.00959398
0.601392	0.0198057
0.60381	0.0136159
0.605664	0.0295304
0.607218	0.0178755
0.614839	0.0107039
0.615074	0.0215123
0.617535	0.0165419
0.61846	0.317906
0.620381	0.0212467
0.625212	0.0100107
0.631447	0.0169981
0.632287	0.00779246
0.632336	0.0148916
0.634028	0.0399794
0.634658	0.056126
0.638233	0.00478908
0.638406	0.021233
0.639512	0.00610844
0.639558	0.0117536
0.639928	0.0128139
0.642013	0.0230144
0.646592	0.0294145
0.648176	-0.00741833
0.650065	0.0246849
0.650436	0.0786935
0.652434	0.0184694
0.654884	0.0107928
0.655957	0.0159433
0.657551	-0.00135847
0.660654	0.0217831
0.661259	0.0380231
0.662066	0.0137044
0.662423	0.0142556
0.665918	0.00500004
0.670866	0.0295418
0.67111	0.0434399
0.671468	0.016858
0.671956	0.0474776
0.675113	0.0138613
0.675967	0.00900911
0.676225	0.0212988
0.676459	-0.000124747
0.676494	0.0213231
0.678807	0.0153525
0.681416	0.0227734
0.682018	0.0254162
0.682316	0.0382663
0.683119	0.0285874
0.687004	0.0229432
0.687395	0.00459664
0.687466	0.0206149
0.688783	0.0301105
0.691433	0.00542349
0.694145	0.0328614
0.695332	0.00629624
0.695774	0.0188334
0.696049	0.0252454
0.697651	0.0236337
0.698677	0.0390157
0.699559	0.00946095
0.700687	0.0424576
0.702148	0.0247533
0.702539	0.0158579
0.705549	0.0161515
0.706269	0.0142885
0.713151	0.0104611
0.715107	0.028097
0.715757	0.0229183
0.716646	0.00692332
0.718547	0.0310183
0.720649	0.0129931
0.720971	0.0173594
0.722624	0.0171458
0.724598	0.0143164
0.724961	-0.00696914
0.728297	0.0471955
0.728954	0.0166067
0.730034	0.0139758
0.730984	0.0240432
0.732358	-0.0286781
0.737748	0.0327733
0.740914	0.0225182
0.741486	0.0192921
0.74188	0.0158875
0.744597	0.0124005
0.744652	0.000954548
0.745759	0.0314028
0.746513	0.0464908
0.749477	0.0246925
0.753505	0.0191328
0.754707	0.0269928
0.755365	0.0130377
0.757207	0.0892077
0.758213	0.011721
0.765841	0.0342645
0.766342	0.0120953
0.767899	0.0148125
0.768352	0.0189018
0.768597	0.0135795
0.768792	0.0128811
0.771456	0.0216382
0.773659	0.0274456
0.774103	0.0340985
0.774855	6.79613e-06
0.776375	0.0254657
0.776803	0.0234911
0.777499	0.0206746
0.777903	0.00959427
0.778099	0.0242927
0.778572	0.0152323
0.778796	0.0184755
0.780996	0.0370049
0.783963	0.0106907
0.784611	0.00600042
0.785457	0.0265887
0.786243	-0.00173836
0.786372	0.0226831
0.787768	0.028219
0.788855	0.0448379
0.79113	0.0173655
0.791504	0.0167642
0.792462	0.0176329
0.794601	0.0336497
0.795793	0.013458
0.798548	0.0137298
0.800462	-0.0128998
0.802559	0.00654737
0.804918	0.0404896
0.807664	0.033456
0.808755	0.00107151
0.809013	0.0266437
0.80905	0.015837
0.809858	0.0117048
0.810896	0.0296335
0.810982	0.0220923
0.814532	0.0182306
0.815783	0.0325761
0.819684	0.0147158
0.820155	0.0166049
0.823161	0.0183928
0.824706	0.0209564
0.82523	0.0191117
0.825641	0.0138831
0.825694	0.0341005
0.826908	0.0244921
0.828175	-0.00276648
0.832677	0.0191691
0.834749	0.011695
0.835788	0.0307897
0.837799	0.034394
0.837979	0.0172192
0.838805	0.0156425
0.840519	0.0328407
0.843646	0.0169269
0.844605	0.0233183
0.845357	0.0144977
0.848997	0.00736547
0.851089	0.0239
0.851135	0.0428267
0.851839	0.0155128
0.852063	0.00511904
0.852439	0.0183518
0.855193	0.0206912
0.8552	0.00171636
0.855453	0.0288022
0.855783	0.0191513
0.856861	0.0160049
0.857294	0.0233486
0.864304	0.0349203
0.864319	0.0185022
0.865872	0.017595
0.866295	0.0369449
0.867509	0.0398164
0.870346	0.0179044
0.870742	0.0342249
0.873491	-0.000375409
0.87366	0.0189686
0.874187	0.0859423
0.876197	0.0136897
0.876239	0.0186368
0.880412	0.0553378
0.882089	0.0439699
0.887813	0.0179358
0.889939	0.0365892
0.893861	0.0163524
0.8947	0.0163795
0.895098	0.0200151
0.897432	0.0148901
0.903417	0.00905277
0.905714	0.0469899
0.906244	0.00892137
0.906277	0.022463
0.906372	0.0196498
0.907524	0.0161742
0.908128	0.026225
0.909206	0.0207297
0.912943	0.0200619
0.915087	0.00981843
0.917193	0.0219677
0.919691	0.0103398
0.92106	0.0206815
0.921281	0.010542
0.922552	0.017452
0.924884	0.0390749
0.928407	0.0204234
0.928918	0.0288568
0.930351	0.0172472
0.930391	0.0215766
0.932961	0.0265757
0.933986	0.014052
0.934051	0.0338124
0.936875	0.0227153
0.93716	0.0185122
0.939687	0.0162665
0.94003	-0.312214
0.941073	0.00843207
0.941327	0.0389339
0.942945	0.0141933
0.943563	-0.004848
0.947421	0.0109812
0.947635	0.0278551
0.951145	0.0268534
0.952596	-0.00489156
0.953702	0.00492568
0.953743	0.021605
0.954844	0.0221521
0.954861	0.0406748
0.955269	0.0192774
0.956061	0.0284451
0.957509	0.0174142
0.960243	0.0180533
0.960393	0.0269436
0.960929	0.129762
0.961612	0.0346604
0.963956	0.0209042
0.964942	0.0220838
0.967636	0.0211546
0.968654	0.0153328
0.969494	-0.0240133
0.969689	0.0223958
0.970337	0.00628552
0.972297	0.0391374
0.973774	0.0163492
0.973896	0.0125395
0.974435	0.0222771
0.974556	0.0258487
0.977688	0.0143269
0.978955	0.041802
0.979882	0.0381593
0.982798	0.0180929
0.985592	0.0146219
0.986338	0.0100314
0.986517	0.0167882
0.986695	0.0193198
0.987039	0.0196857
0.989886	0.0174688
0.992324	0.0223284
0.993024	0.03595
0.99327	0.0169536
0.994691	0.0328539
0.995674	0.014401
0.99579	0.0247766
0.997839	0.0195815
0.999025	0.0393959
0.999408	0.0750837
1.00102	0.0126467
1.00308	0.021156
1.0044	0.0227586
1.00462	0.0206903
1.00492	0.0149904
1.00503	0.0255919
1.00527	0.0360141
1.00577	0.00303147
1.00699	0.0448011
1.00884	0.0380812
1.00888	0.00492809
1.00995	0.0185417
1.01045	0.0046679
1.01236	0.0207304
1.01713	0.017195
1.02238	0.0327848
1.02342	0.0232782
1.02451	0.0145904
1.02555	0.0373502
1.02571	0.0206296
1.02736	0.000177048
1.02777	-0.213185
1.02796	0.0308875
1.03257	0.0473216
1.0337	0.0266371
1.03427	0.024064
1.03471	0.0235021
1.03678	0.0298009
1.03782	0.0247476
1.0403	0.0452234
1.04108	0.0328864
1.04224	0.018519
1.04242	0.0176685
1.0442	0.0228506
1.04642	0.0467838
1.0468	0.00254015
1.05195	0.0255333
1.0522	0.0267239
1.05305	0.0274895
1.05374	0.0251255
1.05518	0.0288985
1.05688	0.00175793
1.05782	0.0256989
1.06093	0.0217406
1.0638	0.0434993
1.06445	0.020586
1.06449	0.0247529
1.06598	0.0092521
1.06709	0.0357838
1.06957	-0.182742
1.06958	0.0240783
1.07119	0.0352608
1.07133	0.0231781
1.07138	0.0271548
1.0754	0.0377079
1.07578	0.0232451
1.07632	0.0215736
1.07645	0.0286985
1.07677	0.0412757
1.07906	0.0359679
1.08038	0.025227
1.08112	0.0351185
1.08197	0.0419512
1.08288	0.018928
1.08399	0.0306152
1.08486	0.0266766
1.08507	0.0137406
1.08528	0.0277327
1.08571	0.0208358
1.08747	0.0195331
1.08796	0.00425463
1.08853	0.0263611
1.08963	0.0067747
1.09028	0.0274525
1.09074	0.0223799
1.09164	0.0249888
1.09298	0.0236393
1.09448	0.0314204
1.09561	0.0241341
1.10059	0.0280912
1.1037	0.0251878
1.10507	0.0165649
1.10521	0.0318747
1.10889	0.019317
1.11256	0.00334717
1.11508	0.0222248
1.11546	0.0535638
1.11752	0.0294766
1.1177	0.0168598
1.11827	0.014894
1.1205	0.0162605
1.12163	0.0259716
1.12723	0.0135594
1.12757	0.0198052
1.12812	0.0226483
1.1317	0.0252689
1.13178	0.0213618
1.13182	0.0237569
1.13206	0.0273514
1.13443	0.0212266
1.13524	0.0233501
1.13576	0.0139951
1.13816	-0.260994
1.13849	0.0182053
1.13913	0.0090583
1.13915	0.011964
1.13916	0.00884423
1.14203	0.0267344
1.14289	0.0183711
1.14382	0.0217853
1.14731	0.0195747
1.14756	-0.00463268
1.1523	0.0365606
1.15376	0.0182543
1.15783	0.0133423
1.15818	0.0440589
1.1596	-0.0012746
1.15972	0.0193816
1.16009	0.0167986
1.16026	0.0226895
1.1618	0.0292781
1.16258	0.0244494
1.16275	0.0149349
1.16298	0.0314014
1.16373	0.0252823
1.16428	0.0314268
1.1649	0.00779311
1.16551	0.0221769
1.16795	0.0153371
1.16914	0.0197434
1.17133	0.0358383
1.17411	0.0185754
1.17566	0.0382442
1.17675	0.00594527
1.1768	0.00557918
1.17817	0.00889864
1.17856	0.0082793
1.17884	0.0481676
1.18426	0.0298656
1.18442	0.0160883
1.18509	0.0204919
1.18849	0.0219052
1.18987	0.0266295
1.19042	0.0210634
1.19486	0.0243826
1.19545	0.0146529
1.19575	0.0355972
1.19695	0.00708803
1.1975	0.0305836
1.19836	0.0168218
1.1985	0.020101
1.19919	0.0234893
1.19946	0.00849759
1.20272	0.0194274
1.20326	0.0186959
1.20487	0.00684008
1.20728	0.0214563
1.20734	0.00625439
1.20851	0.0280376
1.21007	0.0252015
1.21136	0.0409185
1.21326	0.035333
1.21806	0.00577802
1.21917	-0.00473726
1.21936	0.0232285
1.22316	0.0306242
1.22454	0.00923576
1.22663	0.0300059
1.22979	0.0066502
1.23027	0.0241067
1.23038	0.0225682
1.23132	0.0171922
1.23225	0.0145743
1.23264	0.0363235
1.23312	0.00776672
1.23407	0.0280866
1.23461	0.0163317
1.23499	-0.232683
1.23817	0.00337981
1.23894	0.0019548
1.23952	0.0300409
1.23991	0.0105121
1.24004	0.0152271
1.24032	0.0397764
1.24186	0.0304032
1.24336	0.0295143
1.24436	0.0404084
1.2465	0.015948
1.24685	0.0173302
1.24809	0.0370079
1.24976	0.015344
1.25036	0.0122274
1.25193	0.0189247
1.25222	0.0507586
1.25242	0.0196147
1.25392	0.0299194
1.25396	0.0254205
1.25461	0.0204084
1.25509	0.0121796
1.25545	0.0463887
1.25785	0.0359537
1.25827	0.0136689
1.25874	0.0193996
1.2592	-0.0647769
1.26041	0.147425
1.26155	0.0159708
1.26432	0.0193492
1.26462	0.0163956
1.26728	0.0218807
1.26783	0.0290696
1.26849	0.00959731
1.2687	0.0245492
1.27014	0.0157311
1.27233	0.0515205
1.27459	0.0104679
1.27783	0.0115934
1.28109	0.010027
1.28141	0.0322585
1.28198	0.0316067
1.28316	0.134081
1.28637	0.0219549
1.28794	-0.00818557
1.28877	0.0427593
1.28918	0.0315016
1.28943	0.0241946
1.28966	0.0252381
1.29266	0.0204619
1.29279	0.0171363
1.2951	0.0244257
1.29808	0.0138957
1.29833	0.0511963
1.3	0.0190484
1.30467	0.0371903
1.30505	0.0285732
1.30623	0.0309068
1.30818	0.0259624
1.31221	0.0192098
1.31252	0.0452461
1.31296	0.0239661
1.31699	0.217239
1.31727	0.0270004
1.3179	0.0185773
1.31891	0.0537161
1.32062	0.0202436
1.32228	0.0415585
1.32295	0.0172907
1.32327	0.0245622
1.32492	0.0169888
1.32533	0.0178035
1.32877	0.0278964
1.32927	0.00518234
1.32971	0.0186218
1.33015	0.0319552
1.33106	0.0271471
1.33135	-0.103133
1.33439	0.0223159
1.33654	0.0138914
1.33872	0.0121283
1.33878	0.0272267
1.3405	0.00968219
1.34091	0.00814362
1.34591	0.0149814
1.3474	0.114334
1.34938	-0.00233135
1.35021	0.0177843
1.35066	0.0263522
1.35118	0.0203689
1.3523	0.0239521
1.35235	0.0282606
1.35374	-0.136231
1.35477	0.0207385
1.3558	0.0375411
1.35603	0.02141
1.35625	0.0303035
1.35627	0.0238956
1.35782	0.019347
1.35864	0.0203652
1.35901	0.0172378
1.36467	0.0142643
1.36517	0.0526682
1.36649	0.0169417
1.36682	0.0243756
1.37046	0.0184443
1.37088	0.0125819
1.37203	0.0185529
1.37481	0.0265331
1.37495	0.0265876
1.37707	0.0125441
1.38057	0.0211585
1.38109	0.0333075
1.3812	0.0232996
1.38186	0.00721384
1.38408	0.0137477
1.38518	0.0190297
1.38581	0.0156774
1.38702	0.0246988
1.39183	0.0212455
1.39247	0.014769
1.39257	0.0121805
1.39455	0.0174224
1.39703	0.0205472
1.39704	0.0300729
1.40048	0.0243407
1.40178	0.0270389
1.40344	0.0232151
1.40349	0.0359672
1.40352	0.0295885
1.40367	0.0238675
1.40574	0.0280805
1.40875	0.0258254
1.40954	0.0277009
1.41499	0.0242905
1.41533	0.026534
1.41594	0.0268105
1.42289	0.0155815
1.42371	0.0349784
1.42607	0.0313509
1.42995	0.0170938
1.43161	0.0360056
1.4329	0.0151363
1.43296	0.0378062
1.43305	0.049602
1.43388	0.0300907
1.43395	0.0245057
1.43476	0.00581628
1.43565	0.0175749
1.43622	0.0143517
1.43873	0.0190374
1.44041	0.00956313
1.44481	0.00472061
1.44513	0.031509
1.44835	0.0321759
1.44973	0.0164727
1.45046	0.0129821
1.45051	0.0305971
1.45222	0.0260311
1.45324	0.0378602
1.45487	0.0310123
1.4556	0.0157126
1.45619	0.0149164
1.45832	0.0228964
1.45998	-0.0165925
1.46058	0.0293368
1.46087	0.0317067
1.46614	0.020406
1.469	0.00544618
1.47035	0.0159898
1.47043	0.0534413
1.4709	0.0141116
1.47093	0.0192052
1.47129	0.0284083
1.47165	0.0145272
1.47215	0.0248304
1.47366	0.012148
1.47672	0.0271745
1.47753	0.0117754
1.47961	0.0361308
1.48061	0.0178001
1.48192	0.0263297
1.48198	0.0268502
1.48244	0.02078
1.48261	0.0162146
1.48382	0.00946814
1.49002	0.00214101
1.49071	0.323304
1.49188	0.0294438
1.49472	0.0047748
1.49564	0.0264583
1.49567	0.0346505
1.49636	0.0271749
1.4967	-0.00686643
1.4993	0.0083317
1.49956	0.0368651
1.50289	0.0337276
1.50322	0.0349481
1.5063	0.0146811
1.5069	0.0361257
1.50718	0.0215681
1.50828	0.0202721
1.509	0.0216001
1.50929	0.0241625
1.50983	0.00842354
1.51018	0.051874
1.51083	0.0180451
1.51204	0.0189689
1.51273	0.0150285
1.51599	0.0425798
1.51677	0.154001
1.51768	0.0308053
1.5184	0.0173665
1.5189	0.0298265
1.52176	0.169169
1.5227	0.0409986
1.5241	0.0360304
1.5272	0.028906
1.52759	0.0106604
1.52802	0.0258994
1.52831	0.0484525
1.52878	0.0269947
1.52885	0.0212828
1.52951	0.0081168
1.53098	0.00379187
1.53105	0.0250705
1.53427	0.00894693
1.53594	0.016917
1.53704	0.0365462
1.5396	0.0469798
1.54178	0.0222912
1.54278	0.0218588
1.54553	0.00643847
1.54737	0.0180098
1.54847	0.0187666
1.55141	0.033366
1.55274	0.0321371
1.55411	0.0214752
1.55414	0.0222756
1.55451	0.0342749
1.55461	0.016188
1.5555	-0.0186014
1.56162	0.0251617
1.5633	0.0184859
1.56704	0.0307405
1.57052	0.0199864
1.57285	0.039407
1.57291	0.0311023
1.5755	0.0351875
1.57613	0.0210397
1.57852	0.01994
1.57943	0.0159708
1.57951	0.0317676
1.58065	0.0396565
1.58301	0.0359678
1.5863	0.0269263
1.58811	0.18957
1.58814	0.157075
1.58902	0.0319037
1.58913	0.0248388
1.58964	0.0278115
1.5913	0.0767343
1.5919	0.0473108
1.59217	0.0102098
1.59402	-0.000440581
1.59523	0.0350624
1.59819	0.0246267
1.59865	0.00893858
1.59905	0.0225614
1.60166	-0.207523
1.60331	0.0100553
1.60368	0.00828792
1.60471	0.0206668
1.60613	0.020977
1.6086	0.0188309
1.61126	0.0337301
1.61253	0.0354372
1.61268	0.0213256
1.61364	0.0246338
1.61513	0.0207118
1.61853	0.0380137
1.62273	0.0400706
1.62695	0.0198701
1.62777	0.020707
1.62841	0.0417833
1.62942	0.0240251
1.62976	0.011815
1.63123	0.0259361
1.63232	0.00367213
1.6324	0.0226289
1.63314	0.0442454
1.63367	0.0164079
1.6348	0.0411266
1.63514	0.0193163
1.63797	0.0454931
1.63896	-0.128219
1.64324	0.0329134
1.6443	0.00963235
1.64699	0.0389781
1.65353	0.0154235
1.65537	0.0177715
1.65712	0.0248441
1.65942	0.00107245
1.66077	0.00549649
1.66228	0.0248814
1.66309	0.0252033
1.66326	0.04048
1.66338	0.0135834
1.66362	0.0279389
1.66443	0.0256429
1.66842	0.0343075
1.6699	0.0282451
1.67146	0.0411989
1.6722	0.0229921
1.67345	0.0387454
1.67635	0.0189147
1.67711	0.00436704
1.6794	0.0262274
1.68018	0.020018
1.6804	0.0258796
1.68167	0.0463661
1.68303	0.0252074
1.68584	0.0267104
1.68737	0.0326688
1.69127	0.100808
1.69165	0.0150433
1.69179	0.0196857
1.693	0.0135144
1.69329	0.0820969
1.69445	0.0283311
1.6948	0.0158928
1.69541	0.0145
1.70042	0.0418663
1.70177	0.0251273
1.70276	0.00838785
1.70429	0.0250951
1.70495	0.00591146
1.70635	0.0319187
1.7068	0.0211922
1.70745	0.0314209
1.71003	0.0361377
1.71111	0.024396
1.71115	0.0354004
1.71797	0.0185691
1.72118	0.0231798
1.72248	0.0356709
1.72269	0.0270416
1.72348	0.0305209
1.72404	0.0247855
1.72515	4.96137e-05
1.72606	0.0154489
1.72632	0.0293013
1.72677	0.0624274
1.72889	0.0172481
1.72993	0.04374
1.73282	0.0389466
1.73467	0.0291734
1.73554	0.0445518
1.7361	-0.0142336
1.73661	0.0242427
1.73682	-0.0147017
1.7372	-0.00485126
1.7397	0.017969
1.74092	0.0215801
1.74404	0.0539407
1.74535	0.0338929
1.74786	0.0308992
1.74886	0.00974252
1.75121	0.0222316
1.75668	0.0153473
1.75787	0.00579106
1.75797	0.034736
1.75999	0.0299294
1.76337	0.0174819
1.76766	0.0178209
1.76999	0.0273198
1.77026	0.0276875
1.77179	0.0455507
1.77252	0.0169055
1.77449	0.0318279
1.77465	0.143083
1.77563	0.0316716
1.77641	0.0414223
1.77685	0.0521878
1.78122	0.0258416
1.78192	0.0266283
1.78201	-0.00243217
1.78268	-0.272703
1.78312	0.043239
1.78392	0.00482883
1.78514	0.0282898
1.78833	0.0268523
1.7918	0.019701
1.79351	0.0256706
1.79416	0.0306929
1.79432	0.0222388
1.79574	-0.00507237
1.80014	0.0220589
1.80073	0.0305417
1.80088	0.01869
1.80177	0.0269388
1.8033	0.0685703
1.80571	-0.0103133
1.81013	0.0260713
1.8116	0.0337079
1.81345	0.0179369
1.81423	0.0222742
1.8169	0.158234
1.81706	0.0285516
1.81717	0.00789269
1.8175	0.00719367
1.81808	0.0165834
1.81925	0.0569077
1.82122	0.0400072
1.82179	0.0334964
1.8321	0.0132112
1.8329	0.0207265
1.8336	0.0261
1.83583	0.00147877
1.83852	0.0170688
1.84192	0.020283
1.84518	0.0207317
1.84757	0.0240796
1.84794	0.0262346
1.84987	0.0226506
1.85288	0.0258964
1.85537	0.0306111
1.85832	0.0252973
1.86182	0.0236313
1.86253	-0.144365
1.86337	0.0272995
1.86675	0.019801
1.86701	0.0216699
1.86927	0.0264456
1.87365	0.0173058
1.87752	0.000264584
1.87833	0.0315015
1.87975	0.0496713
1.88223	0.0317726
1.88225	-0.208892
1.88519	0.0139416
1.88766	0.0264133
1.89211	0.00277922
1.89245	0.0488609
1.89657	0.0393577
1.89707	0.00963815
1.89996	0.0301821
1.90008	0.0224762
1.90213	0.0182815
1.90306	0.0234639
1.90348	0.0227599
1.90505	0.0747199
1.90554	0.0142899
1.9059	0.032333
1.90606	0.0289533
1.90642	0.030813
1.90732	0.120014
1.90804	0.0272014
1.90953	0.0223428
1.91226	-0.00540795
1.91329	0.0208677
1.9133	0.0203308
1.91531	0.0258671
1.91657	0.00938733
1.91788	0.0183813
1.91879	0.0249523
1.92222	-0.000392284
1.92272	0.0332021
1.92409	0.0172558
1.9254	0.0323111
1.92615	0.0149724
1.92663	0.00404056
1.92695	0.154034
1.93111	0.0356621
1.93282	0.0190468
1.93349	0.0352013
1.93375	0.0208028
1.93663	0.018542
1.94009	0.0345245
1.94147	0.0275591
1.94186	0.0167232
1.94283	0.0310034
1.94359	0.0221584
1.9501	0.0233579
1.95258	0.0586999
1.95362	0.0254353
1.9553	0.0187671
1.95652	0.0204958
1.95686	0.023053
1.95811	0.0345258
1.95899	0.0334254
1.96567	0.0271075
1.9657	0.0338855
1.96693	0.0459608
1.9677	0.0396852
1.96848	0.0449509
1.9688	0.0302727
1.97084	0.018843
1.97197	0.0111324
1.97322	0.028054
1.97463	0.0379377
1.97578	0.0348527
1.97775	0.0176972
1.97887	0.0180391
1.97995	0.00472343
1.97999	0.0268171
1.98007	0.0240138
1.98009	0.0279528
1.98064	0.0337711
1.98093	0.0257918
1.98585	0.0105905
1.98734	0.0270507
1.98836	0.0198617
1.99613	0.0280902
1.99651	0.024243
1.99701	0.0122131
1.99757	0.0322209
1.9987	0.0312243
1.9988	0.0246105
1.9993	0.0336978
1.99932	0.0386636
1.99934	0.0418091
2.00031	0.0371036
2.00157	0.0261763
2.0053	0.00555797
2.00722	0.0318633
2.00833	0.0160324
2.0107	0.0189148
2.01218	0.0163368
2.0125	0.0406495
2.01505	0.00182558
2.01631	0.0333801
2.01662	0.0772649
2.01821	0.0261017
2.01973	0.0424399
2.02512	0.0614899
2.02565	0.0204796
2.03077	0.0238039
2.03444	0.0259171
2.03541	0.0366118
2.03542	0.00839382
2.03625	0.0295383
2.0367	0.00959078
2.04062	-0.000299841
2.04145	0.0199391
2.04805	0.01489
2.05456	0.0392047
2.05561	0.0421158
2.05671	0.00924731
2.05953	0.0236768
2.06174	0.0253726
2.0619	0.0386856
2.06671	0.0461041
2.06701	0.00296653
2.06907	0.0295847
2.0691	0.0284223
2.07217	0.0348062
2.07387	0.0272402
2.07508	0.032587
2.07818	0.00654406
2.08112	0.0180787
2.08568	0.0171385
2.08934	0.027994
2.08957	0.029653
2.09157	0.0467438
2.09252	0.0281451
2.09283	0.0101203
2.09401	0.022018
2.10028	0.0275192
2.10068	0.0172824
2.1012	0.0194533
2.10249	0.0114442
2.11004	0.0277767
2.11523	0.0356019
2.11613	0.00646411
2.11938	0.0462804
2.11977	0.0301128
2.11984	0.019358
2.12063	0.0236697
2.12077	0.0248318
2.12107	-0.00209793
2.1222	-0.167417
2.12414	0.0170823
2.1251	0.0295525
2.13313	-0.00403334
2.13593	0.0353976
2.13896	0.0204167
2.14331	0.0296972
2.1464	0.0310234
2.14862	0.030135
2.15109	0.0232556
2.15248	0.0288099
2.15611	0.0197193
2.16025	0.0312646
2.16245	0.028766
2.16729	0.0270616
2.16837	0.00892652
2.17006	0.057838
2.17018	0.0358675
2.17234	0.0141161
2.17545	0.0877836
2.17625	0.0420111
2.17651	0.020327
2.17853	0.01468
2.17932	0.0141405
2.17955	0.01368
2.18069	0.0112542
2.18141	0.0243716
2.18293	0.0383299
2.18422	0.0318349
2.18566	0.0504668
2.18686	-0.00210965
2.18865	0.0198769
2.18874	0.0225292
2.18893	-0.0572312
2.19197	0.0294222
2.19576	0.0267741
2.1958	0.0343743
2.19669	0.0243891
2.19851	-0.0110662
2.20225	0.0390131
2.20818	0.0338352
2.20957	0.0204994
2.21101	0.0498915
2.21737	0.0234612
2.21808	0.0344465
2.22263	0.0319844
2.22361	0.0256319
2.22429	0.000516774
2.22536	0.0138947
2.22548	0.0256362
2.22873	0.052592
2.22884	0.0439826
2.23203	0.00242414
2.23218	0.0224436
2.23405	0.0274493
2.23578	0.00955168
2.23629	0.0207063
2.23727	0.0414302
2.24145	0.0559076
2.24472	0.041826
2.24675	0.0329126
2.24827	0.0136622
2.24976	0.029156
2.26067	0.0255158
2.26163	0.00758259
2.26557	0.0247864
2.26796	0.0356881
2.27209	0.0323564
2.27599	0.020101
2.27952	0.0357583
2.2797	-0.231818
2.28277	0.0191136
2.28687	0.0281906
2.29019	0.039063
2.29142	0.00709203
2.29326	0.0148452
2.29365	0.036098
2.29411	0.0103177
2.29483	0.0243483
2.29488	-0.00913625
2.29635	0.0400088
2.30716	0.0404893
2.30748	0.00638539
2.3122	0.0196764
2.31712	0.0391793
2.31752	0.00438228
2.32068	0.0544207
2.32236	0.0365287
2.32592	0.0387482
2.32769	0.024924
2.32975	0.0313248
2.33522	0.0331109
2.33741	0.0259383
2.33746	0.0235624
2.33829	0.0185821
2.33881	0.0231108
2.33916	0.0102286
2.34234	0.0229416
2.3435	0.0411392
2.34494	0.038685
2.34904	0.025872
2.34949	0.049994
2.34957	0.0264913
2.35052	0.0388998
2.35154	0.00828769
2.35239	0.0449062
2.35566	-0.0145187
2.35676	0.0438384
2.359	0.0130572
2.35914	0.033279
2.36107	0.0425373
2.3634	0.0209289
2.36586	0.011742
2.36768	0.0123383
2.36789	0.0726485
2.37549	0.0280282
2.37585	0.0264059
2.37616	0.025359
2.3811	0.0341361
2.38287	0.0495503
2.38312	0.0196815
2.3846	0.0189342
2.38766	0.0185044
2.38831	0.0177172
2.38893	0.0356326
2.38913	0.0160805
2.39351	0.0383497
2.39622	0.0156159
2.39889	0.0111252
2.39913	0.056586
2.40351	0.0222672
2.40562	0.0319547
2.40891	0.0157003
2.41578	0.0392216
2.42	0.00136888
2.42062	0.0259602
2.4231	0.0234022
2.43335	0.0217435
2.4337	0.016486
2.43657	0.0181262
2.44207	0.0238562
2.44237	0.0569209
2.44263	0.024315
2.44419	0.00651543
2.44466	0.0389575
2.44521	0.0156226
2.45228	0.0123504
2.45233	0.0179605
2.45531	0.0189121
2.45753	0.032064
2.45967	0.0198469
2.46311	0.0343959
2.46326	0.0207167
2.4679	0.0402511
2.47305	0.0203052
2.4753	0.0343498
2.47649	0.0397499
2.47725	0.0197198
2.47896	0.0220184
2.47911	0.0302062
2.48265	0.0095125
2.48408	0.0366248
2.48599	0.0257475
2.48909	0.020357
2.49342	0.0313477
2.49986	0.00914416
2.50486	0.00600693
2.50632	0.0354912
2.50744	0.000768825
2.50747	0.0395486
2.50841	-0.000664495
2.51023	0.0193673
2.51079	0.032504
2.51269	0.0192332
2.51545	0.0347558
2.51941	0.00356935
2.52029	0.00773244
2.52561	0.0386963
2.5264	0.0343039
2.52866	0.0302521
2.52939	0.0272687
2.52976	0.0053064
2.5305	0.0443563
2.53342	0.0183709
2.53721	0.0231559
2.54347	0.0334165
2.54356	0.0202759
2.54362	0.0213745
2.54381	0.00790519
2.54404	0.0400351
2.54631	0.0173263
2.54634	0.0283836
2.54834	0.0540017
2.55544	0.0243018
2.55956	0.0164019
2.56164	0.0284886
2.56322	0.0355913
2.56415	0.0242126
2.56505	0.0209241
2.56801	-0.00466862
2.56885	0.0357651
2.57189	0.0193738
2.57445	0.0259171
2.57506	0.00961025
2.57511	0.0387554
2.58128	0.0277546
2.59098	0.0549722
2.59739	0.0160751
2.59806	0.0258965
2.60085	0.014523
2.60334	0.0362884
2.60473	0.0099214
2.60508	0.0178632
2.6079	0.0202724
2.61219	0.034711
2.61321	0.0121145
2.61943	0.023712
2.62123	0.0308548
2.62124	0.0573209
2.62141	0.020194
2.62255	0.0125588
2.62316	0.021985
2.62326	0.0242912
2.62383	0.000702762
2.62547	0.0479239
2.62818	0.00908223
2.6283	0.0207398
2.62915	0.0170235
2.62986	0.0386768
2.62999	0.0273215
2.63418	0.0112055
2.63574	0.0432922
2.63611	0.0260589
2.63901	0.0356011
2.64177	0.0155246
2.64214	0.0339336
2.64486	0.0248724
2.64527	0.0308349
2.64567	0.0187119
2.64612	0.0198838
2.64662	0.0198469
2.64691	0.0372673
2.64709	0.00910442
2.64817	0.0390764
2.64851	0.0349151
2.64882	0.0230393
2.65043	0.0211208
2.65044	0.0326701
2.65049	0.0268438
2.65098	0.0100343
2.65666	0.0502562
2.65694	0.0347519
2.65949	0.0127322
2.661	0.0256289
2.66256	-0.169835
2.66507	0.0260793
2.66659	0.0287631
2.66725	0.0253439
2.66743	0.0352268
2.67121	0.0299799
2.67519	0.037981
2.67592	0.0261317
2.67844	0.0372527
2.67899	0.029941
2.68496	0.0267495
2.68864	0.0359772
2.68979	0.044355
2.69263	0.039764
2.69608	0.0307962
2.69721	0.0177487
2.69741	0.021352
2.70198	0.0263756
2.70726	0.0390605
2.70737	0.0414291
2.71325	0.0224652
2.71434	0.0267197
2.71975	0.0337495
2.72087	0.026317
2.72178	0.0197674
2.72444	0.0297548
2.7254	0.0221353
2.72744	0.0321543
2.72814	-0.00694999
2.73704	0.046909
2.73912	0.0512785
2.74118	0.0193076
2.74846	0.0167904
2.7492	0.00942152
2.75224	0.0214382
2.75511	0.0163553
2.75935	0.0325876
2.76005	0.0414338
2.76153	0.0211309
2.76337	0.0291306
2.76498	0.0131336
2.77011	0.0260449
2.77334	0.0169175
2.77831	0.0217915
2.77898	0.0239862
2.7801	0.0296514
2.78164	0.0298764
2.78612	0.0124576
2.79227	0.00285365
2.79625	0.030473
2.80118	-0.00329533
2.80343	0.024333
2.80394	0.020028
2.80417	0.00864016
2.80512	0.0252703
2.80655	0.0234711
2.8072	0.0710466
2.8103	0.0543116
2.81311	0.0253435
2.81823	0.0311105
2.82047	0.0207886
2.82458	0.0299976
2.825	-0.226856
2.83259	0.0595894
2.83759	0.00171903
2.84061	0.020025
2.84456	0.0260098
2.84905	0.0593996
2.8565	0.0310785
2.85764	0.0298475
2.8625	0.0280796
2.86267	0.0285663
2.86344	0.0214139
2.86466	0.0201577
2.86667	0.0194003
2.87028	0.0220622
2.87083	0.021626
2.87383	0.00759862
2.87641	0.0190289
2.88073	0.0344625
2.88392	0.0194053
2.88512	0.00373689
2.88709	0.0229964
2.89198	0.00587233
2.89486	0.024011
2.89589	0.0539239
2.89806	0.0229996
2.90268	0.0215771
2.90286	0.0351719
2.90815	0.0217654
2.90911	0.0392712
2.91109	0.0150606
2.91274	0.027736
2.91321	0.0256155
2.91339	0.0158156
2.9138	0.0253849
2.91397	0.0251889
2.91465	0.0205492
2.91529	0.0316191
2.91649	0.0303315
2.91964	0.0235441
2.91995	-0.20398
2.92438	-0.00199709
2.92848	0.0325757
2.92864	0.0277775
2.92906	0.0208679
2.9295	0.0570649
2.93217	0.0285246
2.9346	0.0517478
2.93474	0.0323078
2.93576	0.0350777
2.93903	0.0251095
2.94379	0.0360975
2.94881	0.0214892
2.94955	0.0488066
2.95045	0.0353066
2.95069	0.0149486
2.9652	0.0329056
2.96734	0.021826
2.97112	0.0141122
2.97208	0.0330552
2.97387	0.0171066
2.97788	-0.0197983
2.97934	0.0250935
2.98005	0.0280717
2.98802	0.042652
2.98944	0.0267867
2.9901	0.0248941
2.99589	0.0378238
3.00223	0.0276008
3.00272	0.0567251
3.01025	0.0161397
3.01075	0.0230465
3.01263	0.0342578
3.01331	0.0365501
3.01652	-0.213733
3.01892	0.0383669
3.02019	0.0387491
3.02472	0.0229233
3.02777	0.0331181
3.0387	0.0206529
3.04155	0.0140409
3.04371	0.0151382
3.04854	-0.0285911
3.04858	0.0332403
3.04923	0.0135441
3.05494	0.0246788
3.05878	0.0321957
3.05992	0.0202873
3.0612	0.0192575
3.06213	0.00750862
3.06395	0.0247982
3.06946	0.0275032
3.06946	0.0277563
3.07017	0.0276655
3.07475	0.0219965
3.07672	0.0188839
3.07979	0.0348383
3.08116	0.0322566
3.08798	0.0443472
3.08829	0.0182922
3.08992	0.0182651
3.09067	0.0269578
3.09146	0.0176647
3.09614	0.0260645
3.1	0.0316622
3.10097	0.0284365
3.10164	0.0241438
3.10199	0.0153025
3.10275	0.0403003
3.10915	0.0217511
3.11494	0.0136062
3.11506	0.0252058
3.11629	0.0403888
3.12114	-0.0304414
3.1217	0.0267981
3.12459	0.0263598
3.12738	0.0388053
3.13422	0.0348331
3.13878	0.0159978
3.14143	0.0297931
3.14278	0.0221316
3.14371	0.0238287
3.14403	0.0324991
3.14489	0.0232901
3.14659	0.0529209
3.1486	0.0211133
3.15392	0.0231159
3.15407	0.0345459
3.15661	0.0259996
3.1569	0.0488728
3.15859	0.0257195
3.17969	0.0420462
3.18385	0.0259959
3.18595	0.0149534
3.18791	0.010198
3.19679	0.0260651
3.19865	0.0221825
3.20164	0.0222674
3.20415	0.0161845
3.20461	0.0131731
3.20545	0.0371988
3.20981	0.014864
3.21409	0.0223166
3.21938	0.0753421
3.22145	0.0179411
3.22638	0.0177775
3.22646	-0.00374162
3.22701	0.00552889
3.22914	0.031819
3.2314	0.00968648
3.23882	0.0223763
3.24447	0.0267057
3.24519	0.0370539
3.24707	0.0229102
3.24823	0.00180358
3.25326	0.0550556
3.25423	0.0497804
3.25451	0.0265638
3.25519	0.0292288
3.25972	0.00597365
3.26677	0.0126482
3.27393	0.0403877
3.274	0.0303912
3.27514	0.034134
3.27832	0.0197635
3.28047	0.0239352
3.28229	0.0369645
3.28987	0.0112395
3.29532	0.0207418
3.29675	0.0380561
3.30321	0.0150245
3.30334	0.0430737
3.30347	0.0201365
3.30757	0.0298145
3.31727	0.0282868
3.31937	0.0503962
3.32044	0.0101541
3.32226	0.00907284
3.32255	0.0295792
3.32308	0.0428971
3.32329	0.0120592
3.32374	0.0379866
3.32411	0.0433622
3.32844	0.0207451
3.32895	0.0507861
3.33407	0.0257181
3.33766	0.00871351
3.34104	0.0440986
3.34218	0.0265335
3.34872	0.0289802
3.35113	0.0265633
3.35221	0.00119655
3.35376	0.0268852
3.3579	0.0241206
3.36745	0.0384505
3.36764	0.0265206
3.36896	0.0331221
3.37146	0.0274085
3.37278	0.00677111
3.37422	0.0335927
3.3747	0.0359978
3.37611	0.0172932
3.37801	0.028188
3.37894	0.0318641
3.37906	0.0106927
3.38328	0.0455782
3.38656	0.0248717
3.3946	0.0249991
3.40178	0.0378204
3.40192	0.018922
3.40222	0.0175605
3.40599	0.0431479
3.40738	0.0397001
3.41305	0.022353
3.41473	0.0108639
3.41844	0.0337375
3.42096	0.013684
3.42808	0.00625878
3.42829	0.031568
3.4288	0.0523511
3.42953	0.0265025
3.43576	0.0172424
3.43667	0.0225894
3.43819	0.0155346
3.44202	0.0282482
3.4461	0.00539266
3.45078	0.000355126
3.45125	0.0565773
3.45146	0.0225777
3.45225	0.0305149
3.45286	0.0266008
3.45584	0.0248008
3.45735	0.0271351
3.45746	0.0119093
3.46303	0.0510537
3.46455	0.0391123
3.4667	0.0175134
3.47259	0.0194021
3.47846	0.0444624
3.47985	0.0318417
3.47998	0.0271138
3.48029	0.0233137
3.48203	0.0637692
3.48715	0.0548526
3.4951	0.0210676
3.49524	0.0186223
3.49765	0.0196577
3.49915	0.0277242
3.50147	0.0226524
3.50237	0.0294853
3.50587	0.0045445
3.50747	-0.0116548
3.50823	0.0302484
3.51537	0.018656
3.51924	0.0666439
3.52336	0.0301446
3.52339	0.0115688
3.53	0.0407249
3.53054	0.0068142
3.53207	0.0311765
3.53405	0.0243927
3.53408	0.0266464
3.54079	0.020718
3.54595	0.0692973
3.54931	0.0245649
3.55198	0.0385645
3.55205	0.0206249
3.55353	0.0339287
3.56359	0.0301542
3.5686	0.0388225
3.57244	0.0630784
3.57388	0.0333853
3.57565	0.0283035
3.57584	0.0296996
3.57697	-0.000915253
3.5774	0.0194547
3.57898	0.0317178
3.5802	0.00345711
3.58147	0.0207881
3.58191	0.0489528
3.58965	0.0223392
3.59885	0.0168057
3.59901	0.00799498
3.59914	0.0146971
3.60056	0.0243658
3.60305	-0.216581
3.60358	0.0394888
3.60427	0.0355125
3.61237	0.0432274
3.6138	0.0251735
3.61697	0.0240859
3.61877	-0.00861312
3.61903	0.0428738
3.61985	0.0555375
3.6215	0.0216692
3.6242	0.0286104
3.62764	0.0360656
3.62858	0.0238635
3.6288	0.0225391
3.62917	0.0262772
3.63	0.0459413
3.63328	0.0382496
3.63369	0.0335792
3.63689	0.0233873
3.63798	0.0181023
3.63877	0.0232116
3.63928	0.0271839
3.64001	0.0183532
3.6447	0.0233133
3.65127	0.0271953
3.65387	0.0446973
3.65389	0.0202896
3.65537	0.00865568
3.66543	0.0236002
3.66941	0.0343755
3.67558	0.00758303
3.67899	-0.00719133
3.68004	0.0250458
3.69014	0.0400331
3.69152	0.0139298
3.69818	0.0540829
3.70324	0.0206473
3.70336	0.0435086
3.70396	0.0388635
3.70505	0.0140857
3.70568	0.0381019
3.70584	0.0217813
3.70974	0.0271697
3.71695	0.0340767
3.71751	0.0247671
3.71875	0.0221228
3.72829	0.0307398
3.72829	0.0237761
3.72946	0.0375076
3.73733	0.0364873
3.74121	0.027105
3.74499	0.0268709
3.74519	0.0286794
3.74908	0.0404569
3.75062	0.00758384
3.75645	-0.0678998
3.76042	0.0232963
3.76116	0.0443238
3.76608	0.0277424
3.7669	0.035762
3.76696	0.030947
3.77582	0.0262458
3.77682	0.0316618
3.77966	0.0428429
3.78022	0.0285172
3.781	0.0378193
3.78165	0.0251398
3.78203	0.0339754
3.78504	0.0264964
3.78839	0.0256746
3.78991	0.0209383
3.79137	0.0192646
3.79412	0.0315833
3.79635	0.0173185
3.79862	0.0243133
3.80142	0.0545937
3.80181	0.0240843
3.80908	0.00750595
3.8118	0.0327026
3.81464	0.0279567
3.81656	0.00162331
3.82134	0.0309768
3.82261	0.0212212
3.82303	0.0347259
3.83623	0.0236675
3.84146	0.0216659
3.84169	0.0309449
3.84323	0.0132656
3.84552	0.0293152
3.84569	0.0277625
3.84638	0.02848
3.84801	0.0430153
3.85172	0.0280456
3.85329	0.0572215
3.85789	0.0134406
3.86101	0.0384275
3.86626	0.0214152
3.88759	0.034779
3.89288	0.0269666
3.89342	0.0126236
3.89411	0.00489267
3.89982	0.0166913
3.90298	0.0125995
3.91079	0.0121263
3.91243	0.0317682
3.91327	0.0146628
3.91512	0.0211025
3.91976	0.0336589
3.92401	0.0389552
3.93118	0.0401952
3.9348	0.0156352
3.93612	0.0205492
3.94023	0.000814765
3.94474	0.00370054
3.95045	0.0273737
3.95337	0.0279425
3.95631	0.00271132
3.96082	0.0100996
3.96441	0.0365835
3.97335	0.0608432
3.978	0.0262501
3.98655	0.0184993
3.9907	0.0203623
3.99368	0.00510546
3.99562	0.056577
4.00101	0.0556172
4.00107	0.0362211
4.00124	0.0267742
4.00397	0.0344682
4.00766	0.0587293
4.01213	0.0216603
4.01479	0.0208553
4.02252	0.0263889
4.02258	0.0165619
4.02407	0.029348
4.0255	0.0379593
4.03395	0.0150958
4.04679	0.031473
4.05036	0.0277711
4.0507	0.0321946
4.05497	0.0271528
4.05534	0.0433808
4.06686	0.00182614
4.06985	0.0285507
4.07136	0.0313392
4.07496	0.0257419
4.0779	0.0214469
4.0792	0.0210031
4.07964	0.0258322
4.0837	0.0275397
4.08468	0.0285535
4.08727	0.0348392
4.09434	0.030217
4.09518	0.016058
4.10305	0.0117576
4.10309	0.0268252
4.11206	0.0257449
4.11602	0.0103106
4.12495	0.0289404
4.12506	0.0341721
4.12665	0.0267855
4.13163	0.0230756
4.13369	0.0389818
4.13381	0.0418158
4.13495	0.0250377
4.13555	0.0198873
4.13738	0.0317224
4.1376	0.0268648
4.13986	0.0233882
4.1481	0.0483884
4.15582	0.0542435
4.15881	0.0264529
4.16509	0.0318787
4.16683	0.0389169
[truncated: 659 more rows]

## Sheet: Rat16
DeltaR2*	Concentration	DeltaR2* mean	Concentration mean	Concnetration STD
1.52031e-05	0.0176926	0.054916	0.00245016	0.0105878
4.38902e-05	0.0142888	0.526786	0.00303907	0.0115407
4.53999e-05	-0.0118351	1.17591	0.00346224	0.0112175
5.75078e-05	0.0193567	1.64031	0.00322407	0.0115508
5.76275e-05	-0.00885759	2.1074	0.00185107	0.0116729
0.000201628	0.0146377	2.50842	0.00519736	0.0116575
0.000360854	0.000123118	2.92073	0.00771326	0.00862059
0.000406103	0.0107114	3.40139	0.00641826	0.00895227
0.000618181	0.0139906	3.83158	0.00825254	0.00866262
0.000739431	0.0140478	4.27543	0.0103683	0.00778711
0.00085834	-0.0051391	4.78113	0.0105951	0.00849453
0.000915403	0.0119057	5.41359	0.0105186	0.00820784
0.0010275	0.00238642	6.02704	0.0119817	0.00889113
0.00120142	0.0186956	6.68084	0.0146179	0.00899892
0.00171938	0.0173859	7.3576	0.0153775	0.00973568
0.0019928	0.0145791	8.30714	0.0155185	0.0101336
0.00226622	0.00120122	9.58882	0.01511	0.0110099
0.00346448	0.00415649	13.4976	0.0122015	0.0114147
0.00454593	0.00564187
0.00499146	0.00366756
0.00547808	0.0181657
0.00800564	0.00776976
0.00811668	0.0145054
0.00815285	-0.00939736
0.00839147	0.0158816
0.0086163	0.000896737
0.00938456	-0.0061314
0.0100932	0.0031212
0.0113275	0.00357596
0.0115345	0.0156563
0.0128247	0.00237342
0.0136223	-0.00353816
0.0147681	0.00630876
0.0164749	-0.00435836
0.0170742	0.0150066
0.0177613	0.00158954
0.018947	0.00388841
0.0201593	0.0057688
0.0207697	-0.0217059
0.0224003	-0.0114576
0.0237942	0.000720079
0.0242758	0.0107491
0.026819	0.0104597
0.0269921	0.0123459
0.0294387	-0.00976337
0.0296131	0.00269922
0.0299807	0.00421387
0.0317943	-0.0047963
0.0335912	-0.000881423
0.0386086	0.00714904
0.0388116	0.00445665
0.0398808	0.00530186
0.0447243	0.00687048
0.0450639	0.00496918
0.0526798	0.00917723
0.0532272	-0.00366348
0.0541373	-0.0202174
0.0543564	0.0146902
0.0550415	-0.00113678
0.0566971	0.00430143
0.0571221	0.000295911
0.0590213	-0.0171042
0.0608726	-0.0173363
0.0646943	-0.0239356
0.0677663	-0.00323641
0.0679066	-0.00974896
0.0694761	0.00670137
0.0763241	0.000989782
0.0767404	0.00332096
0.0776222	-0.00989216
0.0783114	-0.0205362
0.0797735	-0.0162185
0.0817566	-0.00340507
0.083432	0.0215521
0.084611	-0.00683035
0.0853791	0.0123696
0.0899009	0.00823861
0.0954489	0.00892963
0.101856	0.0133743
0.110428	5.81996e-05
0.11526	-0.000475541
0.115683	0.00108597
0.125134	-0.00310703
0.126248	0.00837412
0.127598	-0.01717
0.128748	-0.0137412
0.132645	0.00487633
0.136172	0.00152738
0.137431	0.0152793
0.139402	0.00657212
0.143748	-0.00575746
0.146927	-0.000132232
0.147425	-0.00627039
0.147971	0.0121023
0.150075	-0.0160619
0.156986	0.0181877
0.161273	0.011735
0.164413	-0.00254962
0.169412	0.0131664
0.171648	-0.00441366
0.18321	0.010341
0.184862	0.00296848
0.186087	-0.0158663
0.186319	0.00375615
0.208519	0.0320041
0.21152	0.0196931
0.212602	-0.00409202
0.230318	0.0129566
0.241252	0.0179894
0.241471	-0.0222358
0.266223	-0.00867485
0.268844	0.0043559
0.270372	0.00787824
0.270398	-0.00699041
0.27289	0.00870804
0.273778	0.0304592
0.274	0.00858292
0.276063	0.00104969
0.281752	0.00400099
0.286927	-0.00261609
0.289666	0.0030712
0.294232	-0.00562272
0.300203	-0.00969026
0.30299	0.0197304
0.308262	0.0072403
0.313072	0.00838748
0.318425	0.00432855
0.325001	-0.0128304
0.327387	0.0119627
0.360487	0.00693478
0.364835	-0.00491048
0.373955	0.0119935
0.377651	-0.00846931
0.377914	-0.0157323
0.390448	-0.00999865
0.40345	-0.0184795
0.413006	0.00030703
0.416726	0.0255033
0.430844	-0.00449571
0.437974	0.00644596
0.446729	0.0161368
0.457681	-0.000958491
0.490649	-0.00667069
0.505032	0.00542979
0.506847	0.00504278
0.51399	-0.0145477
0.516993	0.0118805
0.519643	0.0115741
0.528341	-0.00388706
0.546107	0.000402891
0.556306	-0.0068049
0.560539	0.0106301
0.565337	0.00858697
0.565414	0.01043
0.569526	0.00110823
0.57187	0.000404143
0.575191	-0.011853
0.579399	0.00464267
0.581583	0.00391341
0.583807	-0.00342259
0.593537	0.00216326
0.615249	-0.0139653
0.623117	-0.000496414
0.635305	-0.00299314
0.642779	0.0106604
0.659737	0.0101716
0.662201	-0.0225777
0.66803	0.00481282
0.670655	0.00341021
0.679174	0.0105195
0.685287	0.00830016
0.690013	-0.00338818
0.69428	0.015541
0.700722	-0.00427856
0.705345	0.00201607
0.706477	0.00708427
0.710835	0.0144059
0.711905	0.00253738
0.71904	0.0182689
0.721067	0.011557
0.737099	-0.00932888
0.74839	-0.0170565
0.760402	-0.018792
0.764942	-0.000598156
0.772661	0.00632797
0.802045	-0.00505428
0.804418	0.0184936
0.807596	0.00531475
0.833314	-0.00394155
0.842153	-0.0091373
0.844316	0.0101945
0.847392	0.0130355
0.849094	-0.0164256
0.854249	-0.00600981
0.858328	0.0156795
0.862713	0.0149083
0.863072	0.00822566
0.867595	0.0122199
0.881872	0.0235118
0.887227	0.0266086
0.902855	0.0259187
0.906751	-0.00871927
0.911841	0.00387808
0.913444	-0.0112163
0.916404	0.0178285
0.922711	-0.00554942
0.948435	-0.0134791
0.949826	0.024403
0.959852	-0.0106981
0.960162	0.00865106
0.96178	0.0105845
0.970589	0.00189279
0.970928	0.011667
0.976756	0.00210516
0.978212	0.00986056
0.980235	-0.00775471
0.983146	-0.00173074
0.996207	0.0159589
0.996298	-0.00100637
0.997277	0.0044754
0.997561	0.00637884
1.02206	-0.00641639
1.02453	-0.00796766
1.02497	-0.0102651
1.02698	-0.00268448
1.04363	0.0109886
1.04804	-0.00305021
1.04846	-0.00330107
1.04888	0.0112986
1.05204	-0.00270446
1.05431	-0.00169057
1.05707	0.0134547
1.06704	0.0131821
1.07287	0.00378753
1.07564	0.00110176
1.08477	-0.00232182
1.08958	0.00629925
1.0904	0.0032541
1.09271	0.00983487
1.09295	0.0116894
1.09944	-0.00378429
1.11558	0.0020375
1.11609	-0.0155744
1.12042	0.0277442
1.13024	0.0154261
1.15259	0.00238285
1.15844	-0.0133901
1.16325	0.0035594
1.17404	0.000182001
1.19052	0.0284761
1.21263	0.0115561
1.21653	-0.0129471
1.21665	0.0214322
1.22181	-0.016495
1.2225	-0.00531379
1.22953	0.00341195
1.24178	-0.0201749
1.2429	0.0232906
1.24423	0.0167581
1.25382	0.00880515
1.25912	-0.0101942
1.25976	0.00212254
1.26279	0.00299723
1.2642	0.0122979
1.2647	0.00236521
1.26866	0.0163746
1.28543	0.00649009
1.28767	0.00803679
1.29268	-0.019805
1.30704	-0.0112441
1.31783	0.00314054
1.31884	0.00486503
1.31969	0.013022
1.31991	-0.00275857
1.32236	-0.0164681
1.3341	0.0137513
1.33597	-0.0113632
1.33708	0.0149288
1.33841	0.00486349
1.34227	0.00178903
1.34546	0.0116597
1.34684	-0.0132246
1.35173	-0.00154916
1.353	-0.00493797
1.3585	0.00284242
1.3646	0.0182582
1.36489	0.00303931
1.3686	0.0291891
1.36918	0.00143317
1.37112	0.00869755
1.37435	0.0086421
1.37683	-0.0100267
1.388	0.0101568
1.3891	0.00529309
1.40077	0.011951
1.40596	-0.011667
1.40942	0.0129874
1.41797	0.000127937
1.42705	0.00610111
1.42769	0.0167187
1.43716	0.0153718
1.43819	0.00517947
1.43939	0.00565343
1.44441	0.00604682
1.44501	-0.00447753
1.44628	0.0175523
1.44801	0.00983347
1.44938	-0.0111131
1.45345	0.0141889
1.46017	0.0161663
1.46237	-0.00971563
1.46478	-0.00438552
1.46519	-4.03459e-05
1.47071	0.0180896
1.47267	0.00828159
1.47271	0.00550744
1.48045	-0.00796103
1.48193	0.01675
1.4872	0.0178323
1.48998	0.00967755
1.50907	0.0149874
1.51378	-0.00185298
1.51691	-0.0107169
1.52064	0.006561
1.52218	0.0177736
1.52946	-0.0135781
1.53059	0.022081
1.53608	-0.00798162
1.53639	0.00515546
1.53665	-0.00842905
1.54565	0.00991252
1.54987	-0.00372615
1.55604	0.00678536
1.56799	-0.0251837
1.57125	0.0113357
1.5774	-0.00790561
1.58156	-0.00825123
1.58308	0.00219874
1.58606	0.00887221
1.59142	-0.00544511
1.59187	-0.00791697
1.59289	0.00217969
1.5934	0.0135825
1.5943	0.00235632
1.62076	-7.59133e-05
1.62107	0.0148815
1.62152	-0.00765455
1.62533	0.0153415
1.63096	0.00391273
1.63357	-0.000958708
1.64021	0.014342
1.64043	0.00662747
1.64106	-0.00724874
1.65176	-0.016646
1.65436	0.00286443
1.65539	-0.0145723
1.66152	-0.00885562
1.6657	-0.0173793
1.66899	0.00250876
1.67048	-0.00295574
1.6782	0.0109044
1.6809	0.00256365
1.68386	0.00428699
1.68723	-0.00247773
1.69275	0.0209758
1.69668	-0.0145243
1.71586	-0.0191136
1.71773	0.0147358
1.72145	0.0105375
1.72933	-0.0084114
1.72954	0.000758267
1.73928	-0.00112513
1.74801	-0.00719803
1.75264	0.00870182
1.75559	0.013867
1.75957	0.0230281
1.76067	0.00941187
1.7762	-0.00781108
1.79021	0.0100581
1.79535	-0.0102828
1.79671	0.0189432
1.7986	-0.0258146
1.79971	-0.00560365
1.80307	0.0164721
1.80834	0.00797765
1.81582	-0.00679977
1.81912	-0.00685054
1.82021	0.00821139
1.82234	0.0216969
1.82563	-0.00885511
1.82669	0.00739778
1.82922	0.0116966
1.83057	0.0157631
1.83138	0.00178292
1.84649	0.0218867
1.85018	0.0105086
1.85617	0.0165646
1.85928	-0.00511607
1.86429	0.0267439
1.8686	0.00155211
1.86973	-0.0198568
1.87035	0.0207376
1.88019	-0.00983546
1.8939	0.00887621
1.89953	0.0187962
1.90693	-0.00155945
1.91598	-0.0169621
1.92133	0.0050254
1.9259	-0.0031156
1.93176	-0.013709
1.93289	0.00252699
1.93819	-0.00957643
1.94146	0.0219963
1.96276	0.0136411
1.96441	0.0247886
1.97131	-0.00284746
1.97837	-0.00454048
1.99335	-0.00742355
1.99372	0.00119935
2.00193	0.0104146
2.00367	-0.00625699
2.00427	-0.00272012
2.00958	-0.00501495
2.01011	-0.00692098
2.02561	0.00978924
2.03114	-0.0188462
2.03254	-0.0112977
2.03827	-0.0126079
2.0393	-0.00302806
2.04203	-0.00321377
2.05563	0.00830545
2.05566	0.00340759
2.05599	-0.00479621
2.06331	0.0138528
2.06423	0.0232021
2.07187	0.0166806
2.07311	0.00884843
2.07584	0.00602201
2.07618	0.00453951
2.07625	-0.0121408
2.07839	-3.78747e-05
2.08136	-0.00598995
2.08416	0.0323443
2.08772	-0.0118237
2.08985	0.00216899
2.10094	0.00205763
2.10314	-0.018417
2.11617	0.0244697
2.11816	0.0161492
2.12346	-0.000280653
2.12587	-0.0145185
2.13604	0.0255739
2.13607	0.0124466
2.13825	-0.0199678
2.14255	-0.00868692
2.14654	0.00919183
2.14807	0.0194269
2.14886	0.014977
2.15087	-0.00383689
2.15281	-0.000571816
2.15642	-0.00995976
2.15702	-0.00667981
2.16037	0.000959863
2.1615	-0.00494429
2.16413	0.00630992
2.17049	-0.0125221
2.18138	0.000595152
2.18257	0.0052667
2.18321	0.0120101
2.18663	-0.00233038
2.18764	0.00141169
2.18766	0.00917575
2.19118	0.00337016
2.19557	-0.00985183
2.19778	-0.00561694
2.19793	0.0134292
2.20168	0.0161392
2.20353	-0.0121977
2.20492	0.00867053
2.21115	-0.0144448
2.2147	0.0133843
2.21635	-0.00828407
2.21658	0.00138577
2.22524	0.0038219
2.22609	0.0192598
2.22628	0.00966697
2.23767	0.00619585
2.24174	-0.0049204
2.24868	-0.000145165
2.25472	-0.00280772
2.25602	0.00463027
2.2603	0.0169772
2.2635	-0.000527457
2.26398	-0.012587
2.2746	0.0046991
2.27753	-0.000946111
2.2811	0.0133265
2.28685	0.00281296
2.2878	0.0133371
2.28985	-0.0140181
2.29309	-0.0198816
2.29427	-0.00309756
2.30052	0.0234865
2.30131	0.000272289
2.30182	-0.0136368
2.30303	0.00139236
2.30369	0.00919432
2.30894	-0.0212985
2.31	-0.0152755
2.31435	0.00888762
2.32035	0.00189299
2.32191	0.00314943
2.33107	0.00417668
2.33437	-0.00501575
2.33515	0.00350747
2.33891	0.00510661
2.34522	0.0106258
2.35429	-0.0127696
2.36627	0.0207645
2.37413	-0.000272249
2.37563	0.0272158
2.37565	-0.0145595
2.37575	-0.00479529
2.37827	0.00894925
2.38171	0.0171428
2.3868	0.00346426
2.38786	0.00755796
2.39633	0.0121156
2.39847	0.0159716
2.40723	-0.00964024
2.41813	0.00309546
2.41862	-0.0091302
2.42868	-0.00678146
2.42906	-0.00560979
2.43141	0.00475139
2.43498	-0.0155022
2.44053	0.0162628
2.45101	-0.00153861
2.45226	0.00126755
2.45616	-0.0095097
2.45793	-0.00453502
2.45875	0.0119027
2.47027	0.00079685
2.4739	-0.00220764
2.4744	-0.00448317
2.47629	-0.00801077
2.48272	0.00724391
2.48576	0.00396045
2.48786	0.00327945
2.49362	-0.00580581
2.52098	-0.00742403
2.52507	0.0113246
2.52948	0.0183415
2.52954	0.00190499
2.53602	0.0119173
2.538	0.0107062
2.54508	0.0111014
2.5483	0.00679406
2.5498	-0.00573021
2.55175	0.0283574
2.55304	0.0127873
2.55457	0.0246745
2.55548	0.00936528
2.56225	0.00450102
2.56453	0.0120595
2.5678	-0.00536252
2.57049	0.0127453
2.57539	0.00170005
2.59318	0.0148175
2.60971	0.0277774
2.61442	0.00715295
2.6314	0.00657348
2.63588	0.00596306
2.6383	0.0115321
2.64508	0.0134317
2.65125	0.0119078
2.65566	-0.0095564
2.65846	0.00419818
2.6586	0.00117718
2.65935	0.00917918
2.66468	0.0230171
2.66478	0.0106339
2.66612	0.00500543
2.67467	0.00958797
2.67847	0.00865988
2.67987	0.0330958
2.68162	0.00564213
2.6889	0.00846055
2.6938	0.00902801
2.69438	-0.0113946
2.70054	-0.00314558
2.70198	0.0136611
2.70337	0.00556989
2.70345	0.0327606
2.70423	0.0354482
2.70674	-0.00254998
2.71106	0.00706584
2.71381	0.0239163
2.71838	-0.00754734
2.72379	0.00482529
2.72979	-0.0066063
2.73501	0.00598816
2.73573	0.00254412
2.73869	0.0108922
2.73916	0.00534897
2.74106	0.00598899
2.74408	0.00206356
2.74612	-0.00620755
2.74662	-0.00710741
2.75124	0.0169185
2.75826	0.0136727
2.77203	-0.0193305
2.77332	0.0171885
2.77429	0.0193276
2.77692	-0.00856638
2.78036	0.00697215
2.78361	0.0163485
2.78428	0.00535797
2.78864	0.000735909
2.79605	0.00285471
2.79935	0.0090673
2.80351	0.0168322
2.80618	0.00207874
2.81905	-0.000437168
2.82794	-0.00454393
2.82895	0.0153083
2.83994	0.00831821
2.84092	0.00880686
2.84232	0.00683214
2.8429	0.00613709
2.8479	0.00736128
2.85006	0.0132151
2.8518	0.0104885
2.85678	0.0135301
2.8612	0.00513922
2.86359	0.0217402
2.86996	0.000646684
2.87842	0.00558377
2.87866	0.00691158
2.88217	0.0137815
2.88258	0.00100951
2.88679	0.00467532
2.89363	0.0193559
2.90137	0.0079144
2.90833	0.0159479
2.90941	0.010889
2.91004	0.00304387
2.91226	0.00346991
2.92074	0.00678003
2.93028	0.0172438
2.93028	0.0116369
2.93104	0.00636921
2.94427	0.0183707
2.94572	0.010859
2.95037	0.013561
2.95455	0.018701
2.95776	0.0128323
2.95865	0.00660343
2.96402	-0.0128953
2.96561	0.0139302
2.96734	0.000925169
2.96959	0.0151141
2.96999	0.00667808
2.97283	0.014332
2.97631	0.00611311
2.97828	-0.00500018
2.98032	0.00492677
2.98254	0.0119955
2.98454	0.0139024
2.9868	0.00737948
2.98691	0.0139564
2.98766	0.016688
2.9879	-0.00267774
2.99711	-0.00822414
2.99866	-0.0102252
2.99945	0.0049475
3.01266	0.0179788
3.01777	0.000589463
3.02517	0.0086831
3.02528	0.0120246
3.03274	0.0162331
3.03434	0.0199731
3.04098	0.00827436
3.04462	0.0154426
3.04966	0.00486585
3.05786	0.0111915
3.05811	0.0349999
3.06409	0.00755091
3.07508	0.0106213
3.07592	0.00506296
3.08164	0.00766845
3.09197	-0.0138732
3.09339	0.00822745
3.10444	0.0188353
3.11075	0.00323082
3.11247	0.0107049
3.11683	0.0086244
3.1207	0.00236491
3.12147	0.0180371
3.13406	0.00170333
3.15425	0.0183252
3.15744	-0.0106879
3.16579	0.0135788
3.16778	0.0161885
3.17476	0.00026517
3.1769	0.00115074
3.17945	-0.00591319
3.18061	0.0127159
3.19381	0.000154291
3.19476	0.00292566
3.19802	0.0133907
3.20032	-0.00617512
3.20144	0.00810974
3.22037	0.00438206
3.22555	0.00618049
3.23899	0.0107896
3.23979	-0.00239323
3.2489	0.00734176
3.25197	0.00919555
3.25265	0.00197332
3.25538	0.0154733
3.25546	-0.00273602
3.2587	0.00955651
3.26273	0.00974322
3.26394	-0.00176301
3.26708	0.0148735
3.26952	0.0109515
3.27081	0.0121604
3.27381	-1.62589e-05
3.28081	0.0117154
3.28406	0.0066221
3.28664	-3.92889e-05
3.29101	0.0057105
3.29647	0.00844263
3.30839	0.00426888
3.31124	0.00722604
3.31477	-0.00162226
3.32649	0.00610791
3.3327	0.00369341
3.33406	-0.00726117
3.34947	0.00824894
3.35133	-0.00628164
3.35626	-0.00419674
3.3773	0.00879085
3.37813	0.00260591
3.38503	-0.000392942
3.38945	0.0112438
3.3914	0.0157393
3.39635	-0.000658955
3.40556	-0.0138488
3.40689	-0.00782092
3.40738	0.0169742
3.41383	0.0152929
3.41889	0.0162942
3.44419	0.00604043
3.44901	0.0156722
3.45961	0.0215169
3.46045	0.012887
3.46067	0.00785145
3.46183	-0.00382361
3.47071	0.0177937
3.47806	0.00807695
3.48133	0.000513189
3.4833	0.0148552
3.4839	-0.00636352
3.48477	0.0186297
3.486	0.0142532
3.48853	-0.0146643
3.4942	0.0102373
3.49878	-0.00607434
3.50724	0.00698284
3.51234	-0.00642505
3.52979	-0.00646043
3.53061	0.0114241
3.5325	0.00452456
3.53833	0.0078349
3.54314	0.00341929
3.55615	-0.0133402
3.55631	0.0127843
3.56378	0.00836597
3.56424	0.0018303
3.56541	0.0125268
3.56792	0.00852151
3.57359	-0.00632598
3.58106	0.0124386
3.58437	0.0049584
3.58461	0.0206059
3.58702	0.0100694
3.59354	0.00614375
3.59539	0.0136224
3.59838	0.0144436
3.60277	-0.00589524
3.60885	0.0271878
3.61311	0.0171311
3.61478	0.00875726
3.6198	0.0233536
3.62969	0.00423389
3.63105	0.00278045
3.63544	0.0231185
3.63776	0.0192165
3.64551	-0.000845039
3.65525	0.0169368
3.66038	0.00625034
3.66189	0.00104203
3.6687	0.0200312
3.67149	0.0132145
3.67167	0.00907568
3.67453	0.00298579
3.68275	0.009947
3.68666	0.00319318
3.69308	0.00252305
3.69351	-0.00287646
3.69742	0.00601669
3.69843	0.00967979
3.69902	0.0172335
3.7047	0.00481185
3.70528	0.00803111
3.71076	0.00732067
3.71156	0.0117728
3.7189	-0.00411997
3.72036	0.00924917
3.72216	0.0111064
3.72935	-0.00742557
3.72969	0.0110301
3.7386	-0.00978861
3.74067	0.0110955
3.74408	0.0147802
3.74422	0.0138646
3.74999	0.00652218
3.75195	0.00677127
3.75885	0.0106277
3.76368	-0.0065282
3.76643	0.0192535
3.76653	-0.000100534
3.76656	0.0204301
3.77456	-0.00323449
3.77645	0.00391522
3.77764	0.0209403
3.77891	0.00708631
3.78205	-0.00559614
3.79112	0.0072248
3.79196	0.000107525
3.79429	0.00466054
3.79513	0.00926733
3.79669	0.00118945
3.80195	0.0109915
3.80349	0.00957708
3.8058	0.0231647
3.80691	0.00520387
3.80978	0.00492192
3.81056	-0.00186697
3.81686	0.00656762
3.8236	0.0237718
3.82601	0.00506415
3.82656	-0.0137448
3.83476	0.0160194
3.83489	0.00443504
3.84421	0.00888028
3.85029	0.0190499
3.85407	0.0142766
3.85412	-0.000275268
3.85472	0.00792642
3.85492	0.0222757
3.86137	0.0159478
3.86226	-0.000883521
3.8658	-0.00810544
3.86832	0.000998049
3.87935	0.0202292
3.88362	0.000582135
3.89026	0.0108146
3.89629	0.0168924
3.89808	0.0102229
3.8995	0.0166741
3.9017	0.0144658
3.90353	0.00250513
3.92603	0.0154214
3.9318	-0.011012
3.93455	0.0142301
3.93804	0.0197036
3.94818	0.00990014
3.95312	0.0204333
3.95779	0.0177443
3.96545	0.0158266
3.96779	0.00578991
3.9685	0.0105908
3.98565	0.0156293
3.99964	0.0179279
4.00931	-0.00218652
4.01004	0.0103316
4.01889	0.00117315
4.02211	0.0066284
4.02502	0.000393845
4.02596	-0.0056257
4.02786	0.0210018
4.03009	0.0296095
4.03313	0.0170194
4.04001	0.00161002
4.04334	0.00771342
4.05255	0.00982282
4.05567	0.0103219
4.05781	-0.000128784
4.05934	0.00302982
4.06489	0.00396737
4.06552	0.0114835
4.06678	0.0165912
4.07081	0.0169695
4.07828	0.0087625
4.09949	0.0202107
4.10313	0.00565416
4.10316	0.0226302
4.1038	-0.00128976
4.10567	0.0197047
4.1172	0.0139146
4.13722	0.0152763
4.1393	0.0131355
4.14755	0.0106575
4.15123	0.00824374
4.16664	0.0188796
4.17371	0.0214204
4.17968	0.0140688
4.17995	0.00694183
4.1802	0.0124585
4.18096	0.0151312
4.18262	0.0131275
4.18501	0.00400137
4.18715	0.0013309
4.18734	0.0169389
4.19053	-0.00524397
4.19566	0.000802885
4.19704	-0.00316581
4.20526	0.0123278
4.20811	0.00541256
4.20967	0.0139582
4.21147	0.00502885
4.21271	0.0111031
4.21426	0.0147187
4.21951	0.00882746
4.22021	0.0257817
4.23154	0.010669
4.23203	0.0210351
4.23443	0.013741
4.23506	0.0136385
4.2352	0.0229644
4.24127	0.0103807
4.24656	-0.00985996
4.24678	0.0134847
4.24801	0.0138789
4.24887	0.00661274
4.25263	0.00824784
4.26969	-0.0116799
4.27069	0.00639703
4.27297	0.00478067
4.27942	0.0129349
4.2824	-0.00526349
4.28547	0.00994168
4.28706	0.0106285
4.29169	0.0120855
4.29522	0.0131445
4.2965	0.00479317
4.30923	0.0103165
4.31006	0.018985
4.31384	0.0145788
4.31543	0.00640405
4.31852	0.0118361
4.3244	0.0062109
4.32771	-0.00448888
4.33055	0.0225347
4.33182	0.0153259
4.34029	0.00402986
4.34205	0.00768213
4.34406	0.01409
4.34789	0.0136046
4.35267	0.0234812
4.36646	0.00123247
4.37127	0.00769423
4.37365	0.0199241
4.37607	0.0120499
4.38101	0.00899922
4.38908	0.00444897
4.38985	0.0106934
4.3949	0.0108704
4.39611	0.00224694
4.39861	0.0219707
4.40227	0.023134
4.41206	0.00489822
4.42001	-0.00394766
4.42343	0.0093125
4.43646	0.0134881
4.44834	0.0192824
4.4706	0.0147244
4.47116	0.00512078
4.47258	0.0169411
4.4761	0.0192542
4.47736	0.00640162
4.4835	0.0201727
4.48671	0.0111213
4.48846	-0.00122651
4.49194	0.0144414
4.49682	-0.00314433
4.49778	0.0169205
4.50857	0.0186684
4.51282	0.0029212
4.51317	0.017756
4.51804	0.0133288
4.52174	0.00559763
4.52743	-0.00760803
4.53663	0.00181512
4.53899	-0.00479513
4.54231	0.00506454
4.54363	0.0124535
4.55178	0.00878296
4.55226	0.0190784
4.56422	0.0137854
4.57369	0.00592831
4.57491	0.00745583
4.59252	0.0149079
4.59356	0.0117258
4.59373	0.0162325
4.59432	0.030235
4.59586	0.0138158
4.59741	0.0334447
4.60527	0.0119735
4.60921	0.0309971
4.61277	0.00755649
4.61706	0.00102946
4.62557	0.0138123
4.63502	0.00024836
4.63676	0.0173407
4.64237	0.0145716
4.6513	0.0155261
4.65398	0.0125776
4.66693	0.00573623
4.66844	0.0133758
4.6713	0.0201087
4.68243	0.0093894
4.69301	0.0105217
4.70557	0.000640693
4.70802	0.0191255
4.71279	0.00169067
4.7144	0.0159608
4.71509	0.00814996
4.72025	0.0189363
4.73473	0.0143209
4.73672	0.0136268
4.7443	0.0151286
4.74485	0.0170458
4.75532	0.00191795
4.76853	0.000734343
4.77014	0.0146705
4.77029	0.0119781
4.77638	0.0319747
4.79193	0.00889141
4.79332	0.00131439
4.80648	0.0256287
4.80664	0.00663189
4.81017	0.0151323
4.8105	0.0301465
4.8319	0.00739953
4.83229	0.00347246
4.83343	0.0116894
4.83355	0.0210444
4.83892	0.00955911
4.84099	-0.00543334
4.84605	-0.0136985
4.8478	0.00769505
4.85399	0.00896715
4.85615	0.00809044
4.87755	0.00589433
4.88408	0.00699384
4.8844	0.0148334
4.89126	0.0165317
4.89769	0.00525028
4.89788	-0.00303993
4.9056	0.0121887
4.91045	-0.000394119
4.91677	0.0106811
4.92485	0.00939896
4.92529	-0.000837963
4.94361	0.00511476
4.94712	0.0165335
4.96173	0.00234522
4.96636	0.000776125
4.97832	0.00849524
4.97891	0.0159328
4.98151	0.0117818
4.9973	0.0140006
5.01793	0.00465181
5.02186	0.00979063
5.03883	0.00537862
5.04125	0.0118956
5.05366	0.0131918
5.05696	0.00735173
5.05774	-0.00437
5.06093	0.0175298
5.06989	0.019434
5.07215	0.00510858
5.07432	0.00723467
5.07943	0.0201753
5.08366	0.0174671
5.08369	0.0143997
5.11925	0.0138933
5.12521	0.00751327
5.12731	0.0125712
5.12911	0.00800201
5.13152	0.0206985
5.13716	5.15969e-06
5.14506	0.0244982
5.15259	0.015261
5.15731	0.00679897
5.15952	0.00086604
5.16579	-0.00956953
5.17116	0.0119365
5.18609	0.00918968
5.18846	0.00636916
5.20285	0.00693317
5.20305	0.0128077
5.20347	0.00746544
5.20652	0.00815494
5.21353	0.0165899
5.22365	0.0123088
5.2267	0.000393923
5.23866	0.0197091
5.24168	0.0144167
5.2461	0.0151263
5.24978	0.00938074
5.25964	0.0101686
5.2756	0.012894
5.30033	0.0116295
5.31178	0.0329445
5.31349	0.0116758
5.31353	0.0136265
5.31545	0.0158299
5.31578	0.0140369
5.31592	0.00371292
5.32731	0.0195911
5.33047	0.00811824
5.33062	0.0153824
5.33216	0.0244368
5.33845	-0.00503983
5.33876	0.0177412
5.35205	0.0192392
5.35558	0.00798286
5.3642	0.0186319
5.36721	0.00359856
5.36953	0.0166837
5.37607	0.00777786
5.39977	0.0153489
5.4065	-0.00296108
5.41417	0.00800973
5.41693	0.00830589
5.4236	0.0158834
5.43636	0.015196
5.43807	0.00563238
5.43838	0.0110297
5.45404	0.000437616
5.46349	0.00806116
5.46932	-0.00358647
5.47098	-0.00521274
5.47515	0.0307715
5.47754	0.0137414
5.47917	0.00794104
5.48897	0.00839494
5.48957	0.00898293
5.49152	0.00861013
5.49641	0.00933063
5.50629	0.0074483
5.50845	0.00665132
5.51331	0.00977665
5.52679	0.0124511
5.54077	0.0124104
5.54126	0.0186154
5.55617	0.0160759
5.57144	-0.0014964
5.57166	0.015219
5.57258	0.00633815
5.57412	0.00217272
5.57842	0.02468
5.5797	0.00986303
5.59029	-0.00379215
5.59421	-0.0195561
5.60399	0.00752428
5.6067	0.016758
5.61091	0.0071462
5.6132	0.0155919
5.62029	0.0087164
5.62913	0.0167475
5.63189	0.0149533
5.63278	-0.00543247
5.64097	0.0178018
5.64539	0.0124147
5.64608	0.013209
5.65167	0.00962425
5.66104	0.010794
5.66307	0.0170869
5.66637	0.00514478
5.67197	0.000489655
5.67286	0.0174855
5.67786	0.0118243
5.70075	0.0260255
5.70078	0.0152023
5.70732	0.00957287
5.71189	0.0161334
5.71381	-0.00211111
5.72364	0.00443346
5.73844	0.000462592
5.74255	0.0192449
5.74687	0.0097497
5.74692	0.0127351
5.74816	0.0231853
5.75044	0.0139611
5.75826	0.0135082
5.76303	0.00451583
5.76393	0.0144285
5.76904	0.00434307
5.77777	0.00989914
5.77784	0.0116056
5.77877	0.0049705
5.78608	0.0178464
5.78981	0.0117162
5.79384	0.0121439
5.80143	0.0086977
5.81372	0.0368585
5.82207	0.0160501
5.84002	-0.00402108
5.84094	0.0218718
5.85225	0.0177777
5.86512	0.0113385
5.87878	0.00774303
5.88211	0.0169056
5.89204	0.0106622
5.89548	0.0165762
5.89854	0.0100708
5.90468	0.0229866
5.91177	0.0221131
5.91737	0.00999825
5.91799	0.0191214
5.93344	0.0127424
5.93691	0.00335076
5.94524	0.00748329
5.94877	0.0222658
5.95891	0.00792717
5.96535	-0.00444003
5.96939	0.0123024
5.97957	0.0125212
5.98411	0.00636664
5.9906	0.0078142
5.99176	0.00836737
6.00182	0.0210351
6.01468	0.0134124
6.01926	0.013322
6.0214	0.0115617
6.0271	2.82753e-05
6.0332	-0.00375368
6.03833	0.0110525
6.05845	0.020346
6.06518	0.00847891
6.07137	0.0215316
6.07554	0.0353176
6.07883	0.00362499
6.08337	0.00448009
6.11078	0.00757279
6.12128	0.012376
6.13354	0.0151727
6.13512	0.0086164
6.14031	0.00913009
6.14498	0.00613138
6.14499	0.010857
6.14674	-0.00927028
6.1484	0.0361181
6.1534	0.0314111
6.15643	0.0231777
6.15786	0.0113803
6.17998	0.0150368
6.18022	0.0165546
6.19075	0.0109696
6.19574	0.0159583
6.20439	0.0140679
6.21424	0.0108821
6.23938	0.0133844
6.24011	0.0279242
6.24956	-0.00692785
6.25438	0.0102873
6.25814	-0.0131487
6.27145	0.0127514
6.27827	0.0250159
6.28705	0.010664
6.29274	0.0125212
6.29486	0.0119908
6.30581	0.00969315
6.30709	0.00723089
6.31465	0.0105601
6.32026	0.00882381
6.3248	0.0103868
6.327	0.0277153
6.33278	0.00400684
6.33491	0.0101412
6.33508	0.0226496
6.34202	0.0168252
6.35241	0.00304542
6.36662	0.00224957
6.36811	0.00411287
6.38722	-0.00159811
6.39111	0.000854697
6.39545	0.0195498
6.39697	0.0128759
6.40307	0.00741331
6.41332	0.0142994
6.41473	0.0110925
6.41495	0.00127192
6.4192	0.00967522
6.42047	0.00972736
6.42208	0.0204329
6.44025	0.00653424
6.44825	-0.00116151
6.45852	0.0115446
6.46073	0.0151138
6.47681	0.020552
6.48378	0.0189907
6.48395	0.0161884
6.49008	0.0275848
6.49518	0.0332024
6.49544	0.0284422
6.50025	0.0153478
6.51532	0.0109314
6.51843	0.0257329
6.5261	0.00797395
6.52657	0.01817
6.53175	0.0131776
6.54029	-0.00727939
6.5436	0.00261442
6.54448	0.0162332
6.54854	0.0265372
6.55233	0.00814448
6.55368	0.0210673
6.56244	0.0104952
6.58384	0.00493265
6.58885	0.0223821
6.59466	0.0219331
6.61944	0.0228155
6.635	0.0194854
6.63968	0.014958
6.64554	-0.00424777
6.64905	0.01559
6.65146	0.0231025
6.66445	0.0198809
6.67402	0.00699591
6.67407	0.0180686
6.67684	0.015415
6.67791	0.0154091
6.68675	0.0425559
6.69024	0.0147892
6.70698	0.0179989
6.70829	0.020594
6.73032	0.00865012
6.73432	0.0249989
6.74517	0.0233289
6.75328	0.0137777
6.75647	0.0136168
6.75716	0.0111977
6.75908	0.0145648
6.766	0.0139435
6.7685	0.0268835
6.76985	0.0196498
6.77519	0.0222232
6.77912	0.00540712
6.79156	0.0120632
6.79528	0.0281043
6.79739	0.0206975
6.80156	0.0116176
6.81015	0.0130538
6.81221	0.0186796
6.83045	0.0150003
6.83932	0.0112866
6.84805	0.0195468
6.84912	0.0132813
6.84957	0.0275235
6.85048	0.0262959
6.85108	0.0149085
6.85299	0.020619
6.86151	0.0102002
6.86244	0.00974874
6.8676	0.012471
6.87198	0.0139865
6.874	-0.0157274
6.87858	-8.24468e-05
6.88245	0.0178867
6.88614	-0.00133877
6.89164	0.0214156
6.89281	0.0165514
6.89563	0.0127301
6.91188	0.0252099
6.91647	0.0250048
6.93443	0.0212859
6.93887	0.00963648
6.94387	0.011696
6.94594	0.0173978
6.94816	0.0119946
6.96299	0.00111406
6.96533	0.0171095
6.96702	0.00407486
6.97085	0.0223108
6.98167	0.0107157
6.98429	0.0128359
6.99007	0.00177662
6.99577	0.0267839
7.00293	0.00214959
7.00452	0.0159134
7.00494	0.0156031
7.0198	0.0143143
7.02134	-0.00500346
7.03389	-0.00174692
7.04011	0.0271886
7.04078	0.00886686
7.0732	0.0221099
7.07569	0.0148771
7.07974	0.0204289
7.09441	0.023562
7.12627	0.0108976
7.12692	0.00563896
7.13766	0.0248276
7.14009	0.0218083
7.14072	0.00805287
7.14559	0.0183237
7.1508	0.0276832
7.15262	0.0233651
7.15891	0.0177151
7.16696	0.012513
7.17825	0.00794412
7.17944	-0.00668647
7.18232	0.00824494
7.18323	0.0098834
7.21328	0.0125803
7.24987	-0.00474908
7.25017	0.0132476
7.25628	0.0178678
7.25967	0.0190422
7.26276	0.0161543
7.26842	0.00865358
7.27422	0.0218137
7.27492	0.015072
7.28	0.0137991
7.29882	0.0252946
7.31162	0.0239644
7.31458	0.0130972
7.32715	0.00443021
7.33379	0.0111623
7.34446	0.0259261
7.34554	0.0109957
7.35998	0.0125194
7.36835	0.0112875
7.3858	0.0163907
7.39743	0.0209166
7.39915	0.0068723
7.41214	0.000653051
7.43256	0.0192339
7.43634	0.0158054
7.43785	0.0159827
7.43895	0.0189191
7.45451	0.0130995
7.46711	0.00153652
7.47254	0.026285
7.47863	0.00133933
7.48322	0.0454712
7.49436	0.00909912
7.49532	0.0235519
7.5104	0.00174407
7.51869	0.0172545
7.52342	0.00370309
7.52884	0.020616
7.54287	0.0181067
7.5441	0.00182352
7.55119	-0.00333047
7.55708	0.00108843
7.55772	0.0185054
7.5675	0.0445696
7.56893	0.0230393
7.57566	0.0166139
7.58105	0.0116768
7.58554	0.0195509
7.58562	0.00602951
7.59493	0.0195198
7.59657	0.0253955
7.60349	0.0289008
7.60456	0.0274907
7.60564	0.0115701
7.61372	0.0170392
7.61954	0.0371861
7.63184	0.0244603
7.63424	0.0309633
7.63543	0.018117
7.63603	0.0104345
7.63872	0.0150068
7.6388	0.0263127
7.63987	0.00591849
7.64146	0.0150722
7.64291	0.0206306
7.65144	0.018661
7.65376	0.021336
7.65384	0.02047
7.66058	0.0120619
7.68063	0.0097394
7.69185	0.0081492
7.70504	0.00609097
7.70625	0.00443835
7.71727	0.0186208
7.72367	0.0145444
7.76871	0.0280865
7.77466	0.0201901
7.79227	0.00711515
7.80606	0.0135663
7.81361	0.014169
7.83844	0.0148472
7.84277	-0.00410226
7.87593	0.0102005
7.88539	0.00312121
7.91676	0.0190456
7.91741	0.0288726
7.9424	-0.00815304
7.944	0.0304612
7.96016	0.0123429
7.96545	0.0218667
7.97534	0.0118967
7.98603	0.0254655
8.03448	0.0111607
8.03819	0.0221994
8.04108	0.0243824
8.04962	0.00505861
8.05557	-0.00527291
8.05704	0.0217849
8.06714	-0.00723012
8.07684	0.0168471
8.08102	0.0226676
8.15338	0.0220567
8.17731	-0.00293971
8.1839	0.0233924
8.20441	0.00779599
8.20576	0.00855171
8.21788	0.00710998
8.22278	0.0254795
8.23494	0.0292525
8.236	0.015323
8.23673	0.0298704
8.25481	0.0189086
8.25546	0.00628908
8.26605	0.0235555
8.26787	0.0288005
8.27697	0.00880649
8.27858	-0.0113454
8.29518	0.0245014
8.30556	0.0170245
8.31783	0.00414079
8.31907	0.0132543
8.33007	0.0183776
8.34831	0.0154377
8.36617	0.00508168
8.38201	0.0156675
8.39541	0.0124279
8.39565	-0.0089792
8.42838	0.0252406
8.43322	0.021391
8.46982	0.0258408
8.47113	0.00117234
8.48425	0.0233761
8.49172	0.0383154
8.49787	0.0177754
8.50019	0.0302153
8.53195	0.0173056
8.55272	0.0159676
8.5536	0.038114
8.55655	-0.000123958
8.56084	0.0166608
8.56291	0.0248384
8.58571	0.025276
8.59859	0.0180064
8.60113	0.0141342
8.60687	0.0305385
8.61934	0.0180454
8.62089	0.00973739
8.62469	0.0327436
8.62633	0.016551
8.62782	0.0209604
8.63244	0.013185
8.6455	0.0197865
8.64601	0.00714559
8.65696	0.0101893
8.66756	0.0172717
8.67084	0.020914
8.67896	0.0246178
8.68088	0.014663
8.72588	0.0196436
8.78503	0.016238
8.79859	0.0196656
8.81012	0.0148589
8.81697	0.0051204
8.81816	0.0196841
8.82	0.0177786
8.82624	0.0144601
8.83202	0.0169717
8.86705	0.017473
8.86897	8.57568e-05
8.88162	0.00371224
8.89009	0.00860464
8.90998	0.0116775
8.92698	0.00952928
8.95577	0.00808613
8.96556	0.0246081
8.96711	0.0168606
8.97597	0.0195731
8.98063	0.0111289
8.9838	0.0326113
9.02028	0.0105214
9.07342	0.013934
9.07552	0.00604774
9.09042	0.0222939
9.10824	0.0256441
9.11137	-0.00328671
9.13706	-0.000211621
9.16892	0.00863406
9.17774	0.0143928
9.19578	0.0145837
9.19793	0.013994
9.20288	0.00330551
9.20659	0.0310742
9.22548	0.0155904
9.2392	0.0313823
9.25909	0.0229531
9.32574	-0.00139744
9.33292	0.0151552
9.34039	0.0206136
9.34483	0.0199698
9.36511	0.012332
9.37367	0.0196741
9.37655	0.00268694
9.38097	0.00987704
9.38237	0.0269533
9.39172	0.00546426
9.39231	0.00990417
9.41302	0.0219607
9.41607	0.00336877
9.44815	0.0131005
9.47918	0.00786263
9.48799	0.0325025
9.49272	0.0147869
9.5099	0.0153637
9.52387	0.0168637
9.52521	-0.00213254
9.53199	0.0276275
9.54454	0.0147193
9.55237	0.0282005
9.57997	0.012254
9.5885	-0.0020485
9.59197	-0.0122423
9.59908	-0.000553782
9.60874	0.0135379
9.60931	0.022039
9.62375	0.0200692
9.62479	0.0287681
9.62879	0.000211325
9.63338	0.0287789
9.63495	-0.00683791
9.66207	0.0284075
9.67142	0.0139278
9.68041	-0.00724164
9.69375	0.0190583
9.70136	0.0201356
9.71375	0.0281259
9.7233	0.0101913
9.78119	0.0249906
9.79162	0.011167
9.79831	0.0098185
9.81185	-0.00984854
9.83503	-0.00756597
9.85331	0.0295979
9.85967	0.0155363
9.86658	0.00818757
9.88713	0.0287158
9.90321	0.0223854
9.94806	0.0101466
9.94985	0.0141151
9.99514	0.0178263
10.0174	0.0212092
10.0195	0.0254258
10.0501	0.00822119
10.0653	-0.0108489
10.0767	0.023804
10.0776	0.0289431
10.0794	0.0111638
10.0953	0.0290176
10.172	0.0260572
10.193	0.0257695
10.2635	0.00877571
10.2706	0.0294612
10.295	0.0215504
10.2963	0.02102
10.3026	0.0271489
10.3626	0.0222464
10.3703	0.0279321
10.3737	0.0316155
10.3895	0.0177009
10.4026	0.010431
10.4028	-0.00305896
10.4043	0.0262018
10.4233	0.0163052
10.4637	-0.00374766
10.4685	0.0184387
10.5399	0.0185894
10.5521	0.0284545
10.5675	0.0291789
10.5782	-0.0177201
10.5831	0.0161141
10.5947	0.0126547
10.6016	0.0204522
10.6254	0.0316727
10.6671	0.00703217
10.6727	0.00364956
10.6902	0.0271858
10.7034	-0.00258784
10.7124	0.024281
10.7131	0.025264
10.7312	0.00472861
10.7391	0.0277838
10.7563	0.0261991
10.7618	0.0205305
10.7978	0.0209901
10.8312	0.0237359
10.8835	0.00173622
10.8873	0.0113162
10.9361	0.0113498
10.9437	0.0209757
10.9535	0.00883625
10.9788	0.0182455
11.0036	-7.06716e-05
11.007	0.0176499
11.0531	0.00220652
11.0631	0.0290256
11.0649	0.0310656
11.1613	0.01886
11.1907	0.0115531
11.2051	0.00804276
11.22	-0.00244019
11.2281	0.0212226
11.2302	0.0157794
11.2784	0.0264054
11.279	0.0215129
11.2866	0.0134982
11.3122	0.00199491
11.3161	0.0178686
11.3667	0.0235246
11.4289	0.0236607
11.4525	-0.000112027
11.4551	0.0256944
11.457	0.0150562
11.4784	0.0021906
11.5053	0.0195395
11.5119	-0.00478166
11.5386	0.0144675
11.574	-0.00586268
11.6358	0.0115885
11.6596	0.0179922
11.6741	0.00222773
11.7052	0.0325171
11.7053	0.0115604
11.7187	0.0303077
11.7805	0.0158665
11.7969	0.0344954
11.81	0.0127509
11.8909	0.0291194
11.9736	0.0305671
12.0013	-0.00768647
12.0091	0.0271031
12.0136	0.0300586
12.0916	-0.0121794
12.1312	0.0281196
12.139	0.00552455
12.1626	0.0155515
12.1714	0.0146648
12.1956	0.0129218
12.2128	0.024342
12.2267	-0.0137832
12.232	0.0295695
12.2856	0.0163452
12.3309	0.00575641
12.3751	0.0142958
12.4388	0.0132463
12.4402	0.0102557
12.4652	0.0283527
12.4873	0.0150053
12.4938	0.0146984
12.5635	0.0116402
12.5779	0.0221044
12.5968	0.0292562
12.6576	0.00278139
12.6821	0.00963594
12.7158	0.00216126
12.7172	-0.00872367
12.7304	0.0323314
12.7304	0.00193286
12.7432	0.0234403
12.7564	0.0181359
12.7787	0.0206463
12.8258	0.00358473
12.8314	-0.00314595
12.9685	-0.0124277
13.008	0.0281811
13.0212	0.00319391
13.0835	0.00946775
13.153	0.000396391
13.2948	0.00312047
13.3217	0.00494506
13.3627	0.0253376
13.3638	-0.00300812
13.3783	0.0235559
13.3852	-0.00253654
13.4748	0.0247922
13.5351	0.0258049
13.5408	0.0140239
13.6095	0.00387139
13.6355	0.0229106
13.7166	0.018594
13.7484	0.0270498
13.7969	0.0115383
14.0086	0.00426561
14.0397	0.0165598
14.1013	0.0157185
14.1033	-0.00356351
14.2068	0.0306161
14.2223	0.0172496
14.2435	0.010545
14.4503	0.0284935
14.6176	0.0158393
14.6581	-0.00701254
14.7026	0.0159498
14.7538	0.0153538
14.7539	0.00562802
14.796	-0.000438445
14.8372	0.0273668
14.9473	0.00998492
14.9534	0.0101304
15.114	0.00661273
15.1374	-0.0101446
15.2031	0.013108
15.2645	0.008135
15.3223	0.00768649
15.4255	0.0254635
15.4701	-0.00735424
15.6316	0.0133304
15.6638	0.00995026
15.7305	-0.00722185
15.9583	0.0018665
15.9949	-0.00293322
16.0065	0.00582215
16.0372	0.0154081
16.303	-0.00179028
16.3422	0.0123116
16.3501	0.0134628
16.728	0.0106245
16.8997	0.0100383
16.9307	0.00553893
16.9546	0.0143935
17.3045	0.0116298
17.5687	-0.00194695
17.6276	0.0126228
17.7192	-0.0015794
18.0356	0.00848322
18.0881	-0.00709351
18.4318	-0.00137135
18.609	0.008098
18.7313	0.0081357
18.8677	-0.00436574
18.9223	0.0106884
18.9841	0.00761623
19.5225	0.0118398
20.1331	0.0105823
20.1411	0.00683877
20.5259	0.00370214
20.7234	0.0126942
21.0222	0.00601396
21.3436	-0.00260302
22.1877	0.012201
22.635	0.0114142
23.6815	0.00979657

## Sheet: Rat17
DeltaR2*	Concentration	DeltaR2* mean	Concentration mean	Concnetration STD
0.000443798	0.00109364	0.808535	0.00107632	0.0112756
0.0103606	-0.00125031	1.66669	0.000271344	0.0125178
0.0186718	0.00392798	2.14255	0.00149377	0.00967694
0.0250898	-0.00819161	2.55123	-0.000123431	0.00930639
0.0586951	-0.00170543	2.90019	0.00271859	0.00900548
0.0988078	0.00759967	3.21295	0.00363752	0.0072835
0.122648	0.0062244	3.49425	0.00529108	0.00811565
0.13522	0.000124226	3.7765	0.0065174	0.0081171
0.151453	-0.0105047	4.10506	0.00568864	0.00858845
0.175156	-0.00867753	4.45662	0.0059781	0.00886906
0.185752	0.0107664	4.79419	0.00551871	0.00859106
0.199272	-0.0084123	5.13108	0.00501835	0.00867585
0.20446	0.0113137	5.588	0.00465651	0.00883359
0.226731	-0.0100288	6.77547	0.00313723	0.00910556
0.230039	0.00987629
0.243734	0.00103291
0.268601	-0.00714998
0.269699	-0.00237912
0.27009	-0.00460943
0.34648	0.000684438
0.361203	-0.000397369
0.376847	-0.0157395
0.433208	-0.014609
0.440797	-0.00476209
0.442278	-1.21533e-05
0.520895	-0.0123225
0.527331	-0.00438286
0.556576	0.00401566
0.590041	-0.00611861
0.612584	-0.0114435
0.617501	0.00575085
0.627696	0.00729982
0.643755	0.00196914
0.655071	0.00789838
0.660914	0.00527269
0.662424	-0.00185219
0.678469	0.00737329
0.687615	-0.00215459
0.689358	0.0053578
0.704361	0.00989563
0.712764	0.00672101
0.721503	0.00350414
0.733233	0.000339037
0.758095	-0.0034265
0.784242	-0.0161169
0.792552	0.00427992
0.799731	0.0121372
0.825528	0.0136387
0.831537	0.00436247
0.837708	-0.0023998
0.903963	0.0139161
0.924131	0.00703162
0.924206	0.0116587
0.932654	-0.0127454
0.957365	-0.0136308
0.980028	0.0111262
0.984069	0.0039188
0.994852	-0.0101894
1.00782	0.00049732
1.031	-0.00297293
1.05464	0.0110162
1.06264	-0.0010311
1.06638	0.00570965
1.0915	0.00566217
1.10586	-0.00649369
1.1217	0.00957185
1.12319	0.00947562
1.12354	0.013158
1.12423	0.0572212
1.12592	-0.0121185
1.14502	-0.0186688
1.16429	0.00200127
1.17001	-0.00194407
1.17326	0.00451662
1.18333	-0.00345527
1.18637	0.00230379
1.19018	0.00414357
1.19119	-0.0211449
1.19864	0.00447559
1.20494	-0.0139635
1.22122	-0.00344737
1.22314	0.0184581
1.22522	-0.0068816
1.23771	0.048234
1.27146	-0.00634345
1.27338	-0.00103326
1.27491	-0.011882
1.2974	-0.00759648
1.30292	0.00374546
1.30558	0.00581397
1.30838	-0.00804991
1.31024	0.00866715
1.31743	0.00424095
1.31992	-4.14478e-05
1.32235	-0.0173562
1.32392	-0.00392569
1.33199	0.00804803
1.33345	0.00862572
1.33688	0.00462644
1.3419	0.0108708
1.34328	-0.00337884
1.36211	0.00275422
1.36653	-0.0129888
1.37062	0.00847541
1.37806	0.00248437
1.37901	0.00916809
1.38454	-0.00546568
1.38762	-0.00827955
1.39198	0.00409079
1.39558	0.000847594
1.41319	0.0502931
1.42267	-0.0126098
1.42534	-0.00590338
1.42719	-0.00968063
1.46734	0.0128235
1.46765	0.00422734
1.46767	-0.0117426
1.47222	0.0580941
1.47911	-0.0050644
1.48605	0.00695514
1.49227	-0.0205176
1.49591	-0.0067202
1.50238	0.00187494
1.51656	-0.00490289
1.51781	0.00077571
1.5233	0.000423009
1.52796	0.00256808
1.53623	-0.00939095
1.53893	0.0065034
1.54046	-0.0107717
1.54639	-0.0116437
1.55235	0.0139553
1.55786	0.00356561
1.57275	-0.0148708
1.58303	0.0084484
1.58446	-0.000599889
1.59745	0.00886661
1.60252	0.00480172
1.60802	0.0108301
1.62598	-0.0040966
1.62635	-0.00388611
1.6378	0.00820727
1.64949	0.00439283
1.65216	0.00597013
1.65604	-0.0192003
1.65806	0.00280756
1.65854	-0.00154705
1.66548	-0.000114873
1.67653	-0.00927688
1.67935	0.00210133
1.68421	0.0036336
1.68558	0.00377979
1.68687	0.00634759
1.68909	0.00837068
1.68959	0.0094025
1.70175	0.00989637
1.70755	-0.0138132
1.71407	-0.00556771
1.71629	0.00505215
1.71767	0.0153326
1.71865	-0.0167755
1.72161	0.000447772
1.72298	-0.015907
1.7252	-0.0106728
1.75625	-0.00105764
1.76461	0.00126739
1.76604	0.0248151
1.76951	0.00386686
1.78254	-0.0226962
1.80141	0.00563045
1.81668	-0.00529562
1.82278	0.00768816
1.8234	-0.00434322
1.82393	-0.0290592
1.82689	-0.000241737
1.82856	-0.0108974
1.83648	0.020907
1.8412	0.0151087
1.8418	0.00565931
1.84229	-0.0130414
1.84714	-0.0140421
1.85318	0.00688323
1.86525	0.00447718
1.86554	0.0119044
1.86932	-0.000727451
1.8822	-0.00132857
1.89238	0.000689553
1.89521	-0.00953889
1.89655	-0.00937299
1.90054	-0.00633202
1.90178	0.00737
1.90512	-0.00458825
1.90598	0.000125771
1.90772	0.0178754
1.91708	-0.000509032
1.9201	-0.0127167
1.92976	0.00270249
1.93489	-0.0169382
1.94067	-0.00991923
1.9428	0.00963012
1.94722	-0.00569859
1.94988	0.00389779
1.95253	0.00893362
1.95598	0.00137142
1.9568	-0.00759363
1.95695	0.00897307
1.97098	0.00747827
1.97646	-0.005563
1.97894	-0.0172347
1.98009	0.0289203
1.98463	0.0102774
1.98558	-0.00651448
1.99951	-0.00836381
2.00461	-0.0189896
2.00984	0.0046269
2.01893	0.00344393
2.02317	0.0180461
2.02788	0.00960603
2.03049	-0.00324049
2.03318	0.00768866
2.0379	-0.0133546
2.04104	-0.00426988
2.04362	0.00323673
2.04363	-0.00600484
2.04778	0.0212995
2.05434	-0.00867954
2.05562	-0.0032463
2.06041	0.0182816
2.06871	-0.0105504
2.07317	0.0266417
2.0808	0.0164406
2.08409	0.000457335
2.08692	0.00160509
2.08917	0.00547453
2.09108	-0.00697444
2.09969	0.0141336
2.10143	-0.00871906
2.10178	0.00938815
2.1057	0.00619566
2.10691	-0.000472925
2.10701	-0.00745087
2.10921	0.00165939
2.11132	0.0110686
2.11719	-0.00633778
2.1177	0.00102269
2.12265	0.00807115
2.13045	0.0151519
2.13582	0.011063
2.14025	0.00333661
2.14346	-0.00273695
2.14402	-0.0029523
2.15092	-0.00447021
2.15207	-0.00167271
2.16507	0.00533145
2.17076	0.00388159
2.1714	-0.00469771
2.17231	0.00529322
2.17322	0.00784687
2.17495	-0.00900553
2.17774	-0.0184675
2.18023	0.00987562
2.18433	0.00660187
2.19275	0.0073715
2.19411	0.00712214
2.20086	0.00595224
2.20257	0.0103674
2.20423	0.000160005
2.21153	0.0020261
2.21372	0.00680044
2.21968	-0.00677947
2.22287	0.00241777
2.22424	-0.0023383
2.2259	0.00994791
2.22699	-0.000527076
2.23143	0.01359
2.23516	-5.19677e-05
2.23998	-0.0027217
2.24218	0.0103372
2.24507	0.0054582
2.24571	0.00352238
2.25042	0.00939761
2.25062	0.0110142
2.25168	-0.0181398
2.26213	-0.0157092
2.26253	-0.006741
2.2626	-0.00527094
2.26721	0.0126822
2.27579	-0.000846048
2.2873	0.00652389
2.29234	-0.0187191
2.29638	0.00487145
2.30496	-0.00580468
2.30617	-0.00841083
2.30734	-0.00246041
2.30868	-0.0151423
2.31181	-0.000908297
2.3246	-0.00318958
2.32645	-0.00578409
2.328	-0.00626114
2.32971	0.0122608
2.33314	0.00378128
2.33499	0.0083764
2.34415	-0.00150033
2.36459	-0.00874247
2.36568	-0.0112247
2.3662	-0.0182195
2.37829	-0.00810696
2.38508	0.0057107
2.38853	0.0120098
2.39132	-0.0079928
2.40071	-0.00408165
2.40115	0.00600977
2.40227	0.00434239
2.40643	-0.0077212
2.40793	-0.00807042
2.41288	-0.0169502
2.41441	0.00531863
2.41917	-0.00628777
2.42242	0.00201368
2.43372	-0.00312239
2.43393	-0.00974736
2.43472	0.0108565
2.44564	-0.0042456
2.44859	0.00352902
2.45012	-0.000157512
2.45529	0.0058879
2.46066	0.00348906
2.46224	0.0155242
2.46703	-0.0208077
2.46977	0.0100045
2.47182	-0.013668
2.47505	0.00352455
2.47634	0.00571881
2.4787	-0.00779509
2.47995	0.00210288
2.49434	-0.010878
2.49763	0.0153542
2.49971	0.015135
2.50021	0.0102355
2.50865	0.0200359
2.51507	0.00298586
2.51584	-0.0116999
2.52727	0.0118721
2.52786	-0.00733849
2.53403	-0.00814593
2.53625	-0.013498
2.54078	0.00169148
2.54376	0.00475489
2.54485	-0.0045609
2.54532	-0.00416838
2.55493	0.00472431
2.56152	-0.00529006
2.57204	0.000722271
2.57282	0.00475643
2.5812	0.00335567
2.59077	0.00221771
2.59322	-0.00676894
2.59522	-0.00225487
2.60557	-0.0104773
2.60612	0.00719923
2.60905	-0.000257552
2.60938	0.0238916
2.61272	-0.00218586
2.61564	-0.0135365
2.61717	0.0135215
2.62157	0.0148281
2.62303	-0.00304412
2.62824	0.00809267
2.63558	-0.0103706
2.64106	0.0144161
2.64379	-0.00728439
2.64673	-0.0153348
2.648	-0.00604249
2.65486	0.00234728
2.65631	0.00373017
2.662	0.00206027
2.66231	-0.00375795
2.66309	0.00103966
2.66951	0.00820478
2.67531	0.00330007
2.67952	-0.00198169
2.68175	0.00933434
2.68214	-0.00674237
2.68642	-0.00290254
2.68694	0.00846123
2.68865	0.0126907
2.68973	0.00303148
2.69081	-0.00353379
2.69697	-0.00395556
2.69886	-0.00199485
2.699	0.00643269
2.70424	-0.00701322
2.70546	-0.00169193
2.70742	-0.00685795
2.70951	-0.0026778
2.70981	-0.000679683
2.71074	-0.0310052
2.71107	0.00471237
2.71399	-0.000818341
2.72632	0.0115126
2.72881	0.00156118
2.73233	0.00738683
2.73895	0.0126867
2.74007	-0.00504999
2.74378	0.00971633
2.74532	0.00809257
2.74763	0.00952054
2.75363	0.00391766
2.75492	0.00538024
2.75675	0.0183856
2.75716	0.0179
2.76043	-0.00265656
2.763	-0.00309298
2.76801	0.0193126
2.77728	0.0187925
2.78022	-0.0025148
2.7828	-0.00672552
2.79053	0.00571625
2.79436	-0.00259905
2.79613	-0.00178845
2.79855	0.012688
2.80014	0.0101655
2.80729	-0.0109977
2.81029	0.0131765
2.81063	0.0157162
2.81251	-0.00297376
2.81702	0.00728528
2.81783	-0.00566538
2.81794	0.00887762
2.81936	-4.73075e-05
2.82739	-0.00650061
2.82858	-0.0128908
2.8303	0.00112007
2.83163	-0.00929396
2.84055	0.00221051
2.84197	0.00193392
2.85076	3.37583e-05
2.85186	-0.00465476
2.85534	-0.00287652
2.85584	-0.000163045
2.87005	-0.00781923
2.87416	-0.0143753
2.87766	-0.0122123
2.87827	0.00829662
2.88543	-0.00133219
2.88633	-0.0052701
2.89479	0.00114162
2.89949	-0.0122923
2.90274	0.00489872
2.91209	0.00650991
2.91524	-0.0131551
2.91723	0.0102934
2.91877	-0.00335278
2.91891	0.0112326
2.91915	-0.000714826
2.92265	0.0109157
2.93277	0.0079533
2.94538	-0.000717102
2.94605	-0.000820688
2.94753	-9.06974e-05
2.94889	-0.00855236
2.95603	-0.0233655
2.96326	0.00462252
2.96998	0.0278698
2.97276	0.0174756
2.97471	0.0117725
2.97745	0.00275813
2.97982	0.00149796
2.98062	0.0128649
2.98074	-0.00365945
2.98212	0.000480202
2.98422	0.00526445
2.99113	0.00549222
2.99115	0.0162612
2.99159	0.00737184
2.99254	0.00638156
2.99296	0.0163479
2.99419	0.00387443
2.9947	0.00471525
2.99791	0.0109588
3.00021	0.00780121
3.00213	0.00910294
3.00616	0.0101394
3.00948	0.00432976
3.0102	-0.0111599
3.01478	0.00795147
3.01503	-0.00662079
3.01982	0.00544554
3.02223	0.010079
3.02467	0.000305872
3.02546	-0.00273012
3.03287	-0.00612429
3.03379	0.0106246
3.03601	0.00755061
3.03783	-0.0143786
3.03969	-0.00427389
3.04107	0.00264704
3.04131	-0.00866187
3.0415	0.00544145
3.04511	0.00378322
3.05057	0.00680314
3.05223	-0.00482952
3.06041	-0.00730735
3.06057	0.00576962
3.06976	-0.00727265
3.07329	0.0144844
3.07623	0.00546569
3.07625	0.00195202
3.08029	-0.000108718
3.08144	0.0122415
3.08192	-0.00386176
3.08228	0.00192054
3.08301	-0.00660279
3.08774	-0.00574908
3.08825	0.00635477
3.08911	-0.00431858
3.09819	0.00312139
3.11105	0.00988613
3.11916	-0.00104609
3.12921	0.00235357
3.13004	-0.00686331
3.131	0.00366028
3.13398	0.00487558
3.13677	0.00954859
3.13737	0.00961907
3.1403	0.00916318
3.14347	0.0104536
3.14498	0.0059114
3.15077	-0.0116539
3.15815	-0.00484858
3.167	-0.00275576
3.16856	0.00770494
3.16962	0.00146047
3.1717	0.0119639
3.1737	0.00199319
3.17494	0.0121029
3.17942	0.00345818
3.1819	0.0105929
3.18303	0.00123373
3.18428	0.0115446
3.18486	-0.00267569
3.18518	0.00312972
3.1865	0.00745452
3.19129	-0.00207081
3.19227	0.0109534
3.19367	0.004673
3.20499	0.00151753
3.20506	0.00830617
3.20644	0.0132231
3.21101	-0.00104839
3.2134	0.0117663
3.2157	0.00591981
3.22065	-0.0191731
3.2209	-0.00061064
3.22196	0.00622755
3.2249	0.00677317
3.22738	0.00277858
3.2275	-0.00578646
3.23252	0.00870381
3.23893	-0.00383963
3.24139	0.00809206
3.2427	0.0293271
3.24491	-0.00143738
3.24524	-0.000161234
3.24732	-0.0089273
3.25271	0.0119183
3.26211	-0.000369303
3.2665	0.00983257
3.27366	-0.0014432
3.28009	-0.00301455
3.28762	0.00788447
3.28871	0.000834911
3.28982	0.0106527
3.29291	0.00356167
3.29521	0.00198264
3.29683	0.010194
3.30861	0.0122344
3.31077	0.00359211
3.31136	0.00356593
3.31435	0.00256278
3.31574	0.0175903
3.31732	0.00633825
3.32	0.0135309
3.32137	-0.00390272
3.32331	0.00941529
3.32386	0.00831208
3.32407	0.00303155
3.32597	-0.00585828
3.33048	-0.000361123
3.33205	-0.00530673
3.33821	0.00887408
3.33823	0.0125642
3.34375	0.00222999
3.34698	0.0070549
3.34735	-0.00161124
3.34934	-0.0104162
3.35571	0.0131444
3.35582	-0.000861148
3.35647	0.00937742
3.35864	0.00508022
3.36167	-0.00273589
3.36235	0.0111049
3.36446	0.0125734
3.36755	-0.0119076
3.3677	0.00463722
3.37072	0.0207201
3.37075	0.00579413
3.37383	0.0144158
3.37807	0.0127117
3.37939	0.00868766
3.37983	-0.00227053
3.3822	0.00507025
3.38609	0.0050124
3.38699	0.000592002
3.39439	0.00878043
3.39605	0.0182372
3.40023	-0.00362365
3.40303	0.0199037
3.40426	0.0222688
3.41139	-0.00589633
3.41338	0.0117769
3.4138	-0.00414097
3.41465	-0.0123692
3.41923	-0.0125483
3.41935	0.000585719
3.42237	0.00087616
3.42359	0.0104608
3.42666	0.0142043
3.42713	0.00949107
3.42728	-2.94588e-05
3.43152	0.00399511
3.43185	0.00437397
3.43867	-0.00646313
3.44478	0.00370118
3.44584	0.023722
3.44641	0.00147087
3.44785	0.00672241
3.44826	-0.0165011
3.46472	-0.00192723
3.4788	0.00418808
3.48073	0.0136092
3.48435	-0.0047786
3.48542	0.000538967
3.48598	-0.00119788
3.48826	-0.00217834
3.48996	0.00916835
3.49306	0.0063255
3.49858	0.0110015
3.50062	-0.000744238
3.50636	0.00953828
3.50657	0.0053211
3.50762	0.0134877
3.51109	0.00976757
3.51286	0.00742389
3.51423	0.00245478
3.51724	0.0139126
3.52215	-0.000173136
3.52216	4.31062e-05
3.52411	-0.00727718
3.52649	0.00810625
3.5295	0.00605734
3.53294	0.00501237
3.53476	0.0185926
3.53495	0.00344836
3.5355	0.0208042
3.54279	0.00188947
3.54542	0.00991177
3.54593	0.00775595
3.54882	0.0206135
3.55383	0.00114584
3.55793	0.00755233
3.56035	-0.00133509
3.5625	-0.00359029
3.56345	0.00503655
3.56909	0.00444893
3.57158	0.00345606
3.57898	-0.00386836
3.57983	0.00819798
3.58172	-0.000681663
3.58233	0.0116404
3.58247	0.00756469
3.58256	0.0107132
3.58264	0.00736093
3.58679	-0.00127675
3.5872	0.00468147
3.58928	0.00359773
3.58989	0.0255234
3.59004	0.00297036
3.59473	0.00605209
3.59531	0.00913672
3.59667	-0.0031402
3.59687	0.0129097
3.5973	0.019519
3.59832	0.00191979
3.59967	0.00484339
3.60089	0.00113785
3.60524	-0.000515938
3.61007	0.00543446
3.61012	0.00378014
3.61175	0.000793743
3.61391	0.0117102
3.61824	0.0178503
3.62112	0.0154964
3.62273	0.0157472
3.63846	-0.00781401
3.63962	-0.00122823
3.64256	0.00208044
3.64394	0.0125004
3.64465	0.011055
3.64498	-0.00485947
3.64646	0.00201238
3.6472	-0.00129732
3.64782	0.00364006
3.65983	0.00957455
3.66357	-0.000728621
3.66824	0.0137888
3.67322	0.0127234
3.6751	0.00450605
3.67599	0.00649
3.67611	0.0071287
3.67939	0.0124281
3.67957	0.0107893
3.6845	-0.00584982
3.6876	0.0185334
3.69275	-0.00403691
3.69332	0.000139658
3.70226	-0.00369099
3.70893	0.0118525
3.71028	-0.00618921
3.71152	-0.0100958
3.71448	0.00329991
3.73376	0.00195442
3.73425	0.00705158
3.73461	0.00869243
3.73743	0.0138871
3.74892	0.00542468
3.76072	0.0108435
3.76087	0.00531664
3.76148	0.0139894
3.76324	-0.00279779
3.76377	0.00201716
3.76391	0.00185594
3.76414	0.0189252
3.76695	0.0077672
3.77003	0.0264977
3.77442	0.00509409
3.77583	0.00131055
3.77882	0.01704
3.77895	0.00679427
3.77902	0.0117332
3.78074	-0.00841628
3.78216	0.0181498
3.78301	0.0127782
3.78413	0.00454493
3.78822	0.0108182
3.78862	0.0137711
3.78934	-0.0014815
3.7925	0.00323402
3.80059	-0.00165966
3.8032	-0.0087201
3.80438	0.0127078
3.80502	-0.00338217
3.80962	0.0133364
3.81285	0.0132097
3.81909	0.00154346
3.82172	0.0100031
3.82448	0.0143167
3.82727	0.0196314
3.82745	0.00138747
3.83247	0.0129081
3.83716	0.0119381
3.83815	-0.0042031
3.84368	-0.0076087
3.8472	0.0130072
3.84764	0.0201928
3.85066	0.0223607
3.85067	0.0140729
3.85155	0.00316011
3.85541	0.00744078
3.85948	-0.000533252
3.86295	0.000383175
3.86466	0.00495837
3.86644	0.00681688
3.86956	0.00871366
3.86976	-0.0060047
3.87053	-0.00293949
3.87156	-0.00463479
3.87767	0.00878219
3.87907	0.00542177
3.9063	0.0130145
3.90731	0.0087828
3.90868	-0.000755405
3.91347	0.0181609
3.91555	-0.00363224
3.93136	0.0092886
3.93762	0.0032926
3.93778	0.0204886
3.93898	0.00141525
3.94068	0.0082328
3.94251	0.0124925
3.94695	-0.00114296
3.94834	0.0054787
3.94935	-0.0161282
3.9532	0.00426818
3.95785	0.0113734
3.9582	-5.40571e-05
3.95936	0.000217781
3.95971	0.00564114
3.96115	0.00290496
3.96182	0.00992159
3.96596	0.0124685
3.97184	0.0198389
3.97379	0.00458305
3.97382	0.00615479
3.97484	0.000654504
3.97793	-0.00725214
3.98196	0.00022975
3.98353	0.00124893
3.98377	-0.00465077
3.98531	0.00167018
3.98613	-0.00333881
3.98806	0.0110401
3.989	0.0112627
3.99886	0.0118289
4.0004	0.00865888
4.00107	0.000649814
4.00307	0.0132712
4.00464	0.00468446
4.00739	-0.00403208
4.00767	0.00354476
4.01372	0.0064404
4.01397	-0.00733019
4.01494	0.00510517
4.01683	-0.00114785
4.0344	-0.00183422
4.03461	0.0140923
4.0379	0.00659348
4.0497	-0.00110214
4.06225	0.0212974
4.06422	0.0123259
4.06637	-0.00275349
4.06847	0.0104407
4.07229	0.019086
4.07456	0.0155789
4.07623	1.03047e-07
4.08333	0.0141244
4.08442	0.00365132
4.08958	-0.00672401
4.09176	0.00624352
4.09492	0.00263861
4.10526	0.00541246
4.10603	0.0013544
4.10657	0.00781912
4.10658	-0.00905749
4.11386	0.0120812
4.1227	0.00886957
4.12646	0.00433837
4.13914	-0.0183029
4.13949	-0.00325018
4.14044	0.00183278
4.14168	0.00108
4.14919	0.0160797
4.15291	0.00506496
4.16247	0.00295831
4.17408	0.0122135
4.17657	0.00355148
4.18136	0.00895899
4.18214	0.0149759
4.18821	0.00509119
4.18929	0.0235949
4.1894	0.0237513
4.19423	0.0145737
4.20186	0.0051849
4.20255	0.0186138
4.20606	0.00801841
4.2166	-0.00371627
4.21813	0.00522358
4.22607	0.0137239
4.22815	0.00487226
4.22822	0.0162628
4.23052	0.0221012
4.23482	-0.0092281
4.23552	-0.00100116
4.2369	-0.00526668
4.24024	0.0078721
4.24046	0.0121658
4.24219	0.0010373
4.24662	0.0078614
4.24891	0.00198094
4.24911	0.0159473
4.25027	0.00131295
4.25228	0.0255895
4.25292	-0.00824882
4.26016	0.0213636
4.26149	0.00124093
4.26518	-0.00167873
4.26751	0.00312039
4.26836	0.00425756
4.27311	0.00752956
4.27417	0.0180095
4.2762	-0.00209287
4.27947	-0.00193607
4.28489	0.011452
4.28905	0.0172406
4.29031	0.0154422
4.29183	0.0198833
4.29289	0.0177947
4.29592	-0.00630415
4.30637	-0.00089748
4.31034	0.00448402
4.31244	-0.0138661
4.31246	-0.00114502
4.31256	-0.0138476
4.31363	-0.00540068
4.31792	0.00238672
4.31823	0.00658435
4.32365	0.00913182
4.3249	0.0263824
4.33409	0.00692203
4.34386	0.00420541
4.34981	-0.00532475
4.35355	-0.000988712
4.35385	-0.00920289
4.35932	0.0132307
4.36176	0.00438931
4.38251	0.00697269
4.38582	-0.0156182
4.38599	0.0100257
4.38784	0.00214449
4.39164	0.00507631
4.39413	0.0092116
4.39444	-0.00247363
4.39534	0.000911504
4.39854	0.0150244
4.40443	0.00423964
4.4047	0.0187548
4.4053	0.00719004
4.41103	-0.0115446
4.41178	0.00925535
4.41686	0.0089101
4.417	-0.00414226
4.42038	-0.00454648
4.42274	0.0147139
4.42463	0.00392877
4.4259	0.00703933
4.43249	0.0223189
4.44693	0.0149685
4.44704	-0.000251859
4.4475	0.0146466
4.46167	-0.00276531
4.46463	0.0174422
4.46798	-0.00309916
4.46999	0.0083638
4.47067	0.00453967
4.47297	0.00271936
4.47437	-0.00126603
4.47742	0.00979297
4.47959	0.00233124
4.48016	0.0103883
4.49014	0.00673124
4.49201	0.00333574
4.49689	-0.00444137
4.51398	0.0190009
4.51408	0.00191866
4.51554	0.00201238
4.51801	0.0127752
4.52029	0.0128018
4.52069	0.0159178
4.53183	0.00209862
4.53715	0.00349283
4.53775	-0.00230992
4.54112	0.00649041
4.54251	0.00902716
4.54276	0.0102043
4.54809	0.0105233
4.55007	0.010462
4.55573	0.011909
4.56183	0.0196902
4.56391	0.0227277
4.56594	-0.00295181
4.56811	0.0135618
4.56897	0.0102345
4.57517	0.0160273
4.57656	0.0167208
4.57963	0.00643874
4.58865	-0.00697505
4.58989	-0.00884763
4.59394	0.00201208
4.59449	-0.00109243
4.5974	0.0167812
4.59996	0.0152119
4.60532	0.0078027
4.61151	0.0167902
4.61247	-0.00649359
4.61883	0.0155243
4.62216	0.0120434
4.62386	7.44524e-05
4.62529	0.00870199
4.6316	0.00211227
4.63383	0.0060394
4.63519	-0.0126906
4.63996	-0.00328948
4.64341	-0.00396478
4.64371	-0.00305974
4.64847	0.0184906
4.65221	-0.00894837
4.65684	-0.00902408
4.66431	-0.00178838
4.67049	0.00260146
4.67355	-0.00499777
4.67921	0.00852854
4.67956	-0.00307765
4.68993	0.0147726
4.68999	0.0182462
4.69098	0.000430621
4.69238	0.0137291
4.69557	0.0178874
4.69796	-0.00206959
4.69922	0.0146442
4.69944	0.0036453
4.70026	0.00823325
4.70088	0.00831431
4.70126	0.00478403
4.70522	0.0121099
4.70716	-0.0144155
4.70933	-0.000604208
4.71365	0.00105907
4.71478	0.021187
4.72732	0.00316623
4.72891	0.0136591
4.7383	0.00935119
4.73843	-0.00116329
4.74187	0.00520235
4.74292	0.00945788
4.74754	0.0240611
4.75338	0.00470311
4.75368	0.0143018
4.75412	-0.0066066
4.75468	0.0199865
4.75713	0.00695173
4.75773	0.0120389
4.76061	-0.000537338
4.76713	0.00847245
4.77353	-0.00149928
4.775	0.0105357
4.77811	0.0205611
4.78105	0.00456461
4.78446	0.00993902
4.7883	-0.00303775
4.78987	0.0129711
4.79514	0.0100881
4.79805	0.0158156
4.80238	0.0213748
4.80814	-0.000655683
4.81116	-0.00584449
4.81214	0.00308972
4.82015	0.0010134
4.8202	-0.00123407
4.82324	0.00102654
4.8263	-0.00508016
4.82774	0.0236293
4.82992	0.00113378
4.83158	0.00428019
4.83405	0.00189954
4.84369	-0.0022138
4.84371	-0.00711999
4.8528	0.0103586
4.85476	0.00048674
4.86057	0.00652942
4.86604	0.00448892
4.86689	0.0102028
4.87442	0.00510519
4.87632	0.00398905
4.87803	0.010282
4.88097	0.00432058
4.88576	-0.00734311
4.88693	-0.00495665
4.88696	-0.00101443
4.8873	0.0212554
4.88883	0.00605645
4.88919	0.00646631
4.89124	0.00301405
4.89461	0.00736965
4.89757	0.013272
4.89877	0.00740426
4.90039	0.0230716
4.90423	0.0134144
4.90644	-0.000841758
4.91154	-0.000853646
4.91318	0.0112991
4.91369	0.00215902
4.91472	0.00890592
4.91989	0.00439057
4.92044	0.00609851
4.92359	-0.00720848
4.92563	0.0217276
4.93108	0.0067167
4.9326	0.00270987
4.93339	0.00486886
4.9336	0.00910942
4.93746	0.0189035
4.94185	0.00139457
4.9451	-0.00255747
4.94556	0.00825109
4.95338	0.00418671
4.95458	0.00824997
4.96198	-0.0035351
4.9621	0.00786895
4.96911	0.00859901
4.9702	-0.00926756
4.98432	-7.11727e-05
4.98749	0.00253656
4.99055	0.0180058
4.99159	0.00266605
4.99543	-0.00272706
4.99773	0.00254957
4.99939	0.00693231
5.00794	-0.00452687
5.01156	0.00605457
5.01277	0.00705164
5.01302	0.0104474
5.0217	0.00337881
5.02266	0.0034754
5.02727	0.00779406
5.02943	0.00575583
5.03354	0.0181573
5.03813	0.00113368
5.04482	0.00105302
5.04622	-0.0081694
5.04637	0.00652733
5.05602	0.011072
5.05606	0.0181088
5.06215	-0.00605939
5.06353	0.0137642
5.06617	0.0166135
5.0687	0.00417497
5.07243	0.0183773
5.07298	0.0105967
5.07426	-0.00187806
5.07806	0.00610482
5.07878	0.00987766
5.07917	0.00809207
5.08098	0.0100686
5.08306	0.00512129
5.09746	-0.0123444
5.10704	0.00357679
5.11485	-0.00957901
5.11855	-0.00235473
5.12375	0.00690235
5.12726	0.0164282
5.13817	0.0121106
5.13846	-0.00104393
5.14119	0.00383726
5.15366	-0.00761842
5.1546	0.00593066
5.15535	0.0174057
5.15617	-0.0133807
5.15899	0.000638201
5.16636	0.00780457
5.16987	0.0105725
5.17091	0.00745079
5.17137	-0.00478091
5.17313	0.0111163
5.17439	0.0167672
5.17721	-0.0141277
5.18035	0.00410881
5.18397	-0.00357161
5.18517	0.00462831
5.19446	-0.00532222
5.21305	0.021753
5.21342	0.0129027
5.21466	0.00630958
5.21569	0.0188277
5.21966	-0.00589066
5.2214	-0.00266777
5.22281	0.00618042
5.23579	-0.00326614
5.24598	0.010825
5.24928	0.0234898
5.25317	0.0104973
5.2541	0.00944782
5.25636	0.0254118
5.26371	0.00662593
5.26647	0.0169828
5.26967	-0.00464874
5.27801	-0.00533835
5.27859	0.00600629
5.28966	0.00625265
5.2914	0.00498766
5.29613	0.00128333
5.31102	0.00269652
5.31107	0.0105963
5.31249	-0.0089689
5.31271	0.0116264
5.3153	-0.00760633
5.31723	-0.00556324
5.32326	0.00714878
5.32451	0.0121906
5.33065	-0.00963395
5.3322	0.0140694
5.33576	0.00702856
5.33635	-0.00914011
5.35995	0.0044431
5.36049	0.00355237
5.36536	0.0080738
5.36687	0.00790373
5.36737	-0.0082326
5.36806	0.0163139
5.3761	0.00628456
5.38235	0.00446886
5.38997	0.00625058
5.39954	0.00460281
5.40156	0.0210251
5.40181	0.00961805
5.40402	0.00625587
5.40596	-0.00201491
5.41112	0.0159491
5.41388	0.00849961
5.43411	0.00258854
5.44272	-0.00264834
5.44932	-0.00378119
5.45273	0.0202423
5.45657	0.0191261
5.4676	0.00419215
5.46866	0.00927139
5.47333	0.00525453
5.47486	0.00326783
5.48091	0.0165131
5.48666	0.00395406
5.49381	0.00426291
5.49646	-0.00538411
5.49884	0.0071745
5.5035	-0.00999196
5.51073	-0.00422389
5.51818	0.0149589
5.52242	0.000206096
5.52336	0.00831985
5.52719	0.00854437
5.52729	0.00678489
5.53052	0.00924884
5.53256	0.00319998
5.53279	0.00594743
5.53524	-0.0120352
5.53753	0.000751409
5.54059	-0.00131063
5.54138	0.0145273
5.55643	0.000471149
5.55757	0.0125421
5.55831	0.0175049
5.55911	-0.00795053
5.56409	0.00625071
5.56902	-0.00950527
5.58538	-0.0115464
5.59046	-0.00359037
5.61477	-0.00208092
5.61575	0.0172953
5.6168	0.00223961
5.62012	0.00567067
5.63574	-0.00565709
5.64047	0.0163201
5.64921	0.021615
5.65033	-0.0139559
5.65198	0.00915595
5.66096	0.00785728
5.66479	-0.000688963
5.66875	-0.0104397
5.67269	-0.00895597
5.68639	0.00462384
5.68712	0.00569585
5.6888	0.0104197
5.70212	0.00728431
5.70746	-0.000497245
5.70862	0.0244948
5.71783	0.00178027
5.72367	-0.0076459
5.72542	0.00846073
5.7305	0.00620192
5.73453	0.00110844
5.735	0.0138206
5.73644	-0.00487518
5.74184	0.010478
5.74858	-0.0122263
5.75426	0.0046189
5.76431	0.0249381
5.7671	0.0165032
5.76957	0.00183574
5.77317	0.00465747
5.78505	0.0109336
5.78636	-0.000623406
5.78935	0.0101694
5.7896	-0.00707969
5.79767	0.00580709
5.80517	0.00842834
5.80806	0.000522417
5.80923	0.0145668
5.8101	-0.00850552
5.81509	0.0143212
5.8152	-0.0040436
5.82272	0.00550446
5.85417	0.0115777
5.85583	-0.00162149
5.85957	0.0171722
5.86188	0.00734891
5.86515	0.00428421
5.87763	0.00259667
5.88566	0.0115219
5.90467	0.00494164
5.90758	0.0049542
5.91927	-0.00711056
5.92938	0.0201776
5.92994	0.0132798
5.93022	0.00937232
5.93109	0.00923589
5.94841	0.0224145
5.95889	0.00960849
5.97462	-0.00366758
5.97615	-0.0111158
5.98788	0.00332078
5.9919	0.00753118
5.99435	0.00296446
5.99953	0.0060032
6.00048	0.00494628
6.00104	0.00335054
6.00367	0.00574419
6.01024	0.0142273
6.01854	0.00479824
6.03036	0.00145307
6.03397	-0.00522926
6.03397	0.00691475
6.04025	0.00439521
6.04776	0.00496221
6.06057	-0.00144004
6.06254	0.00163638
6.06279	0.00429084
6.06311	0.00134799
6.06415	-0.0119146
6.0671	-0.005793
6.06934	0.00614596
6.06995	0.000545723
6.07383	-0.00508463
6.07983	-0.00691827
6.09082	0.00464659
6.11575	-0.00740349
6.11723	-0.00289355
6.13751	0.00726931
6.13958	-0.00547377
6.14176	0.00831691
6.14663	0.00779623
6.16847	0.00122848
6.20119	0.00659112
6.20195	-0.00193545
6.20199	-0.00171608
6.21737	-0.00627701
6.21761	0.00546757
6.22139	0.00349966
6.26489	0.00626341
6.26976	-0.0153943
6.27132	0.0123603
6.28799	0.0139575
6.2969	0.0134066
6.30125	-0.00839705
6.32465	0.000101359
6.3398	0.00180925
6.34146	0.0131771
6.34726	-0.00503307
6.35017	0.00576116
6.36009	-0.0109405
6.37195	0.0045266
6.37487	-0.00506874
6.3788	0.0235641
6.38008	0.00468793
6.3838	-0.00461831
6.40058	0.0291336
6.42089	-0.00462704
6.43678	0.0194256
6.47017	-0.0107528
6.47071	0.0155812
6.48007	0.00465312
6.50971	-0.00228508
6.5364	0.00367422
6.53836	-0.00423677
6.54451	0.00492386
6.54492	-0.000605234
6.5485	0.00276431
6.55292	0.0064116
6.56041	-0.00803044
6.56448	-0.00621064
6.57066	0.00550679
6.57482	0.0140581
6.58317	0.0184432
6.58561	0.00348344
6.58989	-0.00312026
6.59127	-0.000411847
6.59877	0.0200371
6.61031	-0.00181501
6.63914	-0.00384866
6.63983	-0.00807931
6.6448	0.00371773
6.64967	-0.0132945
6.65962	0.0189007
6.66829	0.0174082
6.66865	-0.00288951
6.67462	0.0123453
6.67522	-0.00157598
6.69323	-0.0127251
6.70595	0.00114095
6.71138	0.00555371
6.71853	0.0101753
6.74135	0.00131083
6.76702	-0.00965848
6.77418	0.00120538
6.77709	-0.00493157
6.78161	0.00752024
6.78209	-0.000866369
6.8	0.00325712
6.80579	-0.00173795
6.80795	0.0013547
6.81203	-0.00798848
6.82854	0.00181661
6.86616	0.0209797
6.89625	0.00731803
6.90755	-0.00565564
6.91005	-0.0121156
6.914	0.000860016
6.93233	-0.00033902
6.93596	-0.0117789
6.94676	-0.00504928
6.94821	0.0162419
7.00113	0.00567824
7.00846	0.00508321
7.04712	0.00209412
7.05351	0.00441149
7.06105	-0.00647613
7.0777	-0.0103988
7.11655	0.0104178
7.13078	-0.00645311
7.13512	0.0156165
7.17484	-0.0106841
7.17963	-0.00540712
7.18986	0.00966479
7.19459	0.0100618
7.2076	0.0125127
7.28136	0.0190394
7.31748	-0.00334113
7.32899	-0.00241988
7.32977	0.00209409
7.33404	0.0219928
7.34086	-0.00169187
7.34571	-0.00485523
7.34619	0.00445458
7.36329	0.0165812
7.38781	0.0145976
7.39586	0.0058898
7.40903	0.00851137
7.42528	0.00863083
7.46656	0.0104432
7.47917	-0.00563907
7.51449	0.00436595
7.52613	-0.00982791
7.53536	0.00399896
7.53876	-0.00944792
7.58224	-0.00108336
7.58871	0.0116476
7.59777	0.00967785
7.61468	0.0200581
7.62772	0.0212455
7.67149	0.0113664
7.6993	0.0181888
7.702	-0.00545524
7.72536	0.0140879
7.73031	-0.0134432
7.79222	-0.0108846
7.81456	-0.0114548
7.87204	-0.0130308
7.89608	0.000773335
7.90789	-0.00307295
7.9155	-0.00248157
7.94058	0.00550895
7.98923	0.00208196
8.05301	-0.00380804
8.08168	-0.00225603
8.23706	0.00174941
8.47317	-0.00888362
8.54043	-0.00720397
8.54576	0.0180203
8.61133	0.00963813
8.74258	0.0127567
8.79769	0.0143563
8.86213	0.00886357
9.16763	0.0141689

## Sheet: Rat18
DeltaR2*	Concentration	DeltaR2* mean	Concentration mean	Concnetration STD
0.0105001	-0.0218183	0.274858	0.0151555	0.0228219
0.0176854	0.0406856	0.646347	0.0154877	0.0239742
0.0278817	-0.0261355	0.890533	0.0200981	0.0217332
0.0293916	0.000828143	1.06748	0.0235044	0.0189567
0.029542	-0.0175732	1.23329	0.0247529	0.0216442
0.0313027	0.0366574	1.40783	0.0245576	0.0196197
0.0389194	-0.0449123	1.54487	0.0223434	0.0208672
0.0455884	0.045598	1.69201	0.0266275	0.0182896
0.0591814	0.0182556	1.83761	0.0258883	0.0184124
0.063138	0.0348289	1.99777	0.0279295	0.0175328
0.0682848	0.0399513	2.133	0.0275745	0.0195976
0.0802067	0.0407253	2.26714	0.0290208	0.0195126
0.0862603	0.0333179	2.40004	0.0290971	0.0169557
0.09309	-0.00263567	2.53495	0.028682	0.0190246
0.11989	-0.0122796	2.67912	0.0264784	0.0219725
0.12579	0.0454309	2.83128	0.0256711	0.0161035
0.126883	0.0429755	2.98926	0.0269549	0.0177289
0.141595	0.0397402	3.17222	0.0294826	0.0188517
0.143663	-0.00207036	3.35125	0.0307166	0.0187063
0.150108	0.0321472	3.52835	0.0300706	0.0182449
0.153489	0.0293227	3.71266	0.0286729	0.0179035
0.157345	0.0330523	3.91804	0.0296102	0.0195186
0.15791	-0.0133625	4.13122	0.0320545	0.0194344
0.163722	0.0146518	4.37941	0.029261	0.0210459
0.165594	0.0141688	4.60427	0.0322172	0.0187215
0.171188	0.00656434	4.87119	0.0351432	0.0194305
0.183858	0.0197057	5.22935	0.0328016	0.0221963
0.200175	-0.0215492	5.65327	0.0283806	0.0197352
0.200995	0.0121024	6.14092	0.0264496	0.0193066
0.209085	0.0454972	6.61633	0.0288924	0.0231805
0.209184	0.0501211	7.25696	0.033372	0.0225972
0.21378	-0.0218859	8.10248	0.0318644	0.0229254
0.214493	0.0203584	9.34812	0.036417	0.0231006
0.214597	-0.00465496	14.2161	0.0482591	0.0240937
0.216342	0.0442063
0.217291	0.0196918
0.222172	0.0424397
0.224069	0.0404488
0.232783	-0.0122945
0.233409	-0.0231556
0.236162	0.0274337
0.236351	0.00787401
0.240513	0.0099249
0.24407	0.0500817
0.261181	-0.0220418
0.28646	0.0045555
0.287128	0.0206727
0.28908	-0.0048043
0.289945	0.0207953
0.29229	0.0315461
0.293667	-0.0119242
0.295336	0.00442036
0.295508	0.0182666
0.303279	0.023142
0.304037	-0.0315408
0.30476	0.00567628
0.308894	0.0480641
0.310229	0.000842187
0.313871	0.0016523
0.317417	0.0544654
0.324547	0.0155314
0.324836	0.0480736
0.325187	0.0123918
0.327318	-0.00556845
0.339861	0.0455513
0.341502	0.0542954
0.350603	0.0366538
0.355587	0.00828111
0.355687	-0.00153775
0.356963	0.0100897
0.359258	0.00472591
0.362267	0.024847
0.368047	0.0200516
0.373605	0.0383099
0.374531	-0.0130917
0.396433	0.0321777
0.396717	0.0373611
0.397935	-0.0362887
0.398486	0.0281707
0.401115	0.0191453
0.403435	0.0054607
0.408115	0.00541496
0.419872	0.0049154
0.422092	0.0368214
0.427843	-0.0172712
0.432198	0.00966388
0.439237	0.0141622
0.448023	0.0309284
0.455584	0.0162758
0.465395	0.00352659
0.4666	-0.0082445
0.470207	0.0160113
0.471007	0.0146817
0.471455	0.00242965
0.472587	0.016535
0.480029	0.0448384
0.480118	0.00164445
0.48564	0.00881102
0.487418	0.0133673
0.487863	0.0381595
0.498983	0.0353625
0.500908	-0.0409999
0.501758	0.00276483
0.508415	0.0535886
0.510878	-0.00531977
0.51598	0.00254853
0.516167	-0.00848755
0.517188	0.0023365
0.518748	0.0360041
0.521088	0.036957
0.528264	0.00690671
0.52883	-0.0411613
0.52964	0.0186443
0.530139	-0.00226268
0.535751	0.0285155
0.538565	0.0402576
0.544872	0.0252071
0.547638	-0.00110901
0.551811	0.045792
0.557872	0.0448426
0.559587	0.00947685
0.561983	0.034617
0.56529	-0.0284282
0.569769	0.0436971
0.56984	-0.0301196
0.573351	0.0244211
0.575668	0.0219495
0.577025	0.0242531
0.581081	0.00917815
0.588955	0.0471298
0.590601	0.0108272
0.591829	-0.0268252
0.592908	0.0452585
0.597358	0.0192128
0.602592	0.0376694
0.606342	-0.0162803
0.606851	0.0392409
0.614118	0.0336271
0.614293	0.0442774
0.626241	9.46518e-05
0.62736	-0.00154056
0.627755	0.0121801
0.630065	0.0232048
0.631405	0.0345334
0.636452	0.0329503
0.637356	0.00284234
0.637368	-0.0083261
0.638373	-0.0110173
0.638873	0.0137641
0.641747	0.054563
0.654431	0.0247892
0.655949	-0.0134174
0.659756	0.0403923
0.660634	0.0409978
0.66217	0.00267243
0.663444	0.0318251
0.665225	0.0118112
0.672266	-0.0324426
0.673893	0.0312787
0.676408	0.0447416
0.685605	-0.0151386
0.692467	0.0072395
0.694131	0.0510277
0.695687	0.00626301
0.698163	0.021095
0.701101	0.0335805
0.701912	0.00542744
0.702048	0.048042
0.705954	0.0431346
0.706473	0.000487615
0.712499	-0.0207921
0.712515	0.016994
0.714015	-0.00465477
0.714561	-0.00292094
0.718013	-0.0110193
0.719948	-0.0382803
0.720299	0.0290925
0.722939	0.011307
0.723079	0.015349
0.724356	0.0121286
0.726621	0.0133531
0.733238	0.0230476
0.734924	0.0426893
0.736582	-7.04115e-05
0.737505	-0.0231489
0.739814	0.027587
0.749066	0.0308003
0.75566	0.043792
0.757031	0.024586
0.757789	0.0240813
0.7605	0.0470136
0.762349	0.00530653
0.773353	-0.00498445
0.776705	-0.0175993
0.776783	-0.0012183
0.777285	0.0339914
0.785223	0.000238504
0.78816	0.0591469
0.789929	0.0199916
0.790294	0.0323391
0.792773	0.0384699
0.793073	0.013182
0.794045	0.0352761
0.798363	0.00322095
0.799617	-0.0213713
0.799692	0.00992132
0.803555	0.0399148
0.808243	0.0154765
0.810065	0.0421587
0.811028	0.0408808
0.81384	0.0358811
0.813849	0.0396687
0.816015	-0.000972614
0.81884	0.0520358
0.820544	-0.00178976
0.822256	0.0491277
0.822795	0.0357643
0.823937	0.0148053
0.827131	0.018402
0.829374	0.0579363
0.831527	0.01354
0.832732	-0.00725958
0.832995	0.0389694
0.834582	0.0376828
0.839593	0.0352906
0.83989	0.0231625
0.846356	-0.00811897
0.848085	0.0228619
0.849051	0.00762129
0.851445	0.0126094
0.853407	0.015054
0.854252	0.0334078
0.855416	-0.0114459
0.858263	0.00285254
0.859605	0.0570984
0.861031	0.0188277
0.863535	0.0133027
0.866417	0.0422095
0.86714	0.0324703
0.867272	0.0506646
0.874143	0.00297623
0.875999	0.00218504
0.876281	0.0177369
0.877421	0.011841
0.881075	0.0310633
0.881179	0.0151826
0.882231	-0.00127368
0.887913	0.0305876
0.890738	0.00482021
0.899017	0.0149107
0.899399	0.0523113
0.900386	0.0319747
0.904157	0.0126965
0.904503	-0.000165132
0.905496	0.0458161
0.908974	0.0380486
0.909338	-0.00552243
0.909424	0.00734964
0.909856	0.0599507
0.912497	-0.0118554
0.91394	0.0182887
0.914236	0.0371039
0.914855	0.024554
0.918746	0.0318179
0.921655	0.0106419
0.92702	0.0450004
0.930035	-0.00593421
0.93097	-0.0432685
0.931485	0.000598937
0.93307	0.0317675
0.934582	0.0167045
0.934858	0.00780533
0.93586	0.0364998
0.937862	0.00156915
0.93951	0.0187694
0.939533	0.00237138
0.941046	0.00111787
0.941145	0.0379086
0.943275	0.0340861
0.943724	-0.0412418
0.946438	0.0377206
0.947486	0.0370048
0.948609	0.0128154
0.948623	0.0334064
0.952681	0.0158931
0.954779	0.00168602
0.955029	0.0185963
0.957238	0.0421465
0.961798	0.0435991
0.96561	0.0412375
0.968762	0.036229
0.971462	0.0567313
0.974126	-0.0262563
0.974258	-0.00311748
0.974305	0.0098009
0.976257	-0.0313543
0.980513	0.0158826
0.981312	0.0458607
0.981383	0.0319106
0.983582	0.0144352
0.987208	0.0315945
0.988222	0.0238616
0.988727	-0.00840093
0.990851	0.0354781
0.990963	0.0389971
0.993877	0.0267681
0.994576	0.0250393
0.994854	-0.00940842
0.995738	0.00450762
0.996049	0.0602223
0.999749	0.026254
1.00246	0.0300666
1.0046	-0.0157555
1.00604	0.0348179
1.00675	0.0255725
1.00778	0.032217
1.00872	0.0221864
1.01029	0.00979875
1.01163	-0.0128786
1.01294	0.0474924
1.01314	0.0276851
1.01802	0.00441635
1.01895	0.0445797
1.0199	0.00167567
1.02498	0.0417153
1.02668	0.0532528
1.02695	0.0360721
1.02828	0.0379977
1.02967	0.0214065
1.02997	0.0420003
1.03215	0.0432021
1.0328	0.0359911
1.0359	0.0215216
1.0364	-0.00913725
1.03926	0.0135293
1.03937	-0.0157051
1.04062	0.048195
1.04164	0.0260325
1.04222	0.0618643
1.04451	0.0348549
1.04468	0.00915952
1.04709	0.00582866
1.0493	0.0460831
1.05054	0.0224892
1.05227	0.0335077
1.05241	0.0176746
1.05377	0.0347678
1.05589	0.0489824
1.05886	0.0391821
1.05977	0.0362389
1.06357	-0.00435556
1.07558	0.0285876
1.0769	0.00295916
1.07892	0.0259433
1.08338	0.0225139
1.0843	-0.00698361
1.08626	0.0212323
1.08779	0.0137903
1.0896	0.0410335
1.09038	0.0406743
1.09096	0.0192742
1.09138	0.013957
1.09392	0.0352658
1.09413	0.0281989
1.0966	0.0227545
1.09694	0.0397463
1.1006	0.0258316
1.10311	0.0110045
1.10433	0.0462287
1.10537	0.0286893
1.10585	0.0275348
1.10784	0.0294057
1.10828	0.022788
1.1146	0.00711471
1.11475	0.0244655
1.11588	0.0548857
1.11622	0.0219221
1.11792	0.0416777
1.11863	0.0238374
1.12064	0.03129
1.12088	0.010957
1.12118	0.000851199
1.12532	0.0513893
1.12564	0.00736189
1.12595	0.0390872
1.12601	0.0179946
1.12785	0.0277909
1.12885	0.0113148
1.13149	-0.00126979
1.13423	0.0381502
1.13662	-0.00811399
1.13712	0.0462927
1.13918	0.0117554
1.13988	-0.00498761
1.1401	0.0454179
1.14186	0.00286093
1.14246	-0.0234607
1.14291	0.00518845
1.14376	-0.0099534
1.14399	0.047052
1.14407	0.0150293
1.14528	0.0070555
1.14678	-0.0133108
1.14678	-0.0171859
1.14716	0.0222654
1.14783	0.0278067
1.15129	0.0343505
1.15147	0.0680428
1.15249	0.0525525
1.15977	0.0301112
1.1598	0.032068
1.16078	0.0104387
1.16094	-0.0102222
1.16295	0.0342093
1.16349	0.0263611
1.16353	0.0394455
1.16404	0.000381422
1.16524	0.00676503
1.16533	0.0271924
1.17499	0.023164
1.1765	0.045971
1.17825	0.0389006
1.18179	0.0118828
1.18653	0.0046215
1.18992	0.0486805
1.19074	0.0434642
1.19096	0.0125524
1.19243	-0.0349602
1.19268	0.0246195
1.19272	-0.023957
1.19394	0.00803302
1.1941	0.02669
1.19859	0.0221764
1.20034	0.0137215
1.20256	0.0369339
1.20375	0.0046218
1.20537	-0.00492348
1.20705	0.0213477
1.20798	0.0422233
1.20809	0.045848
1.21202	0.0426597
1.21378	0.0428488
1.21591	0.0260253
1.21856	0.0151031
1.21999	0.00882108
1.22004	0.0157282
1.22285	-0.0238108
1.22582	0.0312817
1.22792	0.0346847
1.22883	0.0469629
1.22987	0.0210538
1.23105	0.0270568
1.2326	0.0349986
1.23739	0.0352505
1.23804	0.0329096
1.23999	0.0314241
1.2418	0.0465297
1.24296	0.00899512
1.24453	0.0484567
1.24523	0.00575181
1.24545	0.0263476
1.24874	0.0363156
1.25207	-0.0183028
1.25363	0.050624
1.25365	0.01675
1.25712	0.0316511
1.26584	0.044179
1.26738	0.0481705
1.26859	0.0598783
1.27035	0.00207826
1.27145	0.0456158
1.27302	0.0486894
1.27454	0.011029
1.27852	-0.0124948
1.28593	0.0491288
1.28735	0.0435129
1.28907	0.0398283
1.28911	0.0520874
1.29353	0.00872617
1.29377	0.0276238
1.29446	-0.00379456
1.29458	0.034975
1.3013	-0.0023808
1.30472	0.0591025
1.30694	0.0569003
1.30913	-0.00606512
1.31103	0.0363246
1.31289	0.0285558
1.31376	0.0439142
1.31512	0.0511564
1.31725	-0.00754081
1.31776	0.0554974
1.319	0.0397074
1.31972	0.00416355
1.32168	0.0418323
1.32252	0.024223
1.3227	-0.00749681
1.32742	0.0183165
1.32947	0.0236316
1.33059	0.0351279
1.33137	-0.014702
1.33192	0.0125192
1.33379	0.0316532
1.33391	0.0102704
1.33413	0.0528811
1.33599	0.0477942
1.33762	0.0412537
1.33832	-0.0103656
1.33882	0.00194409
1.34142	0.0360354
1.34163	0.0247813
1.34221	0.0182453
1.34519	0.0518109
1.34554	0.0481499
1.34718	-0.0113888
1.34793	-0.00154705
1.34802	0.00782229
1.35004	0.0309524
1.35206	0.0114166
1.35326	0.0234909
1.35326	0.0345868
1.35579	0.0156562
1.35817	0.023209
1.36151	0.0139033
1.36355	0.0401997
1.36355	0.0261263
1.3647	0.000971661
1.36627	0.0278208
1.36837	-0.0291676
1.37273	0.0329162
1.37624	0.0581672
1.37861	0.0262279
1.38141	0.0500384
1.38279	0.022547
1.38491	0.0324715
1.38595	-0.0299955
1.38733	0.0419326
1.38931	0.0112771
1.39057	0.0088388
1.39409	0.0319194
1.39745	0.0129944
1.40013	0.00356712
1.40138	0.0522263
1.40471	0.0534143
1.40527	0.00267665
1.40802	0.0536486
1.4086	0.0512291
1.40988	0.0343465
1.41101	-0.00603264
1.41164	0.0269317
1.41306	0.0225408
1.41874	0.0183906
1.41881	0.0275152
1.41966	0.0257965
1.4221	0.0570406
1.42215	-0.00882937
1.42249	0.0259322
1.42251	0.0310501
1.42267	0.0328851
1.42289	0.00236275
1.42371	0.0290042
1.42595	0.0304854
1.43065	0.024342
1.43389	0.0381926
1.43617	0.0108967
1.43692	0.0365438
1.4375	0.0240858
1.43967	0.0296158
1.43971	0.0256765
1.44231	0.0347341
1.44265	0.00987915
1.44409	0.0374123
1.44672	0.0344318
1.44721	0.0254263
1.44745	0.0268511
1.44772	0.0258902
1.45183	0.0575645
1.45312	-0.0103582
1.45389	0.0415677
1.45564	0.038162
1.45624	-0.00458442
1.45825	0.00819688
1.4584	0.0319159
1.45983	0.0317829
1.4612	-0.0192966
1.46493	0.0110531
1.46691	0.0302201
1.46694	0.0447102
1.46759	0.0449476
1.4676	0.0284196
1.46872	0.0210579
1.46932	0.0605795
1.47224	0.0129737
1.4733	0.0183248
1.47484	0.05147
1.47491	0.0126963
1.47562	0.0400932
1.47851	0.0409797
1.47853	0.0309334
1.47963	0.0165336
1.48017	0.0307755
1.48108	0.0480337
1.48118	0.02817
1.48328	0.011186
1.48383	0.0448854
1.48454	0.0301987
1.48576	0.0348038
1.48657	0.0305141
1.48941	0.0241259
1.49019	0.0359878
1.49102	0.0339303
1.49393	0.0374133
1.49749	0.0443752
1.4985	0.00157089
1.49896	0.0256179
1.49935	0.040268
1.5005	0.0388752
1.50242	0.0193627
1.50618	0.0420901
1.5069	0.0122698
1.50702	0.0434381
1.51253	-0.0102576
1.51268	0.0223859
1.51287	0.0480856
1.51303	0.0371683
1.51624	0.0407527
1.51689	0.0369971
1.51804	-0.000416552
1.51973	0.050099
1.52408	0.00462908
1.52725	0.0125778
1.52732	0.00220529
1.52736	0.0332424
1.52887	-0.0348079
1.52903	0.0311614
1.53057	0.0312504
1.53231	0.020815
1.53345	0.0272435
1.53391	0.0218169
1.53498	-0.0283239
1.53541	0.0552833
1.53653	0.0437445
1.53659	0.00252516
1.5379	0.015804
1.53825	0.033927
1.53929	0.0186066
1.54	0.0241138
1.5406	0.0192142
1.5411	0.0514571
1.54168	0.00289281
1.54217	0.0079049
1.54284	0.0176071
1.54319	0.0136607
1.54703	0.0321326
1.54865	0.037768
1.55265	0.0135601
1.55372	0.0540803
1.55445	-0.00387615
1.55464	-0.0211543
1.55476	0.0302794
1.55636	0.0394998
1.55657	-0.0250471
1.55695	0.0366363
1.55723	0.0458622
1.55745	0.0485445
1.55751	0.0356695
1.55861	0.0563299
1.55875	0.007589
1.56201	0.0106091
1.56332	0.0133074
1.56352	0.0429846
1.56875	-0.0214488
1.56888	0.00219702
1.57237	-0.0236936
1.57339	0.033092
1.57383	-0.0339222
1.57499	0.0093945
1.57534	-0.00856539
1.57791	0.0185844
1.57979	0.0352379
1.58041	0.0181207
1.5816	-0.00233737
1.58308	0.051664
1.58774	0.04244
1.58779	0.0255348
1.59026	-0.0016672
1.59072	0.0267989
1.59466	0.0232734
1.59677	0.0174688
1.59761	0.0240603
1.59956	0.0401691
1.60559	0.0402199
1.6066	0.0372668
1.60917	0.0355582
1.61131	0.0170315
1.61184	0.0151319
1.61278	0.0244005
1.6138	0.019258
1.61443	-0.00873564
1.6166	0.011776
1.61704	0.0280473
1.61886	-0.0129279
1.61959	0.0297045
1.62046	0.0255902
1.62519	0.00615837
1.62545	0.0123671
1.62632	0.0153902
1.62911	-0.00398923
1.63008	0.0274505
1.6311	0.00738915
1.63227	0.0397702
1.63308	0.0261323
1.63314	0.0299035
1.63546	0.0214588
1.63672	0.029454
1.63683	0.0376983
1.63817	0.00790665
1.63904	0.0321103
1.64103	-0.00670262
1.64109	0.0364086
1.64401	0.0579349
1.6443	-0.0120919
1.64587	0.0428425
1.65057	0.0496989
1.65135	0.0354073
1.65234	0.0615814
1.65269	0.00348667
1.65318	0.0209633
1.65322	0.0237565
1.65732	0.00169948
1.66075	0.0638003
1.6615	0.0144766
1.66291	0.017665
1.66487	0.0128337
1.66576	0.0274675
1.66752	0.0537063
1.66878	0.0385643
1.66937	0.0381678
1.67354	0.0512036
1.67409	0.0216565
1.67802	0.0379909
1.67862	0.0438311
1.68012	0.0227444
1.68265	0.0547109
1.68465	0.0310862
1.6872	0.0427066
1.68771	-0.00669962
1.68822	0.000498077
1.6921	0.0168174
1.69769	0.0308376
1.70286	0.0067135
1.70474	0.022331
1.70611	0.00220737
1.70726	0.0332297
1.70771	0.0208769
1.70957	0.0469439
1.71029	0.0183035
1.71074	-0.00689301
1.71177	0.0209438
1.7137	0.0286977
1.71487	0.0110985
1.715	0.0170915
1.71624	0.0343789
1.71738	0.0489855
1.71746	0.00320023
1.71772	-0.0148232
1.72143	0.0396438
1.72224	0.0252756
1.72259	0.0468431
1.72339	0.0277486
1.726	0.0427088
1.72602	0.021652
1.72719	0.0406022
1.72742	0.0382238
1.72986	0.0334094
1.73098	0.00322394
1.73114	0.0490896
1.73508	0.0135675
1.73512	0.0493552
1.73609	0.0357045
1.73663	0.00342813
1.73889	0.0432701
1.7394	0.0466683
1.73986	0.00482526
1.74137	0.0389755
1.7423	0.0432992
1.74377	0.0260523
1.74878	-0.00166578
1.75126	0.0337714
1.75215	0.0531167
1.7523	0.0313009
1.75232	0.0484217
1.75265	0.0150839
1.75286	0.0545328
1.75311	0.0178912
1.75464	0.0334584
1.75508	0.0314888
1.75788	0.0081422
1.75811	0.0399365
1.75911	0.0417521
1.76245	0.0215706
1.76338	0.0375557
1.76465	0.0313148
1.76605	0.0289626
1.76656	0.0255342
1.76676	0.0500105
1.76733	0.0113038
1.77329	0.0452514
1.77381	-0.00195998
1.77703	0.0261361
1.78072	0.0443699
1.78162	-0.00383212
1.78315	0.0130856
1.7834	0.0244407
1.78473	-0.0293426
1.78516	0.00220871
1.78629	0.0286311
1.79109	0.0485276
1.79205	0.00212135
1.79366	-0.0143471
1.79372	0.0259239
1.79453	0.0272907
1.79626	0.0254455
1.79746	0.0460267
1.79877	0.0398116
1.79974	0.03619
1.80026	0.0147135
1.80046	0.0169032
1.80367	0.00439795
1.80549	0.0156383
1.8066	0.0261018
1.80719	0.0307925
1.80832	0.0441169
1.80943	0.0226921
1.81049	0.0252965
1.81274	0.040966
1.8142	0.0155358
1.81463	0.0377259
1.81485	0.00487044
1.81501	0.0241785
1.81634	0.0366965
1.81712	0.0207145
1.82361	0.0416291
1.82971	0.0520761
1.83161	0.0179289
1.83856	0.0237564
1.83895	0.0441503
1.84041	0.0484888
1.84153	0.0201691
1.84278	0.044518
1.84498	-0.0187678
1.84712	0.0430838
1.84821	0.0341912
1.84856	0.0356493
1.84915	0.0282976
1.84964	0.021004
1.85107	0.039166
1.85319	0.0376312
1.85355	-0.0197754
1.8539	0.031759
1.85482	0.0294753
1.85523	0.0294604
1.85563	0.0283095
1.85924	0.0304025
1.85976	-0.00319504
1.8601	0.0313085
1.861	0.0372168
1.86115	0.0372936
1.86458	0.0409404
1.86658	0.0246742
1.86853	0.0173898
1.87158	-0.0187161
1.87198	0.0560278
1.87216	0.0143041
1.87511	0.0371733
1.87511	0.0203132
1.87644	0.0229845
1.87691	0.00260624
1.8781	0.0645354
1.87973	0.0143756
1.88282	0.0154314
1.88306	0.0446778
1.8885	0.0293939
1.8889	0.000985754
1.88903	0.0271648
1.88925	0.00834525
1.89114	0.028099
1.89303	0.0459458
1.89457	0.0636181
1.89808	0.0109319
1.90181	0.0332872
1.90233	0.0362249
1.90321	0.0588943
1.90424	0.00322056
1.90463	0.0284231
1.90513	0.0273777
1.90589	0.0321645
1.90809	-0.00402707
1.90843	0.050282
1.90854	0.0329822
1.90954	0.0189587
1.91044	0.0183161
1.91304	0.0483503
1.91591	0.0171836
1.91604	0.00552218
1.91658	-0.000522467
1.91819	0.00937961
1.91821	-0.0239075
1.91844	0.0334697
1.91923	0.0408518
1.92777	0.0407418
1.92795	0.00245385
1.9281	0.034928
1.92811	0.0340163
1.93131	0.0363784
1.93214	0.0333752
1.93655	0.0268253
1.93691	0.0321049
1.93848	0.0541849
1.94232	0.0457766
1.94537	0.0491764
1.94972	0.0303222
1.95003	0.0130162
1.95585	0.0373921
1.95637	0.0252474
1.96915	0.0290978
1.9701	0.0073053
1.97081	0.0406381
1.97138	0.0390183
1.9721	0.0120733
1.97228	-0.00689016
1.97248	0.0228785
1.97307	0.00931156
1.97448	0.0425742
1.9748	0.0321142
1.97649	0.0573293
1.97933	0.0425841
1.98203	-0.0268343
1.98273	0.048842
1.98282	0.0145123
1.98471	0.0419604
1.98497	0.00837846
1.9863	0.0150701
1.98699	0.0420162
1.98713	0.0291993
1.9903	0.028569
1.99239	0.0180524
1.99544	0.0296778
2.00611	0.00789228
2.00654	0.0293669
2.00975	0.0248463
2.01112	0.0141508
2.01165	0.0283498
2.01275	0.0446688
2.01297	0.00120638
2.01439	0.0234851
2.01503	0.0624785
2.01593	0.00410955
2.01701	0.0234007
2.0179	0.0205365
2.01882	0.00243616
2.02323	0.0452536
2.02406	0.0222418
2.02563	0.0456654
2.02582	0.0197971
2.02849	0.0126645
2.02896	0.0365354
2.03482	0.0122468
2.03499	0.023659
2.03571	0.0500994
2.03668	0.00966898
2.03741	0.0222892
2.03747	0.0341835
2.0394	0.0363588
2.04253	0.0584342
2.04456	0.0271387
2.04532	0.015729
2.04699	0.0643136
2.04758	0.0299327
2.04906	0.0141884
2.0515	0.0370814
2.05153	0.0393012
2.05158	0.0101873
2.05226	0.0205785
2.05226	0.052378
2.05227	0.0176954
2.05272	0.0549879
2.05285	0.0533479
2.05333	0.0117719
2.05616	0.0295185
2.0571	0.0438847
2.05862	0.0352748
2.05926	0.00631647
2.05967	0.0291239
2.06022	0.0371974
2.06189	0.0521813
2.06307	0.0302131
2.06357	0.0405755
2.06616	0.0424096
2.06691	0.0405739
2.06767	0.0197238
2.07047	0.0519273
2.0734	0.00606015
2.07396	0.0140309
2.0747	0.0099316
2.07699	0.0458364
2.0771	-0.0187897
2.07806	0.00439997
2.0807	-0.0216004
2.0825	0.0527956
2.08313	0.021236
2.08384	-0.0233128
2.08495	0.0561533
2.08676	0.0480011
2.08679	0.0579241
2.08696	0.0353288
2.08823	0.0230094
2.08839	0.00645692
2.0884	0.0390561
2.08941	0.00685311
2.09457	0.0403729
2.09468	0.0503944
2.09613	0.052913
2.09644	0.0617771
2.09708	0.0572081
2.09771	0.0362382
2.0981	-0.0136974
2.09811	0.0340809
2.10097	0.0220993
2.10224	0.058268
2.10331	0.0249215
2.10388	0.0316966
2.10461	0.0353918
2.10514	-0.00529039
2.10801	0.0447535
2.10932	0.0199261
2.11692	0.024932
2.11921	0.0574536
2.12369	0.0238333
2.12382	0.0120585
2.12406	-0.00411517
2.12432	0.0406114
2.12525	0.049303
2.12618	0.018403
2.12686	-0.00622026
2.12775	0.0499312
2.12798	0.0440552
2.12939	0.0105985
2.13109	0.0154387
2.1312	0.0286616
2.13271	0.0428065
2.13296	0.042103
2.13503	0.029332
2.13702	0.0308243
2.13741	0.0242863
2.14047	0.0086512
2.14415	0.0370528
2.14652	0.0221549
2.14746	0.0217042
2.14756	0.00158307
2.14864	0.0319358
2.14878	0.0479458
2.14939	0.0344683
2.14963	0.0147093
2.14979	-0.00314772
2.15188	0.0311259
2.15494	0.0570454
2.1561	0.0177627
2.15679	0.0328683
2.15854	0.00248121
2.15883	0.0535204
2.15897	0.0420415
2.15998	0.0161171
2.16403	0.0395133
2.16589	0.0116616
2.16679	0.0260764
2.16874	0.0432032
2.16921	0.0252626
2.1703	0.051818
2.1742	-0.00668679
2.17445	0.00488678
2.17467	0.021109
2.17782	0.018741
2.17817	0.0314611
2.17911	0.0326601
2.17974	0.0361961
2.17987	0.0624038
2.18191	0.0242439
2.1824	0.0144711
2.18492	0.0387996
2.18672	0.00552241
2.18681	0.0306129
2.18735	0.0294372
2.19106	0.0388022
2.19438	0.0289393
2.19458	0.040989
2.19744	0.0261338
2.19814	0.0306523
2.19841	0.0382898
2.19861	0.021856
2.19874	0.0335821
2.19875	-0.0010334
2.19955	0.00399278
2.20158	0.0485579
2.20258	-0.0164627
2.20279	0.0653496
2.20283	0.032758
2.20342	0.0500712
2.20369	0.00220107
2.20425	0.054769
2.20632	0.0425201
2.20901	0.0352015
2.20957	0.0761911
2.2114	0.0288907
2.21202	0.0164333
2.21208	0.0315754
2.21279	0.0278478
2.21716	0.0430792
2.21776	0.0678371
2.21879	0.044874
2.22223	0.0394941
2.22638	0.0131861
2.22842	0.0210757
2.22904	0.0563657
2.23153	0.00967955
2.23379	0.0316636
2.23424	0.0551213
2.23446	0.0394535
2.23657	0.0332703
2.23696	0.0295844
2.23821	0.0653812
2.23844	0.00916823
2.2402	0.00887368
2.24126	0.0528699
2.24437	0.0116977
2.24713	-0.0157985
2.24818	0.006096
2.24879	0.021966
2.24898	0.0672201
2.25474	0.0394171
2.25573	0.0284701
2.25814	0.0108772
2.2589	0.0429502
2.25909	0.0292477
2.25933	0.0472705
2.26023	0.0398575
2.26238	0.0173348
2.26257	0.00923384
2.264	0.0404539
2.26403	0.0325216
2.26705	0.00603503
2.26826	0.024243
2.2685	0.0382094
2.27004	0.0144217
2.27257	0.0397147
2.27615	0.0218113
2.27897	0.0248793
2.28349	0.00397006
2.28439	0.0388731
2.28544	0.0305699
2.28594	0.0395148
2.28698	0.0252629
2.28756	0.0258929
2.28812	0.0435933
2.2896	0.00618848
2.29042	0.0113475
2.29177	0.0467407
2.29291	0.0315233
2.29423	0.0384803
2.29511	0.00836344
2.29778	0.0151401
2.29924	0.0494427
2.29972	0.0242109
2.29982	0.043162
2.3051	0.0576529
2.30598	0.00344295
2.30839	0.0482169
2.31069	0.0200427
2.3108	0.0194381
2.3115	0.0498418
2.31488	0.0357785
2.31548	0.0381238
2.31655	-0.00879791
2.32072	0.0403609
2.32186	0.029874
2.32201	0.0128276
2.32208	0.00645874
2.32215	0.0400151
2.32246	0.0142002
2.32308	0.0486828
2.32338	0.0326653
2.32587	0.00773625
2.32606	0.00995834
2.32825	0.0183749
2.32926	0.0359966
2.32982	0.0404148
2.33109	0.0328046
2.33258	-0.0288517
2.33322	0.0253024
2.33323	0.0376926
2.33335	0.035146
2.33437	0.00834141
2.33451	0.00818162
2.33578	0.0216339
2.33663	0.0521711
2.33771	0.0473606
2.33861	0.0429243
2.34003	0.0317825
2.34015	0.0308981
2.34043	0.0531129
2.3427	0.0378412
2.34289	0.0335602
2.34673	0.0280985
2.34678	0.0324942
2.34738	0.0394099
2.34886	0.023237
2.34958	0.0100056
2.35144	0.0431888
2.35386	0.0207494
2.35501	0.00950165
2.35686	0.0401022
2.3574	0.0197728
2.35927	0.0430016
2.36261	0.0292127
2.3639	0.0356617
2.36395	0.0466153
2.36463	0.0323986
2.36627	0.0114295
2.36631	0.0189995
2.36802	0.0407165
2.36847	0.0217251
2.37019	0.00843426
2.37129	0.00884044
2.37244	0.0282259
2.37251	0.0278883
2.37277	0.0407042
2.37298	0.0521853
2.37377	0.0318274
2.37394	0.0375206
2.37767	0.00276633
2.37794	0.0352101
2.3801	0.0384456
2.38271	0.0403655
2.38408	0.00681304
2.38428	-0.00937974
2.38513	0.0112181
2.3853	0.0323629
2.38774	0.0358201
2.38997	-0.00252867
2.39326	0.0377529
2.39441	0.0194695
2.39615	0.0329006
2.40079	-0.00239543
2.40438	0.031699
2.40837	0.0618763
2.41114	-0.00936704
2.41458	0.0300419
2.41477	0.0327571
2.41513	0.048303
2.4172	0.037949
2.41766	0.0172215
2.42105	0.0589353
2.42121	0.00228934
2.42306	0.0451289
2.42415	0.0130032
2.42452	0.0677272
2.42695	0.035885
2.42955	0.0556814
2.43259	0.0051176
2.43267	0.0544295
2.43438	0.0399435
2.43506	0.033957
2.43566	0.0423087
2.43568	0.0324071
2.43901	0.0419602
2.43985	-0.00110272
2.44067	0.00401726
2.44217	0.0317621
2.44522	0.0199529
2.44594	0.0272841
2.4474	0.027423
2.44819	0.0239461
2.44854	0.0272873
2.45153	0.0343649
2.4517	-0.00044973
2.45177	0.0369174
2.45334	0.00217927
2.45834	0.050022
2.45865	0.0316953
2.45956	0.0111999
2.46257	0.0120881
2.465	0.053092
2.46703	0.0376978
2.46731	0.0241643
2.46775	0.0614382
2.46954	0.0270034
2.47041	0.00918635
2.47049	0.0356516
2.47322	0.0476153
2.47493	0.0322986
2.47612	0.040361
2.47801	0.0232655
2.47936	0.0243851
2.48184	0.0222154
2.48334	0.0180662
2.48373	0.0292588
2.48486	0.0270066
2.48634	0.00955773
2.48707	0.0300926
2.48778	-0.00440002
2.48883	0.052732
2.49129	0.0508301
2.49251	0.0197413
2.493	0.0394923
2.49446	0.0496049
2.49505	0.0307679
2.49771	0.033811
2.4992	0.0448158
2.49934	0.0379044
2.49965	0.0240354
2.49968	0.0426877
2.49984	0.0322873
2.49998	-0.00347582
2.50035	0.00584374
2.50099	0.00747365
2.50602	0.017886
2.50837	0.00863937
2.50886	0.044831
2.50929	0.0417574
2.50982	0.0142641
2.51024	0.0476203
2.51049	0.0339356
2.51144	0.0130995
2.5134	0.036283
2.51441	0.0425824
2.51444	0.0288162
2.51532	-0.0131803
2.51567	0.0283619
2.51721	0.0573129
2.51738	0.0565403
2.51775	0.0412073
2.51795	0.00192019
2.51858	0.0655619
2.51913	0.0364295
2.52158	0.0514113
2.52205	0.00897161
2.52667	0.046943
2.53002	-0.0141766
2.53131	0.0273684
2.53136	0.0278245
2.53201	0.0409808
2.53233	0.0119354
2.53234	0.0420726
2.53266	0.0335977
2.53272	0.0113044
2.5335	0.0260116
2.53477	0.045532
2.53482	0.0324921
2.54319	0.0391985
2.5436	0.0186121
2.54584	0.0544982
2.54974	0.0313519
2.55	0.0427424
2.55287	0.0185957
2.55377	0.016512
2.55433	0.0478517
2.5546	0.00784348
2.55525	0.00595273
2.55637	0.0095664
2.55719	0.0160812
2.55795	0.0654608
2.55848	0.0360785
2.56322	0.0172781
2.56576	0.0026106
2.56687	0.0464543
2.56936	0.0254071
2.56975	0.00232259
2.57054	0.0282237
2.57253	0.0297617
2.57497	0.0749469
2.57589	0.0375151
2.57809	0.027889
2.58032	0.0502844
2.5818	0.0266206
2.58332	0.0111953
2.58461	0.0232169
2.58482	0.017865
2.5849	-0.010207
2.58582	-0.0291226
2.5861	0.0363614
2.58699	0.0123866
2.58769	0.0437294
2.58841	0.0324161
2.58926	0.0455214
2.59261	0.0419274
2.59322	0.0107199
2.59444	0.0634134
2.59486	0.041689
2.59543	0.0147016
2.59597	0.048229
2.59701	0.0396524
2.60049	0.0580133
2.60108	0.0145572
2.60227	0.0106658
2.60313	0.0688169
2.60399	0.0367209
2.60587	-0.010745
2.60621	0.0617298
2.60815	0.0150357
2.61338	0.0413432
2.61446	0.0683684
2.61504	0.0139197
2.62156	0.0413704
2.6216	0.0202484
2.62217	0.0278485
2.6243	0.0179933
2.62486	0.0163356
2.62618	0.0385283
2.62767	-0.00961403
2.63064	0.0197505
2.6334	0.065316
2.63809	0.00916274
2.63812	0.0292281
2.63823	0.0355632
2.642	0.0425219
2.64412	0.039525
2.64546	0.0152255
2.64588	0.0458008
2.64653	0.0315549
2.64776	0.0563578
2.64939	0.0180935
2.65195	0.0403976
2.65242	0.0290807
2.65365	0.0713733
2.65382	0.000933353
2.65702	0.0118643
2.65766	-0.000740819
2.66116	0.0391133
2.66296	-0.00961081
2.66403	0.0333449
2.66448	0.0303551
2.66599	0.0499696
2.66821	0.0326252
2.67103	0.0221448
2.67365	0.0161179
2.6752	0.0354468
2.67833	0.00971398
2.6818	0.00901844
2.68366	0.0422044
2.68396	-0.00403422
2.6861	0.0312197
2.68677	0.0467572
2.68791	0.0240913
2.68911	0.0548255
2.69188	0.0251617
2.6933	-0.0303737
2.6952	0.0418895
2.69549	0.0346723
2.69585	0.0773758
2.6974	0.0227507
2.69989	0.0105861
2.70286	0.0450251
2.70316	0.037478
2.70412	0.042065
2.70606	0.00813066
2.70797	0.0238661
2.70941	-0.0152012
2.70952	0.0517883
2.71177	0.0346183
2.71394	0.0300473
2.71407	-0.0115559
2.71596	0.00168075
2.7162	0.00802624
2.71816	0.0157398
2.71938	-0.00625921
2.71974	0.0204597
2.71977	0.0250957
2.72105	0.0305522
2.72147	0.0663426
2.72255	0.00102414
2.72342	0.0347303
2.72492	0.0674417
2.72503	-0.00267177
2.72556	0.0379681
2.73016	-0.00980336
2.73166	0.00531483
2.73184	0.0280374
2.7344	0.0146557
2.73495	0.0243101
2.73593	0.0032612
2.7363	0.0112879
2.73635	0.0464856
2.7389	0.0270411
2.74172	0.0337734
2.74241	-0.00129281
2.74552	0.0104805
2.74644	0.0205216
2.74892	0.0524407
2.75031	0.00485813
2.75077	0.052917
2.75228	0.00706567
2.75312	0.0372966
2.75571	0.0466341
2.76099	0.0311482
2.76305	0.0300094
2.76361	0.0405653
2.76371	0.0217004
2.76436	0.0421137
2.76452	0.0245801
2.76481	0.00612154
2.7656	0.0443456
2.77216	0.0041133
2.77337	-0.00262339
2.77415	0.0460501
2.77853	0.0107609
2.77886	0.00777632
2.77979	0.0363331
2.78164	0.0358934
2.78314	0.0257252
2.78452	0.0389191
2.78538	0.0597711
2.78599	0.0405003
2.78631	0.0374294
2.78925	0.028336
2.78939	0.0468685
2.79298	0.03589
2.7936	0.0167257
2.79362	0.0458341
2.79547	0.0212397
2.79669	0.00202806
2.79749	0.0422739
2.79778	0.0434741
2.79806	0.00711251
2.79848	0.0369586
2.79914	0.0307443
2.79987	0.0257787
2.80167	-1.38013e-05
2.80358	0.0440947
2.80474	0.00893894
2.80617	0.0416031
2.80891	-0.00676996
2.81164	0.0310872
2.81568	0.0382978
2.8164	0.0449475
2.81807	0.0128713
2.82054	0.0325932
2.82055	0.0101682
2.82166	0.0155009
2.82257	0.0425488
2.82293	0.0433275
2.82428	0.0349199
2.82472	0.0213917
2.83115	0.00470605
2.83298	0.0389098
2.83352	0.00707316
2.83509	0.0416976
2.83965	0.0483611
2.84333	0.0402852
2.84602	0.0085296
2.84891	0.0302764
2.85133	-0.00607709
2.85176	0.0506635
2.85188	0.0309582
2.85229	0.0128823
2.85486	0.0311728
2.85588	0.0172344
2.85854	0.0113318
2.8622	0.0133966
2.86357	0.00828089
2.86394	0.03628
2.86461	0.0151218
2.86642	0.0358272
2.86705	-0.0137518
2.86822	0.013038
2.8686	0.0261581
2.87088	0.0245241
2.87374	0.0114572
2.87524	0.0219573
2.87557	0.0316482
2.87874	0.00945697
2.88453	0.0255234
2.88765	0.0337812
2.88892	0.0271086
2.8939	0.00788948
2.89551	0.0245237
2.89783	0.0110895
2.89822	-0.00370413
2.89851	0.0227588
2.89855	0.0262787
2.89967	0.0412423
2.90411	0.0408655
2.90504	0.0460514
2.9054	-0.00470657
2.90744	0.0402433
2.90813	0.0234157
2.90835	0.0394094
2.90893	0.0176292
2.90963	0.0504941
2.90994	0.00586697
2.91005	0.0189444
2.91616	0.0136653
2.91673	0.0374175
2.91959	0.0215663
2.91982	0.0361854
2.92308	0.0422843
2.92427	0.0203563
2.9261	0.000678125
2.93059	0.040985
2.93207	0.0314355
2.93263	0.0324723
2.93265	0.0751616
2.93483	0.0422202
2.93534	0.0325311
2.93858	0.00203526
2.93882	0.0199739
2.93906	0.0382984
2.93924	0.0409783
2.94345	0.0141135
2.94636	0.0185136
2.94684	0.0226835
2.94704	0.0268233
2.94905	0.0163685
2.95058	0.0640556
2.95526	0.0111794
2.95723	0.00126791
2.95832	0.0259258
2.9586	0.03636
2.96	0.0455043
2.96019	0.000318896
2.96381	0.0180384
2.96664	0.0279561
2.96723	0.0415209
2.96745	-0.00783111
2.9689	0.0212583
2.97214	0.0064107
2.97503	0.00652134
2.97525	0.0366774
2.97558	0.0185672
2.97821	0.0286703
2.97889	0.00725105
2.97906	0.0110713
2.97907	0.0500928
2.9797	0.0325542
2.97996	0.0182855
2.9813	0.0222128
2.9853	0.0372755
2.98752	0.0314372
2.98795	0.0161189
2.98811	0.0265266
2.98834	0.0546777
2.98988	0.0341175
2.99535	0.030913
2.99755	0.0406222
2.99776	0.0566258
2.99941	0.0604129
2.9997	0.0459502
3	0.0414316
3.00099	0.0336155
3.00281	0.0394695
3.00412	0.0373279
3.00482	0.0152062
3.00505	0.0141847
3.00932	0.0134349
3.01002	0.0166321
3.01205	-0.0136001
3.01207	0.0230599
3.01492	0.0188413
3.01513	0.0408007
3.0153	0.0428822
3.01572	-0.0068701
3.01589	0.0417484
3.01683	0.0215465
3.01965	0.0193424
3.01996	0.0330483
3.02032	0.019852
3.02076	0.0264839
3.02113	0.0235035
3.02248	0.0290349
3.02297	0.033114
3.02407	0.0624447
3.02692	0.0416391
3.02873	-0.0175586
3.02915	0.0378486
3.03027	0.0386171
3.03031	0.0225473
3.0314	0.0464934
3.03614	0.032207
3.04118	-0.0160931
3.04493	0.0443497
3.0461	0.0444335
3.04725	0.0232933
3.04746	-0.0012002
3.04816	0.0278074
3.04881	0.0496679
3.05043	0.0166585
3.05179	0.0235831
3.05342	-0.000458358
3.05477	0.0482839
3.05672	0.012286
3.05813	0.00925778
3.06536	0.042388
3.06641	0.0410852
3.06983	0.0385889
3.07058	0.0285373
3.07154	0.0380917
3.075	-0.000244238
3.0773	0.0421865
3.079	0.0254063
3.07963	0.0214448
3.08346	0.0285993
3.08408	0.0223476
3.08679	0.0353232
3.0871	0.0181349
3.08815	-0.0204495
3.08857	0.0304339
3.08955	0.0318363
3.09148	0.0104084
3.09179	0.0129064
3.10453	0.0132668
3.105	0.041656
3.10647	0.00265664
3.10944	0.0283391
3.11315	0.00794619
3.11641	0.0348748
3.11984	0.0666523
3.12045	0.0400458
3.12099	0.0446158
3.12209	0.0233219
3.12294	0.0195725
3.13226	0.0222486
3.13239	0.00483672
3.13689	0.0477496
3.14448	0.0389821
3.14517	0.0505675
3.14712	0.00615845
3.14864	0.0592826
3.15359	0.0164619
3.15549	0.0173574
3.15728	0.0445961
3.16062	0.0280779
3.16109	0.0144938
3.16362	0.0540393
3.16397	0.0322479
3.16879	0.0504448
3.17713	0.0168758
3.17844	0.0349417
3.17977	0.0433888
3.1813	0.0386897
3.18329	0.0164207
3.18476	-0.0221452
3.18477	0.0211259
3.18681	0.0559108
3.1883	0.035925
3.1885	0.0406686
3.18869	0.0332024
3.18882	0.0481234
3.19315	0.049078
3.19475	0.0112487
3.19551	0.0340291
3.19738	0.0368271
3.19838	0.0111476
3.20005	0.0407585
3.20056	0.0202713
3.20499	0.0307139
3.20578	-0.0125532
3.20843	0.0152112
3.2085	0.0555919
3.20894	0.0281003
3.20992	0.06815
3.21305	0.0229313
3.21521	-0.0050942
3.21674	0.0299755
3.21683	0.019505
3.21825	0.0549776
3.21937	0.027997
3.22389	0.0710711
3.22582	0.0512895
3.22733	0.0415573
3.22806	0.0416371
3.22811	0.0185807
3.2292	0.0210298
3.22993	-0.00355781
3.23136	0.0451635
3.23238	0.0431139
3.23519	0.0203755
3.23596	0.0293069
3.23831	0.00671834
3.24082	0.0394771
3.24337	0.0455004
3.24932	0.0363122
3.25273	0.0486406
3.25379	0.0477362
3.25599	0.0119599
3.25617	0.0402541
3.25937	0.0684147
3.26099	0.00529906
3.26345	0.0183724
3.26684	0.0144272
3.26943	-0.00382003
3.26981	0.0298871
3.26984	0.00623222
3.27442	-1.69327e-05
3.27596	0.0358774
3.27865	0.0459386
3.28159	0.00163365
3.28192	0.017489
3.28198	0.0391045
3.28522	0.0374523
3.28556	0.0354555
3.28587	0.0237357
3.28692	0.0532273
3.28978	0.0370236
3.28986	0.0125982
3.29035	0.0550112
3.291	0.0270965
3.29145	0.0352825
3.29427	0.00297791
3.29472	0.0211908
3.29523	0.0302588
3.2964	0.0244299
3.30034	0.0491099
3.30083	0.0133347
3.30438	0.0551952
3.30489	0.0486513
3.308	0.0354731
3.3084	0.0756003
3.30922	0.029316
3.31031	0.0693177
3.31221	0.0266966
3.31466	0.036153
3.31516	0.0487291
3.31583	0.0187573
3.31787	0.0176498
3.31913	0.022815
3.32058	0.0367708
3.32141	0.0366067
3.32161	0.0487631
3.32182	0.0385714
3.32193	0.0336508
3.32486	0.044795
3.32839	0.0265887
3.33071	0.0417251
3.33142	0.0233829
3.33159	0.0183301
3.33178	0.0352697
3.33602	0.0591838
3.3369	0.0378143
3.33704	0.0353021
3.34015	0.045381
3.34038	0.0271021
3.34163	0.0262985
3.34519	0.0349871
3.34571	0.0283472
3.34572	0.0435196
3.34713	0.0228028
3.3473	0.0449188
3.35319	0.0292749
3.35601	0.0470709
3.3611	0.028494
3.36554	0.0596898
3.36712	0.00704966
3.36781	0.0277728
3.36967	0.0495026
3.37191	0.00732651
3.37193	0.0296048
3.37666	0.049231
3.3839	0.0267674
3.38871	0.0286755
3.39124	0.0249862
3.39156	0.0495836
3.3931	0.0450733
3.39464	0.0271112
3.39524	0.00205413
3.39535	0.0380364
3.39685	0.0139494
3.39902	0.0269127
3.40198	0.0216213
3.40319	-0.0040507
3.40356	0.0575599
3.40741	-0.0105588
3.40948	-0.0124676
3.4149	0.0738921
3.41591	0.0209495
3.41619	-0.00664204
3.41658	0.0566224
3.41848	0.00604232
3.4186	0.0368998
3.41971	0.0159122
3.42207	0.0354302
3.42507	0.00781025
3.42511	0.0210502
3.42806	-0.00958409
3.43207	0.00250139
3.43225	0.0325861
3.43251	0.0431019
3.43364	0.0694205
3.43389	0.0430986
3.43659	0.0431254
3.4377	0.00893798
3.43813	0.0213265
3.44096	0.0556502
3.44139	0.0266927
3.4428	-0.00848456
3.44285	0.0506157
3.44473	0.0310226
3.44614	0.0454466
3.44721	0.0207061
3.44922	0.00338291
3.45384	0.0271564
3.45425	0.0441631
3.46005	0.0191552
3.46381	0.0250077
3.4645	0.0399421
3.46501	0.0209209
3.46534	0.0289861
3.4669	-0.00434426
3.46853	-0.00283154
3.4704	0.0416977
3.47073	0.0179469
3.47101	0.0260812
3.47299	0.0060711
3.47309	0.0318362
3.47409	0.0323031
3.47434	0.0244199
3.47465	0.0120589
3.47475	0.0554982
3.47551	0.07432
3.47647	0.0468691
3.47998	0.0286357
3.48313	0.0521551
3.4833	0.03505
3.48344	0.0338728
3.4837	0.033046
3.48694	0.00427917
3.49499	0.0526404
3.49825	0.0287637
3.50134	0.0234823
3.50165	0.0469857
3.50619	0.0033825
3.50639	0.0411119
3.50894	0.0069708
3.50969	0.001052
3.51311	0.046003
3.51476	0.029313
3.51608	0.0108229
3.51715	0.0486936
3.51851	0.0409478
3.52224	0.0212126
3.52335	0.0377008
3.52372	0.00151788
3.525	0.0314252
3.52692	0.0571749
3.52846	0.00476984
3.52973	0.0515763
3.5387	0.0345568
3.54338	0.0231132
3.5441	0.0335
3.54625	0.0508436
3.54628	0.0452333
3.55128	0.0590031
3.55132	0.00238714
3.5538	0.0561332
3.55452	0.0398059
3.55479	0.0483789
3.56514	0.031169
3.56679	0.0413106
3.56828	0.0289945
3.56854	0.00942816
3.57009	-0.0103976
3.57397	0.0272354
3.57478	0.0300974
3.57701	0.0455921
3.57746	0.0142819
3.5785	0.0626712
3.58006	0.0154665
3.58175	0.00390226
3.5836	0.0276041
3.58459	0.0274393
3.58613	0.0585088
3.58719	0.0357759
3.58782	0.0582888
3.58831	0.0424266
3.58902	0.0312376
3.58933	0.0395551
3.59039	0.0331422
3.59384	0.0415432
3.59456	0.0388298
3.59657	0.0508245
3.60137	-0.00160737
3.60322	0.018712
3.60356	0.0342203
3.60436	0.0396717
3.6046	0.0248034
3.60484	0.0199865
3.60502	0.0467302
3.60621	0.0299616
3.60885	0.0258728
3.60922	0.00496028
3.61355	-0.00638222
[truncated: 1,497 more rows]
