# Supplementary material for: Magnetic resonance imaging analysis predicts nanoparticle concentration delivered to the brain parenchyma
Source: Commun Biol. 2022 Sep 15;5:964. doi: 10.1038/s42003-022-03881-0 (PMC9477799; doi:10.1038/s42003-022-03881-0)
Supplement: Supplementary file 4 — Supplementary Data 1 [file 42003_2022_3881_MOESM4_ESM.zip › 18nm-data.xlsx]

## Sheet: Group analysis
DeltaR2*	Concentration	DeltaR2* mean	Concentration mean	Concnetration STD
0.000724968	0.0274196	0.0425866	0.0218215	0.0780629
0.00232887	-0.0232878	0.147915	0.0190348	0.0619148
0.00241129	-0.0178408	0.241955	0.0296413	0.0586903
0.00266007	0.0274682	0.322212	0.0396227	0.0629503
0.00312358	0.0864254	0.390577	0.0291858	0.0442036
0.00357624	-0.0127964	0.460179	0.0243701	0.0514191
0.00384057	-0.0167812	0.521296	0.0219678	0.0501858
0.00434916	0.0831826	0.567572	0.0242001	0.0368478
0.00471255	-0.0278203	0.610097	0.0244826	0.0486829
0.00479099	0.142971	0.645415	0.0285468	0.0547615
0.004824	0.0626568	0.680385	0.0248761	0.0478366
0.00533864	0.014327	0.715851	0.0338914	0.0470787
0.00577523	0.00965979	0.744584	0.0163055	0.0554865
0.0071252	-0.00927885	0.77374	0.0271178	0.0472808
0.00761218	0.134151	0.800109	0.0340107	0.0673744
0.00856507	0.0607127	0.824312	0.0254297	0.0422966
0.00949815	-0.0248402	0.851818	0.0168559	0.0424222
0.00972402	0.0342081	0.878357	0.0241404	0.0490587
0.0113373	0.0611565	0.902529	0.0248167	0.0381732
0.0116475	-0.00283654	0.93095	0.0246152	0.0353965
0.0125294	0.0103578	0.957207	0.025846	0.0464226
0.0126891	0.0101462	0.980927	0.02387	0.041785
0.0133363	0.00825136	1.00588	0.0283262	0.0460979
0.0169843	-0.0330071	1.03273	0.0266391	0.0488984
0.019251	-0.0146546	1.05842	0.0226926	0.0624361
0.0196387	0.111456	1.08532	0.0273413	0.047236
0.0215595	-0.0107302	1.10955	0.0253484	0.0398485
0.0223186	0.0293452	1.13126	0.0319692	0.0382372
0.0225304	-0.0439869	1.15535	0.0289049	0.0399819
0.023157	0.0350487	1.18724	0.0241783	0.0495018
0.0246521	0.123765	1.2171	0.0212052	0.0662897
0.0250728	-0.0232497	1.24462	0.0380492	0.04465
0.0254341	-0.0503494	1.2714	0.0338822	0.0611839
0.0258572	0.0394885	1.29822	0.0258709	0.0413165
0.0265349	-0.00659275	1.32597	0.0230704	0.0428617
0.0265772	0.00302441	1.35457	0.0264535	0.0491601
0.0311563	0.0106139	1.38454	0.0236569	0.0485014
0.0320609	0.0272719	1.41462	0.0330237	0.0461681
0.0341046	-0.0110835	1.44224	0.0307555	0.0494868
0.0343297	0.0397133	1.47079	0.0271288	0.0661602
0.0349056	0.0503666	1.5018	0.0261301	0.0528176
0.035466	-0.0224531	1.52897	0.0287561	0.0435657
0.0387806	0.00694107	1.55889	0.0231118	0.0497221
0.039399	-0.0322916	1.5935	0.0303734	0.0508352
0.03968	0.0769956	1.62397	0.0354277	0.0540625
0.0404981	0.0776984	1.65225	0.0255503	0.0449507
0.0405573	0.00202533	1.67934	0.035625	0.0532052
0.0411199	0.0410397	1.70728	0.0345711	0.0446743
0.0426988	-0.0327017	1.73534	0.0370286	0.0531184
0.0427799	0.295348	1.7653	0.0329673	0.0621137
0.0428003	-0.0286847	1.79311	0.0331659	0.06396
0.0433345	0.0578782	1.82274	0.0256439	0.0440453
0.04462	0.0580494	1.849	0.0319307	0.0549708
0.0450921	0.0599241	1.8786	0.0328796	0.0511278
0.0463424	-0.00290047	1.91183	0.0320366	0.0595557
0.0473468	0.0448805	1.94282	0.0200244	0.0540609
0.0478139	-0.013707	1.97328	0.0277058	0.0604176
0.0484057	-0.0223256	2.01019	0.0318183	0.0484198
0.0498003	-0.00558931	2.04645	0.028268	0.0571895
0.049955	0.051762	2.07687	0.0355573	0.0542338
0.050086	0.00831752	2.10773	0.0300228	0.0515613
0.0514841	-0.00657185	2.13545	0.0291508	0.0460347
0.0519947	-0.0206106	2.16701	0.030403	0.0446584
0.052652	0.00156958	2.20035	0.0428015	0.0556339
0.0545532	0.0166753	2.23218	0.0349237	0.0515452
0.0570928	0.0466037	2.26462	0.0226297	0.0683756
0.0582401	-0.0305434	2.30191	0.034534	0.0440135
0.0584096	0.0179512	2.33911	0.0397781	0.0634778
0.0597026	-0.0126662	2.37073	0.0404733	0.068278
0.0603182	-0.0327996	2.40561	0.0300409	0.063609
0.0608875	0.00475802	2.4415	0.0324748	0.0488533
0.0645943	-0.0133883	2.47414	0.0364642	0.0569912
0.0648428	-0.0020494	2.5123	0.0434811	0.0474398
0.0652886	0.0672604	2.54489	0.0308903	0.0504771
0.0659745	-0.00046534	2.58063	0.0398596	0.0525861
0.0664259	0.239625	2.61528	0.0349079	0.0639656
0.0678782	0.100886	2.64658	0.0371298	0.0455132
0.0685238	-0.113613	2.6811	0.039683	0.0621305
0.0687514	-0.0216067	2.71296	0.0328032	0.0514367
0.0691428	-0.439487	2.75274	0.0311555	0.0473777
0.0692577	0.0382902	2.78666	0.0411045	0.0552595
0.0709856	0.181102	2.8266	0.0307919	0.0586112
0.0713284	0.0149869	2.86607	0.0333256	0.0467685
0.0715157	0.0391015	2.90448	0.0388639	0.0570675
0.0724324	0.00797877	2.94717	0.0360007	0.0652529
0.0726886	0.0187804	2.98999	0.0337647	0.0721785
0.0744813	-0.0231763	3.03206	0.0360872	0.0705498
0.0750582	-0.0189026	3.07119	0.0461335	0.0587473
0.0767203	-0.0115571	3.10804	0.0518651	0.0572371
0.076742	0.0911991	3.14684	0.0464052	0.0498279
0.0777842	-0.0356736	3.19109	0.0524994	0.0602248
0.0807047	-0.0169706	3.23004	0.0378731	0.0561235
0.081206	0.181374	3.27405	0.050823	0.0611542
0.0857427	0.175772	3.31588	0.042182	0.058724
0.0858242	-0.0175831	3.35953	0.047644	0.0669145
0.0876588	0.0473884	3.40215	0.0423326	0.0592182
0.0908749	0.00564704	3.44112	0.0394245	0.0557363
0.0915896	0.0462409	3.479	0.0348355	0.0669691
0.0917858	0.13168	3.52455	0.0405032	0.0567823
0.0923036	-0.00931382	3.56935	0.0499122	0.0638567
0.0923524	0.116491	3.61315	0.0384219	0.0598556
0.0950882	0.0909109	3.65672	0.042452	0.0716699
0.0953041	0.0281264	3.69887	0.0395299	0.0493646
0.0954726	0.0528852	3.7347	0.0282151	0.0766605
0.0962901	-0.0139893	3.77342	0.0591594	0.0734708
0.0963174	-0.0388461	3.81697	0.0401835	0.0641518
0.096338	0.0241288	3.86048	0.0519389	0.064433
0.0983233	0.0194113	3.90591	0.042109	0.0626617
0.099724	-0.00192961	3.95385	0.0452042	0.0635409
0.102875	-0.0116164	3.99844	0.0454297	0.0718385
0.105426	-0.000556688	4.04712	0.0541599	0.0802603
0.109136	0.0147202	4.09367	0.0508782	0.0680001
0.109634	0.018274	4.14403	0.0479591	0.0724478
0.109845	-0.0610634	4.18784	0.0575133	0.0777803
0.111292	0.0164534	4.23622	0.0602191	0.0604276
0.111739	0.0302417	4.28374	0.0455605	0.0591883
0.11227	-0.0142094	4.3273	0.0444968	0.0604298
0.112306	-0.176816	4.37447	0.0447084	0.0584542
0.113026	0.0487894	4.42817	0.04517	0.0645804
0.113415	-0.0268314	4.47751	0.0541944	0.0716041
0.114899	0.0525044	4.52441	0.054712	0.0697407
0.115117	0.104102	4.5765	0.0469568	0.0558368
0.117112	-0.0026797	4.62875	0.0413736	0.0729982
0.117657	0.0282562	4.67843	0.0561424	0.0635586
0.118165	0.017571	4.72381	0.0583684	0.0659032
0.118881	0.021689	4.76678	0.0466592	0.0688947
0.11992	-0.0802461	4.81522	0.051694	0.0639465
0.121162	-0.0358562	4.86634	0.0479176	0.0607352
0.121845	0.0405258	4.91868	0.0494733	0.0576555
0.122966	0.0346051	4.97326	0.0636221	0.0707779
0.124142	0.294125	5.02502	0.0626056	0.0894974
0.125843	-0.068188	5.07803	0.0517488	0.067277
0.125952	0.0763502	5.14014	0.0564931	0.0754084
0.126751	0.0979042	5.19989	0.0613931	0.0606378
0.128406	-0.00507715	5.2655	0.0469094	0.0590211
0.129145	-0.088801	5.31372	0.0498099	0.0664468
0.129911	0.0103688	5.36292	0.0530973	0.0665125
0.13059	-0.00106771	5.41331	0.0603377	0.0642838
0.13203	0.0575976	5.46717	0.0658491	0.0712975
0.133024	0.0300705	5.52088	0.0516803	0.0818213
0.13456	0.0481756	5.57198	0.0563979	0.0618121
0.136339	0.0185599	5.62618	0.0507795	0.0650464
0.13922	0.0577226	5.68002	0.0570705	0.0621509
0.140806	-0.00748608	5.7334	0.0531567	0.0652885
0.14525	0.0503437	5.79156	0.0513465	0.0652961
0.145791	0.0380524	5.84323	0.0655271	0.0642247
0.147056	0.0202778	5.89738	0.0623232	0.0712123
0.148301	0.0474958	5.95811	0.0529573	0.0714438
0.14866	-0.0294299	6.01945	0.0626034	0.0700036
0.150029	-0.0045801	6.09009	0.0651619	0.0688873
0.151829	0.0227138	6.15267	0.0684442	0.0801179
0.15235	-0.0232881	6.22134	0.0537422	0.0654149
0.153038	0.0460308	6.28439	0.0609175	0.0664149
0.153379	0.008267	6.34956	0.067561	0.0677131
0.153515	-0.0702006	6.41485	0.0533744	0.0667126
0.154466	-5.90022e-05	6.481	0.0694349	0.0883522
0.154999	-0.00166914	6.54259	0.0669645	0.0688099
0.156565	-0.0481355	6.6098	0.0551241	0.0605461
0.156754	0.0113396	6.67986	0.0763294	0.0806679
0.157579	0.0864543	6.74278	0.0632972	0.072729
0.160401	0.0513396	6.80734	0.0625077	0.0846658
0.161581	0.00945406	6.87661	0.0778399	0.085676
0.165294	0.0111694	6.94463	0.0645475	0.0778884
0.166767	-0.19432	7.02142	0.0628273	0.0674577
0.167425	0.179041	7.09104	0.0630633	0.0676323
0.16924	-0.00183647	7.15862	0.0536662	0.0676336
0.169249	0.0565893	7.24165	0.0594789	0.0770871
0.170122	0.0118599	7.3206	0.0629122	0.0799956
0.170576	0.204414	7.39571	0.0669749	0.0837996
0.172011	0.0180589	7.47879	0.0634781	0.0804551
0.172429	0.00807556	7.55927	0.077945	0.0827541
0.176783	0.0676667	7.63128	0.069447	0.0890552
0.177119	0.0109015	7.70702	0.0667597	0.0749384
0.177799	0.00608478	7.78396	0.0702302	0.0899048
0.178319	0.0190398	7.88307	0.0802984	0.069295
0.178488	-0.000325593	7.9694	0.0781389	0.0832096
0.1786	0.0147346	8.0559	0.0813495	0.0768827
0.178678	0.0344879	8.1445	0.08008	0.0834293
0.181948	-0.0285366	8.22751	0.0668672	0.074907
0.182471	0.0242382	8.30393	0.092992	0.0840714
0.183253	0.0132104	8.39493	0.0630084	0.0740385
0.184006	0.0300113	8.4971	0.0742911	0.0768721
0.184187	-0.00977096	8.60224	0.0747856	0.0772396
0.185924	0.0494688	8.69103	0.0753355	0.0803765
0.186511	-0.0194778	8.7867	0.0804112	0.0886536
0.186773	-0.0114278	8.88124	0.0814059	0.0972033
0.186793	0.00170357	8.98624	0.0811338	0.0817205
0.188332	0.0144072	9.08654	0.0793486	0.0804671
0.188857	0.0718475	9.1902	0.0698582	0.0765269
0.189277	-0.00966218	9.29744	0.0764447	0.0738521
0.190678	0.0184558	9.42354	0.0821761	0.0982285
0.19169	-0.00667282	9.55673	0.0945753	0.0816069
0.192064	0.041274	9.68635	0.0865443	0.0995737
0.193056	-0.0261275	9.80558	0.0841399	0.0712188
0.193742	0.138945	9.92193	0.0921439	0.0896172
0.193861	0.101653	10.0606	0.0702983	0.0724576
0.194797	0.0325453	10.202	0.0745612	0.0758358
0.196867	0.037938	10.3133	0.0814089	0.0780655
0.197623	-0.0177688	10.4365	0.0683186	0.0717866
0.19771	-0.0181213	10.5982	0.0797843	0.0880873
0.19804	-0.0936147	10.7436	0.0915561	0.0813119
0.198361	0.0832691	10.8972	0.0851315	0.0986722
0.199461	0.055439	11.0739	0.0783487	0.0824995
0.20067	-0.00200583	11.2578	0.0940919	0.0860659
0.20075	0.060099	11.4305	0.0687978	0.0812126
0.200855	0.0384939	11.6057	0.0964016	0.0830626
0.20141	0.0237765	11.8112	0.0844039	0.0835548
0.203595	-0.00571336	12.0138	0.0950338	0.0951223
0.203924	-0.0113715	12.1817	0.0720641	0.0736148
0.204554	0.0263914	12.3712	0.0933496	0.0959291
0.205156	0.120804	12.6249	0.0865592	0.085862
0.206076	0.0524533	12.8713	0.0923467	0.0857794
0.206102	0.0452125	13.1541	0.0922569	0.0947429
0.209756	0.0879352	13.452	0.0920211	0.0919464
0.211182	0.0521456	13.8156	0.0893416	0.0807076
0.211438	0.0139099	14.1358	0.0873403	0.0977574
0.213058	-0.00983245	14.454	0.101199	0.0898267
0.213139	0.00672423	14.808	0.0974687	0.0987631
0.213969	0.0170234	15.2042	0.108638	0.0930573
0.214304	-0.00493244	15.652	0.0994801	0.0923131
0.215136	-0.0045723	16.2122	0.0913615	0.0847978
0.216778	0.0205198	16.8344	0.0856474	0.083262
0.218348	-0.0125395	17.5333	0.0959632	0.09619
0.21905	0.0284935	18.5849	0.0886176	0.0763784
0.219501	-0.00808919	19.8427	0.080672	0.066958
0.220719	-0.0387626	21.7676	0.0808806	0.0734194
0.223082	0.00529601	26.7519	0.0746701	0.0570484
0.224272	0.00277051
0.226423	0.00225518
0.226431	-0.00643965
0.226553	0.0408929
0.22726	-0.00161449
0.227394	0.0427788
0.228123	0.0266206
0.229235	-0.0559204
0.230392	0.243603
0.230665	-0.0166359
0.231029	0.0689687
0.231378	0.0115199
0.231599	0.0531534
0.232176	0.00232353
0.234049	0.0414578
0.234192	0.0146057
0.23491	0.245965
0.234973	-0.0507394
0.235105	-0.00176101
0.235953	0.106799
0.235961	0.117789
0.236734	0.0882477
0.237636	0.028019
0.238998	0.00640169
0.239334	0.00882586
0.241059	0.0583438
0.241434	-0.00790728
0.242705	0.0497179
0.243738	0.0201079
0.244325	-0.0298453
0.244882	0.0485277
0.245298	-0.0104843
0.245617	0.0681394
0.245718	0.0601309
0.246737	-0.0708691
0.247936	0.00961593
0.249181	0.051031
0.249266	-0.0241631
0.251844	0.0858977
0.254721	0.00100152
0.255261	0.0461432
0.256638	-0.0192531
0.25854	0.143075
0.259989	-0.00313847
0.260494	0.0113401
0.260669	0.0417506
0.261022	-0.0249148
0.262035	0.150679
0.26307	0.00749439
0.266802	-0.00199813
0.26812	0.0192216
0.268357	0.0403047
0.269851	-0.0766472
0.271942	0.0146749
0.27238	0.0560863
0.277573	0.0589428
0.277902	0.0239654
0.277945	0.118294
0.27819	-0.0178485
0.278383	0.0411229
0.279605	0.0294422
0.280363	0.0300249
0.282873	0.00416055
0.283472	0.0532786
0.283689	-0.0131697
0.284763	-0.0208403
0.28643	0.00977438
0.286583	0.110159
0.286772	0.0996532
0.28692	0.184339
0.28738	0.0106591
0.288604	-0.121601
0.289255	0.0832723
0.29085	-0.000613913
0.291957	0.118709
0.292402	0.133373
0.292777	0.00502719
0.293293	0.168034
0.29391	0.0580259
0.294155	0.0767595
0.295078	0.03415
0.29585	0.099933
0.29657	-0.0235166
0.296704	0.027299
0.296885	0.00490214
0.297406	0.072002
0.298582	-0.0145131
0.298865	0.201464
0.299391	0.0846449
0.299418	0.0439781
0.299438	0.046875
0.3024	0.150764
0.302621	0.0115961
0.303339	0.0641517
0.303574	0.0225679
0.304487	-0.0433888
0.306152	-0.0155401
0.306567	0.0775649
0.306582	0.0485825
0.307099	0.0267247
0.3073	0.0507561
0.307572	0.0413977
0.307804	-0.00525886
0.308724	0.0153101
0.30913	0.070836
0.311641	0.0825599
0.311978	0.0196528
0.313014	-0.017649
0.313892	0.0545752
0.313993	-0.0547415
0.314318	0.0525559
0.315764	0.0110721
0.316232	0.0431193
0.316466	0.0213149
0.31648	-0.0199538
0.316794	-0.00558222
0.317052	0.037346
0.317177	0.0642466
0.320606	0.0143021
0.321359	0.0118129
0.322115	-0.0244327
0.322951	0.0512142
0.323125	0.0583281
0.325521	0.0304319
0.325621	0.0386571
0.325903	-0.0187635
0.326401	0.0134588
0.326592	-0.00384305
0.327494	0.00760449
0.327826	0.0187007
0.328195	0.0251504
0.328354	0.124888
0.328369	-0.0366291
0.329943	-0.0187345
0.330254	0.00902735
0.330829	0.0230458
0.330904	0.062668
0.33173	-0.0156081
0.331932	0.00394167
0.332515	-0.0755809
0.33275	0.0138214
0.333066	0.264727
0.333321	-0.0777317
0.333407	0.0151498
0.333583	0.0580017
0.334163	0.162199
0.335956	0.0123898
0.337491	0.0529165
0.337695	0.195526
0.338662	-0.00545961
0.338686	0.244272
0.339195	0.0285584
0.339434	-0.0205313
0.34161	0.0821636
0.342662	0.10116
0.342735	0.00713459
0.342767	-0.00334922
0.342986	0.0408377
0.343762	0.0153389
0.344797	-0.067969
0.344875	0.0496443
0.345032	-0.00566975
0.345549	0.0181008
0.346338	0.107869
0.346492	0.118692
0.346656	0.00943536
0.348366	0.13961
0.349255	0.0995623
0.350043	0.00829725
0.354157	-0.0138937
0.357186	-0.0114049
0.358776	-0.00770632
0.359497	0.0898191
0.359559	-0.00331645
0.359734	0.107892
0.359829	0.0463008
0.359882	-0.0109362
0.360984	0.0907469
0.361561	-0.0195677
0.362616	-0.0127493
0.363292	-0.0130883
0.363601	-0.000269806
0.363749	0.115345
0.364042	-0.013081
0.364401	-0.010254
0.365534	-0.0169495
0.365575	0.0417377
0.366758	0.0393908
0.368363	0.0473239
0.369502	-0.00263911
0.370736	0.0442252
0.370802	0.0233048
0.37088	0.0300335
0.371491	0.00749686
0.372947	0.0140416
0.373244	0.0407679
0.373438	0.0211251
0.373487	-0.0102947
0.373636	0.0450192
0.374119	0.0382779
0.374552	0.0347199
0.375454	0.000536346
0.375767	0.069706
0.375964	0.0688246
0.377035	0.000186307
0.378286	0.0853845
0.378832	0.0617939
0.378874	0.0337538
0.381852	-0.0107875
0.382546	0.0136743
0.382586	-0.0362775
0.383211	0.0324169
0.383395	-0.00825942
0.385315	0.0155739
0.386314	0.0545605
0.386389	0.00262778
0.386466	0.131483
0.386969	0.0269043
0.387111	-0.0127089
0.388043	0.0363501
0.388071	0.0456258
0.388799	-0.01648
0.389174	-0.0068402
0.389738	-0.0243722
0.389814	0.0978483
0.39101	0.157591
0.391042	-0.00474655
0.391453	0.0390204
0.392612	0.0717398
0.393915	0.0621799
0.396406	-0.0421922
0.396827	0.0154455
0.39693	0.0134214
0.397646	-0.00595688
0.397765	-0.0506636
0.398006	0.0200897
0.398384	0.042196
0.399152	0.0113195
0.400227	0.037865
0.401349	0.0789293
0.402181	0.0217845
0.402412	0.0181202
0.403503	0.0488045
0.403834	0.0723947
0.403937	0.0129812
0.404166	0.0248698
0.405924	0.0735647
0.406148	0.126131
0.406693	-0.00075064
0.407071	0.00627306
0.4084	0.0412319
0.408721	0.0248079
0.409121	0.0010342
0.409156	0.0695484
0.409166	-0.0136503
0.411011	0.00644397
0.411687	0.0479681
0.413151	0.0523472
0.413363	0.136483
0.413845	0.00839736
0.414233	0.0888668
0.414851	-0.101981
0.41734	0.0357004
0.417839	0.0113844
0.419591	0.0032598
0.420549	0.104297
0.422263	0.0639597
0.423565	0.0980303
0.424654	-0.0580912
0.425041	0.0125902
0.425357	-0.0109532
0.425532	0.0527366
0.426384	0.0576283
0.427783	-0.0041529
0.429674	-0.0135263
0.429922	-0.128965
0.430391	0.039442
0.430455	0.117331
0.431091	0.0247106
0.431765	-0.0720097
0.431988	0.0153559
0.432307	-0.00102747
0.432472	0.0499454
0.433228	0.0727091
0.433484	0.125914
0.433659	0.0505797
0.436092	0.104474
0.436555	0.0478588
0.43924	-0.0138518
0.439316	0.0203081
0.439463	-0.0517252
0.440076	0.0591474
0.44053	0.131239
0.440983	-0.0807725
0.442493	0.0687086
0.443208	0.0328664
0.443247	0.0152516
0.444105	0.0171391
0.445212	0.00158523
0.446531	-0.0203813
0.44758	0.00144519
0.447615	-0.0176613
0.448213	0.0277568
0.448428	-0.0027341
0.450083	-0.0261451
0.450399	0.107002
0.450642	0.136117
0.450802	0.0253052
0.45148	0.0126864
0.452288	0.0306392
0.452469	0.0105954
0.453585	0.0992042
0.455593	0.0138693
0.456363	0.0423235
0.456601	-0.00133449
0.456614	0.156883
0.457321	0.0365443
0.457611	0.147555
0.458546	0.0695486
0.458826	0.0100044
0.459912	3.03755e-05
0.460571	0.0362467
0.460603	0.0735277
0.461561	0.0086027
0.461717	0.0598014
0.461814	0.025199
0.4621	0.0236787
0.462565	0.00754537
0.463026	0.0681886
0.463652	-0.0364798
0.463994	-0.0829615
0.464633	0.0279893
0.464886	0.0306239
0.467391	0.0169687
0.467613	0.0854992
0.46885	-0.00389358
0.469264	-0.0171456
0.470043	0.0358808
0.47029	-0.0101162
0.470733	-0.0288436
0.471488	0.0140234
0.471815	0.0183913
0.472034	0.0494334
0.473686	-0.0106053
0.474048	-0.021901
0.474251	0.0274391
0.475365	-0.00432194
0.476318	-0.00237344
0.47674	0.0203298
0.478558	-0.0312138
0.479343	-0.00414441
0.479413	0.00217974
0.479507	0.040821
0.480023	0.070254
0.480788	0.00467006
0.480914	0.0201687
0.481034	0.0219382
0.482365	0.0374351
0.482829	0.142744
0.482844	0.0927858
0.482981	0.00271439
0.483075	-0.0324962
0.483461	0.0302452
0.483493	-0.0504259
0.484196	0.0138432
0.485543	0.0207492
0.486024	-0.0236781
0.487347	-0.0451841
0.48813	0.0166937
0.488194	0.0860775
0.488463	-0.0280826
0.490624	0.056919
0.491516	0.0934778
0.492634	0.0256092
0.493217	0.0421291
0.4944	0.0171689
0.495794	0.00429113
0.496394	0.00357039
0.496567	0.110809
0.497262	0.00666702
0.497732	0.113262
0.498809	0.0575268
0.49894	0.0340115
0.499537	0.000616948
0.499943	-0.0370995
0.500187	0.10708
0.500408	-0.037719
0.500636	-0.00294029
0.501002	-0.00147985
0.501097	0.00926679
0.502193	-0.00552827
0.502953	0.130617
0.503323	0.0344855
0.503672	-0.0330038
0.503763	0.0156993
0.504016	0.0081005
0.504283	0.0258553
0.504994	0.0326833
0.505696	0.0961438
0.507116	0.00602823
0.507648	0.012656
0.507743	0.0382622
0.508502	0.0142676
0.508882	-0.0101789
0.510512	-0.000902025
0.510761	0.0334547
0.512202	0.0192655
0.51456	-0.00645196
0.514832	0.013127
0.51594	0.0455397
0.516141	0.119506
0.516353	0.0144198
0.516483	-0.0206385
0.51677	-0.0272828
0.51751	-0.0248843
0.517664	0.0182939
0.517749	-0.00652763
0.517999	0.0409161
0.51829	0.12875
0.52215	0.0086503
0.522377	0.00442713
0.523218	0.0134158
0.523348	-0.00823255
0.52335	0.0161256
0.523417	0.0419154
0.523791	0.0785655
0.524004	0.00381237
0.524243	0.00642271
0.525065	-0.00682167
0.525143	-0.00784914
0.525366	-0.0426657
0.525932	0.0777139
0.526581	0.00787232
0.526694	-0.191215
0.527098	0.0109586
0.528786	-0.0460653
0.529127	0.0510267
0.529287	0.0313103
0.529365	0.0199421
0.529657	0.0608529
0.529688	0.0250374
0.531566	0.0259028
0.53188	0.0287702
0.531907	-0.0019662
0.532264	-0.082675
0.532377	0.0244031
0.533471	-0.00140752
0.534619	0.00783675
0.536048	0.0675705
0.536728	0.0691834
0.537078	0.0181888
0.538363	0.053596
0.539188	0.0727255
0.539354	0.0585091
0.539363	0.0205506
0.5402	0.0117123
0.541017	-0.0259503
0.541174	0.0238314
0.541229	0.0491361
0.541814	0.0784373
0.541943	0.000849106
0.542702	0.04834
0.543568	-0.11118
0.543866	-0.022304
0.54476	-0.00216879
0.545245	0.0592494
0.545858	0.157224
0.546093	0.0153698
0.546456	0.0163151
0.546538	0.00786518
0.547334	0.0140022
0.547405	0.0192311
0.547424	0.174992
0.547793	0.0863168
0.548171	0.0571618
0.548423	0.0155502
0.548763	-0.0183094
0.548767	0.0174291
0.549187	0.0112095
0.549273	0.0212167
0.549566	0.0605089
0.552866	0.0044
0.553458	0.00803183
0.553649	-0.00082457
0.554347	0.0392617
0.554392	0.0224737
0.554504	0.00086381
0.55468	0.0467609
0.555252	0.0193611
0.555448	0.00700247
0.55564	0.0023892
0.556058	-0.0180375
0.556175	0.0622908
0.556849	0.115705
0.557274	-0.0106655
0.557286	0.0200294
0.557756	-0.0381243
0.558303	0.0147858
0.558312	0.00368604
0.558391	0.0250916
0.559097	0.0668851
0.559283	0.0226583
0.559362	-0.0124582
0.559384	0.0402569
0.559498	0.0572757
0.559596	0.0217488
0.559822	0.020274
0.559931	-0.0312466
0.559942	-0.0039524
0.560174	-0.0337997
0.560717	0.0200118
0.560743	-0.0060097
0.561255	0.0584492
0.5613	-0.00474209
0.561617	0.0241024
0.562069	-0.0145661
0.562366	0.0616844
0.562456	-0.000691589
0.562878	0.0228117
0.563582	0.00432339
0.563707	0.114889
0.564257	0.0710872
0.564816	0.0391377
0.565052	-0.0165203
0.566241	0.0593359
0.566478	0.00341332
0.566681	0.00929051
0.566786	-0.00534318
0.567296	0.0115931
0.56802	0.0791595
0.569026	0.0120011
0.569575	0.0241751
0.56988	0.0381356
0.570213	0.0850955
0.570684	0.1388
0.570754	0.0259726
0.57096	0.0101902
0.572005	0.0622345
0.57352	0.00475601
0.574816	0.0650759
0.575536	0.0852278
0.575679	0.158888
0.576088	0.0248984
0.576159	-0.0120986
0.576484	0.0404966
0.57702	-0.0247769
0.577771	0.0304603
0.578185	0.0331441
0.578232	-0.015759
0.579298	-0.0233854
0.579448	0.0482256
0.580296	-0.0397649
0.580701	0.0401328
0.580798	0.0163338
0.580922	0.0303304
0.581826	0.00102189
0.583176	0.0153816
0.583598	-0.00387481
0.583876	0.0647626
0.584567	0.0220695
0.585108	0.0386087
0.585236	0.069673
0.585647	0.0140385
0.585773	0.00568667
0.586018	-0.000553511
0.586251	-0.00269969
0.58684	0.0321675
0.587784	0.0326927
0.587828	0.0241166
0.588316	0.0252378
0.588644	-0.0351552
0.588661	-0.0213269
0.58901	0.0247531
0.58908	0.0236142
0.589742	0.0339092
0.590478	0.0067317
0.590536	0.0189269
0.591295	0.0264606
0.592803	0.0682251
0.593145	0.0345143
0.593436	0.0345272
0.594889	0.0178436
0.596088	0.0884125
0.596596	0.0359212
0.597576	0.0183528
0.597625	-0.0278947
0.597961	0.0329019
0.59804	-0.0140827
0.598324	-0.0124676
0.598472	0.0298866
0.598593	0.0232409
0.598795	0.0191595
0.598943	0.00628752
0.599464	0.00380851
0.599576	0.019343
0.600153	0.138792
0.600373	0.0564961
0.600385	0.0068489
0.600946	0.0763366
0.601009	-0.00393971
0.601056	0.0250242
0.601593	0.0156909
0.602268	0.0477337
0.602417	0.0645769
0.603129	-0.0106884
0.604404	0.0444425
0.604533	0.00436004
0.604678	0.060617
0.604718	0.0128732
0.605037	-0.0318964
0.605769	0.0042065
0.606143	0.0271917
0.607239	0.0155237
0.607501	0.0135671
0.60772	0.00731475
0.607836	0.0132253
0.6079	0.0100903
0.60811	0.0463015
0.608466	-0.0157466
0.608509	0.0218062
0.608545	0.00846866
0.608943	0.0186463
0.609379	0.00359444
0.609611	0.031439
0.610056	0.0202439
0.610315	-0.00791092
0.610373	0.000428984
0.610534	-0.00234023
0.61074	0.0127624
0.611359	0.00299512
0.611587	0.0368629
0.612471	0.024806
0.61308	-0.052711
0.613107	0.0234084
0.613522	-0.0240056
0.615613	0.042102
0.615697	-0.0124246
0.616296	0.0821764
0.617154	-0.00271799
0.618365	0.0913753
0.61868	0.0612652
0.619102	0.023059
0.619241	0.0863122
0.619246	0.00473115
0.619397	-0.0295997
0.619681	0.0222285
0.619756	-0.0370548
0.62032	0.0515489
0.620356	-0.000151856
0.620475	0.0381078
0.620655	0.0148853
0.620715	-0.00771537
0.621114	0.0582893
0.621179	0.0332952
0.621328	-0.00656745
0.621419	0.0330069
0.62225	-0.0293757
0.622865	-0.0118104
0.623392	0.0339479
0.623585	0.0201093
0.624436	-0.0133471
0.624734	-0.0137754
0.624857	0.00581036
0.625083	0.00238653
0.625188	-0.0170659
0.625328	0.0234107
0.625601	0.111593
0.625932	0.0195182
0.626396	0.386682
0.626459	0.0416226
0.626569	0.0311823
0.627037	0.0047308
0.627236	0.0714312
0.627495	0.0871198
0.627531	0.0291819
0.62761	-0.00517286
0.627905	0.0663598
0.628204	0.0653932
0.628241	0.205338
0.628442	-0.0122578
0.628819	-0.038383
0.628861	0.00799914
0.62928	0.0452311
0.629429	0.0139648
0.630586	-0.0156859
0.630942	0.1478
0.631191	0.0105017
0.631252	0.00984262
0.63171	0.00122177
0.632434	0.0381895
0.632444	0.0650567
0.63281	0.0189333
0.633653	0.0133928
0.633728	-0.0480188
0.633886	0.0189981
0.634265	-0.00205623
0.636058	-0.00178452
0.636135	-0.00086214
0.636578	0.0106394
0.637148	-0.000919573
0.637255	0.00621722
0.637998	0.0235443
0.638036	0.0516561
0.638374	0.00566546
0.638865	0.0518528
0.638919	0.0164545
0.639601	-0.0179597
0.639866	0.0110243
0.640507	-0.0235103
0.640534	0.0930727
0.640939	0.244312
0.641285	0.0264409
0.641443	0.0289575
0.641855	0.0403
0.642192	-0.0475335
0.643009	-0.000643295
0.643099	-0.0667604
0.643322	0.00494206
0.643395	-0.030947
0.6434	0.00444086
0.643422	0.0523698
0.643962	0.0619692
0.644154	0.0567823
0.644174	0.0225854
0.644179	0.0239109
0.644297	-0.0165413
0.644454	0.025291
0.646728	-0.0100288
0.647043	0.253919
0.647514	0.004908
0.648	0.0365565
0.648751	0.00494246
0.649779	0.0298601
0.649934	0.0570598
0.650206	0.0581033
0.650552	0.0297299
0.650631	0.00611562
0.651113	0.0227101
0.651921	0.034086
0.652593	0.00751096
0.6526	-0.0461432
0.652987	0.00026391
0.653161	0.0102793
0.653855	0.00274667
0.653888	0.0111767
0.654296	0.00847162
0.654765	0.0497419
0.655629	-0.0338995
0.656341	0.00439063
0.656817	0.165653
0.657535	0.0739068
0.658013	0.00595993
0.658599	-0.000493068
0.658957	0.0639737
0.65913	0.00940893
0.659245	-0.00288511
0.659429	-0.00243722
0.659466	0.0466988
0.659613	0.000784375
0.659664	0.0503491
0.659737	0.0426195
0.659917	0.0158917
0.660047	0.203818
0.660311	0.00135942
0.660437	4.95283e-06
0.660741	-0.00759078
0.661135	0.00505805
0.661422	0.062099
0.661668	0.0633835
0.661819	0.0618116
0.661896	0.019506
0.661964	-0.0179136
0.662446	0.0732927
0.663031	-0.00161108
0.66326	0.0322359
0.663481	-0.00655276
0.663729	0.0496914
0.664812	0.0712138
0.665011	0.000135264
0.665183	0.0224218
0.665332	-0.0266308
0.666913	0.11584
0.667073	-0.0244573
0.667163	0.0219798
0.667588	0.137591
0.668423	0.142178
0.66845	0.0387636
0.669291	-0.00612957
0.669896	0.0251917
0.67026	-0.0171488
0.670328	0.0139215
0.670655	-0.0701502
0.670859	0.0576661
0.671027	-0.0373485
0.671056	0.0354163
0.671232	-0.00180299
0.672218	0.0158881
0.672242	-0.00644287
0.67258	0.0777458
0.672682	0.0500596
0.673122	0.0343504
0.673299	0.0784118
0.673569	0.022162
0.673631	0.0832308
0.674227	-0.00589286
0.674469	0.0117175
0.674481	0.056678
0.675701	-0.0398258
0.675755	0.0597446
0.675925	0.112302
0.676667	-0.0463559
0.676704	-0.0251579
0.676888	-0.0393387
0.677038	0.17832
0.677106	0.00957423
0.677344	-0.034457
0.678732	-0.0187042
0.678863	0.0141872
0.678922	0.0236718
0.679367	-0.00301254
0.679416	0.0088202
0.679448	0.0262482
0.679592	0.049446
0.680008	0.0170294
0.680029	0.0191384
0.680114	0.065821
0.680482	0.00117099
0.680755	0.0332625
0.680803	0.0216565
0.681146	0.0504047
0.681323	0.026951
0.681553	-0.000458842
0.682618	-0.00369757
0.683133	0.00378541
0.683291	-0.0317421
0.683374	0.0297548
0.683672	0.00521099
0.683869	-0.028802
0.684474	0.010714
0.686592	0.0386813
0.686608	0.0642971
0.686618	0.0352991
0.68666	0.231411
0.686705	0.0198396
0.687373	0.0138336
0.687451	0.0617586
0.687875	0.113067
0.687965	0.00566888
0.688214	0.013913
0.688499	-0.00690901
0.68993	0.0159452
0.690432	0.0662288
0.69059	0.041811
0.691299	0.00573401
0.691415	0.00575899
0.69208	0.00144569
0.693168	0.0250587
0.693664	0.00434475
0.693687	-0.0168068
0.69393	0.0642855
0.694022	0.129326
0.694027	0.00966164
0.694382	0.0173488
0.694731	-0.0217251
0.695415	0.0281662
0.695875	0.0206408
0.696169	-0.0158579
0.696192	-0.0118625
0.696197	0.00669373
0.696337	-0.00540745
0.696399	0.0167125
0.696433	-0.0267512
0.696867	0.0500187
0.697496	-0.133439
0.697888	0.0220585
0.697958	0.0117702
0.698	0.0815649
0.698187	0.0121041
0.698359	0.00265875
0.698702	0.0557811
0.699624	0.00791723
0.699633	0.0304413
0.699893	0.0289423
0.70031	0.0171286
0.701179	0.0405966
0.701831	0.037058
0.702166	0.0457238
0.702942	0.00878124
0.703236	0.0393509
0.703994	0.0107292
0.704498	0.0175148
0.704914	0.0535637
0.70533	0.0463051
0.705606	0.0382169
0.706244	0.00134519
0.70749	0.0843871
0.707751	0.0359588
0.707983	0.107351
0.708008	0.00506907
0.708095	0.00243016
0.708909	0.00367255
0.709389	-0.0134381
0.709478	0.0859392
0.710253	0.0205957
0.710717	0.0171975
0.710809	0.123187
0.711162	0.0299744
0.711446	0.0844294
0.711466	0.026815
0.711715	0.0618791
0.712002	0.110229
0.714234	0.00743223
0.7143	-2.15657e-05
0.71526	-0.0167771
0.716207	0.0833481
0.716289	0.00117094
0.716663	0.0291768
0.716785	-0.0121801
0.716882	-0.0140646
0.716903	0.0344768
0.717326	-0.00476145
0.717774	0.0426668
0.717939	0.0112159
0.718081	0.025028
0.718503	-0.00109784
0.718534	0.011678
0.719002	-0.0132414
0.719249	0.0855305
0.719357	0.0721154
0.719366	0.114607
0.719423	-0.0280395
0.71961	0.0488811
0.719646	0.0477143
0.720296	0.060142
0.720382	0.052823
0.720511	-0.0177143
0.720658	-0.00484075
0.720668	0.0293401
0.720695	0.0703428
0.720782	0.0996139
0.721056	0.0931494
0.721425	0.0148962
0.72293	0.0125308
0.723211	0.00831899
0.723325	-0.00653331
0.723565	0.0235998
0.724187	0.0349093
0.724218	0.0782117
0.724262	0.0358386
0.72453	0.0494681
0.725177	0.0441555
0.725758	-0.00533606
0.725829	0.0625967
0.726078	-0.00272159
0.726353	0.0208566
0.726362	0.103443
0.726557	0.0449786
0.72671	0.227562
0.726745	0.0190236
0.726861	0.17604
0.727284	0.00923148
0.727922	0.0215386
0.727927	0.0716094
0.728119	-0.0194629
0.728309	0.0317073
0.729061	0.0165572
0.729102	0.0943722
0.72921	0.0775499
0.729237	0.0401072
0.729316	0.0265027
0.729333	0.011959
0.729523	-0.0148068
0.729639	-0.0890716
0.729737	0.0626056
0.729781	0.052202
0.730208	-0.0366604
0.730396	-0.0192603
0.730428	-0.0031782
0.730914	0.00602913
0.73121	0.0158045
0.731322	0.0422105
0.731599	0.0158368
0.73174	0.0193931
0.73185	-0.000418746
0.731869	0.052828
0.73234	0.109894
0.732655	0.0253708
0.732656	-0.0107924
0.732839	0.0303332
0.733385	0.0260689
0.734496	-0.0210846
0.735541	0.0576581
0.735765	-0.0119228
0.735835	0.0133323
0.736195	0.00928051
0.736506	-0.00474735
0.736852	0.00705823
0.737701	0.0039291
0.738212	0.0260467
0.738631	0.0155637
0.738964	0.0663109
0.739069	0.0221442
0.739253	0.0466673
0.739364	-0.0656039
0.739593	0.00441833
0.739817	0.00602305
0.739904	0.00471248
0.740004	0.0377924
0.740385	0.0146553
0.741296	-0.00340404
0.741666	0.0119726
0.741718	-0.030069
0.741939	0.017686
0.742183	-0.0401052
0.742333	0.0170119
0.742652	0.0251131
0.742847	0.0823257
0.743047	0.0482854
0.743049	0.0649318
0.743452	0.0178154
0.743747	-0.0123596
0.744635	0.00720003
0.745315	-0.00488201
0.74532	0.00745216
0.745557	-0.0158349
0.746805	0.0506059
0.746883	0.0384811
0.747105	-0.00995421
0.747401	0.0546008
0.748259	0.0203947
0.74853	-0.0796348
0.748583	0.0700718
0.74884	-0.00557358
0.748964	0.132456
0.749013	0.0248702
0.749023	0.00777023
0.749042	0.0346661
0.749105	0.0261645
0.7493	0.0255424
0.749387	0.0078796
0.749578	0.0116468
0.749602	0.0868279
0.751001	0.0218947
0.751268	0.0712845
0.751287	-0.00924847
0.751523	0.0103947
0.752051	0.0153486
0.752088	0.0217492
0.752176	0.0997619
0.752223	0.0377661
0.752386	0.0295814
0.752692	0.0910968
0.753058	0.0285953
0.753149	0.00315105
0.753426	0.00104642
0.753537	-0.00101804
0.753539	0.00109411
0.754454	0.00172912
0.754496	0.098545
0.75504	-0.415735
0.755062	-0.00122598
0.755107	-0.00310959
0.755509	-0.00405772
0.755524	-0.010719
0.755535	0.0268294
0.756269	0.00604393
0.756627	0.0456103
0.757043	0.0366668
0.757305	0.0321114
0.757418	0.0143798
0.757633	-0.00928517
0.75781	0.0301334
0.75895	0.0496816
0.758992	0.0286194
0.759382	-0.00472864
0.759824	0.010893
0.75983	0.0269807
0.7602	0.00767628
0.760248	0.0902336
0.760329	0.0130444
0.760592	0.0166933
0.761863	0.0219327
0.762206	0.00365058
0.762501	0.0169681
0.762681	0.0548731
0.763074	0.0659034
0.763308	0.0478079
0.763359	0.0831805
0.763472	0.000860134
0.763534	0.00265286
0.763632	0.00516174
0.763913	-0.000992446
0.765074	0.00324768
0.7651	-0.0745883
0.76544	-0.0177556
0.765696	-0.00376789
0.765701	0.027153
0.765748	0.0539753
0.766287	-0.0304051
0.767153	0.0292964
0.767285	0.00197452
0.767377	0.0182999
0.767759	0.0376097
0.768389	-0.00399015
0.768967	9.3548e-05
0.769269	0.0109128
0.769417	0.049824
0.769958	-0.007916
0.770043	0.0241727
0.77095	0.0479396
0.771119	-0.0173295
0.771185	0.0210932
0.771477	0.197272
0.771835	0.112166
0.771849	0.0466956
0.772152	0.132997
0.772378	-0.0317496
0.772632	0.00262864
0.772746	0.0183366
0.773069	0.0584211
0.773384	0.194247
0.773461	0.0169075
0.773466	0.099673
0.773522	0.192413
0.774392	0.0439381
0.77483	-0.00637448
0.774943	0.134467
0.775178	0.000408807
0.775262	0.0471114
0.775531	-0.00504702
0.775862	0.0268496
0.776658	0.0184327
0.776836	0.000927133
0.777001	0.00771352
0.777522	0.00252629
0.777716	0.0127863
0.777959	0.0198039
0.777999	0.0348863
0.778901	0.0256993
0.778925	0.00179798
0.779094	-0.0153049
0.77983	0.0811012
0.779912	0.0158395
0.780738	0.0119954
0.780905	0.0276258
0.781189	0.101515
0.781249	0.0308699
0.781507	0.0144456
0.781623	0.00956235
0.78186	-0.0179694
0.781866	0.0302839
0.781924	0.00246567
0.78268	0.0266996
0.782721	0.0300333
0.782807	-0.0124471
0.783384	-0.0313392
0.783436	-0.00106945
0.783468	0.0367833
0.783497	-0.00854416
0.783518	0.0744373
0.784017	0.0345301
0.784124	0.0255204
0.784289	0.0353461
0.784446	-0.0634596
0.78512	0.0173014
0.78522	-0.00803129
0.785283	0.0865596
0.7855	0.09565
0.785659	-0.00529191
0.785791	0.0290202
0.786219	-0.0623368
0.786379	0.0258985
0.786433	0.0269063
0.786487	-0.0428633
0.786798	0.0115949
0.787083	-0.00564705
0.787151	0.0317636
0.787194	0.0706633
0.787224	0.0114086
0.787369	0.157918
0.787534	0.0273674
0.788163	0.00756684
0.788349	0.0930089
0.789213	0.0337828
0.789268	0.057609
0.790203	0.00948189
0.790916	0.0388971
0.790933	0.015402
0.790954	0.0104316
0.792098	0.00906956
0.792165	-0.00379877
0.792235	-0.000519249
0.792292	0.109301
0.792626	0.438236
0.79325	0.0479711
0.793394	0.00720143
0.793888	0.0517241
0.795193	-0.00319262
0.795421	0.0454162
0.79548	0.0355536
0.795858	-0.00255036
0.796094	-0.0512559
0.796375	0.0289301
0.796416	0.077744
0.796478	0.0639597
0.796695	0.110845
0.796826	-0.0319426
0.797179	0.142101
0.797187	0.0285074
0.797437	0.0895805
0.797628	0.0276044
0.798002	0.0373676
0.798127	0.0342591
0.79877	-0.050457
0.798828	0.0252723
0.798884	0.0360998
0.799111	0.0314001
0.799741	0.0417175
0.799842	0.273756
0.799866	0.027361
0.799941	-0.0148849
0.800443	0.0103369
0.801299	0.016255
0.801845	0.00508518
0.801872	0.0295121
0.80199	0.0627927
0.802085	0.0054837
0.80215	0.0311358
0.802259	-0.00347384
0.802306	0.0744474
0.802716	0.051004
0.802871	0.0351394
0.802968	-0.00116786
0.803356	-0.0182198
0.804008	0.00615018
0.804311	0.0402723
0.804431	0.138138
0.804479	0.0639967
0.804555	0.0734819
0.804767	-0.00543218
0.804806	0.0318625
0.805112	0.00118932
0.805224	-0.133432
0.805651	0.0842961
0.806018	-0.00297941
0.806038	0.0048031
0.806176	0.0400071
0.806188	0.00831208
0.806314	-0.0117499
0.806439	0.00628015
0.806712	0.00369896
0.806825	-0.024345
0.806903	0.0288495
0.807285	0.00141489
0.807541	0.0123108
0.807613	0.00607688
0.807688	-0.00471979
0.807794	0.248929
0.808033	0.0279162
0.808212	0.0641634
0.808498	-0.00685996
0.808587	0.00988373
0.808965	0.0262639
0.809301	-0.0208888
0.809476	0.0292226
0.809699	0.0010842
0.80976	-0.0135379
0.809778	0.00559413
0.809949	0.0694981
0.810119	-0.0409284
0.810205	0.0141159
0.810224	0.0907232
0.810849	0.0383119
0.811034	0.0257544
0.811079	-0.0628041
0.811096	0.0133034
0.811793	0.0452093
0.811949	0.063839
0.811957	0.00480151
0.811986	-0.0178942
0.812015	-0.00538678
0.812018	0.000585619
0.812216	0.00909821
0.813076	0.0639344
0.813121	0.00172514
0.813388	0.0340329
0.814575	0.0503011
0.814901	0.0257524
0.815156	0.0154509
0.816012	0.0224418
0.816183	-0.00476094
0.816284	-0.00426429
0.816528	0.0137998
0.816679	-0.00394791
0.816732	0.0291638
0.816801	0.240432
0.817486	0.0203865
0.818185	0.0281198
0.818262	-0.00823038
0.818316	0.0121721
0.818506	0.055193
0.819581	0.0281002
0.8197	0.0525474
0.8198	0.0834967
0.819854	0.00196818
0.819907	0.0051076
0.819953	0.130647
0.819985	-0.00316131
0.820077	0.0491542
0.820142	-0.0753276
0.820192	0.0487661
0.820398	0.0115136
0.820792	0.00237976
0.821071	-0.00138667
0.821574	0.0328689
0.821736	-0.0393972
0.823299	-0.0150185
0.823808	0.0354688
0.823934	0.0121431
0.824121	0.0541256
0.824833	0.0439002
0.824904	0.0668311
0.825366	-0.00505181
0.825423	-0.0191437
0.825846	0.0200859
0.825966	0.0179778
0.826023	0.0333645
0.826194	0.0456759
0.826305	0.0412579
0.826446	0.0522274
0.826522	0.100873
0.826717	0.0774066
0.827081	0.0321028
0.827139	0.0855191
0.8272	0.0272675
0.8273	0.0486536
0.827691	0.0101708
0.827897	0.025053
0.827986	-0.0134768
0.827989	0.00602124
0.828232	-0.0372405
0.828319	0.000737393
0.828803	-0.0148157
0.829083	0.0270616
0.829455	-0.0259277
0.830045	0.0237103
0.830305	-0.0075522
0.830607	0.0103337
0.830945	0.00529923
0.830958	0.150812
0.831149	0.0206394
0.831661	0.0138267
0.831748	0.000281174
0.832205	0.000301385
0.832557	0.0115297
0.832597	-0.00189735
0.832869	0.0327449
0.833196	0.0401808
0.833284	0.0163528
0.833404	0.154268
0.833952	0.0317649
0.834142	0.0106895
0.835377	0.0146105
0.835524	0.0479929
0.835837	0.025731
0.835978	0.000901646
0.836089	0.0329572
0.836782	0.0806
0.836834	0.0333694
0.837415	0.00764202
0.837777	0.0377159
0.837811	0.013621
0.838154	0.00581365
0.838655	-0.0854662
0.838743	-0.000377965
0.838883	0.00549443
0.839063	-0.0117673
0.839504	0.0173568
0.839516	0.0563791
0.839725	0.0125925
0.840475	0.0142318
0.840826	-0.00160163
0.841299	-0.0022851
0.842344	0.0296102
0.842351	0.0331891
0.842496	-0.00764461
0.842727	-0.0308438
0.84312	0.0608485
0.843171	0.0372592
0.844114	-0.0100017
0.844711	-0.00734325
0.84497	0.0600067
0.845486	-0.00719919
0.845522	0.012287
0.845554	0.00153608
0.845712	0.00299827
0.846231	0.036855
0.846335	-0.026528
0.846913	0.122934
0.847079	0.0203038
0.847198	0.0408087
0.847301	0.0139903
0.847428	0.0171449
0.847554	0.0148912
0.847609	-0.000902399
0.848434	0.0355681
0.84851	0.000104594
0.848928	0.00578459
0.849468	0.0123669
0.849622	-0.0200281
0.849642	0.0126137
0.850113	0.00369167
0.850386	0.0181354
0.85046	0.0445788
0.850528	0.0739609
0.850574	-0.00450271
0.850646	0.0122325
0.850692	-0.0588253
0.850711	0.0709233
0.851029	0.0287757
0.851559	0.02881
0.851631	0.0593883
0.851711	0.0144522
0.85187	0.0406298
0.851951	0.00511837
0.852204	-0.0102624
0.852373	-0.0214211
0.852619	0.00573116
0.852685	0.000187086
0.852895	0.0263937
0.85293	-0.0274733
0.85347	0.044434
0.853624	0.0260101
0.854194	0.0169947
0.854306	0.0215895
0.854673	0.10595
0.854936	0.00925204
0.855898	-0.0054136
0.856199	0.00285741
0.856229	0.00106162
0.856234	0.0197376
0.856272	0.0206782
0.856387	0.0373146
0.856417	-0.0719083
0.856613	0.129412
0.856774	-0.00198692
0.856799	-0.00285646
0.85707	0.00322833
0.857487	0.0598719
0.857786	0.00988524
0.858586	0.0226065
0.858609	0.0316386
0.858818	-0.0142049
0.858987	0.0241393
0.859187	0.0229865
0.85924	-0.00590804
0.859531	-0.0101503
0.859894	0.27051
0.860154	0.0152213
0.860254	0.0188696
0.860312	0.0470058
0.860686	0.000944807
0.861386	0.0124282
0.861578	0.0130697
0.861963	0.0384335
0.862523	-0.0351448
0.862651	0.00394978
0.862655	0.0215337
0.862815	0.0181963
0.862851	0.00275589
0.863551	0.0221451
0.863713	-0.0860221
0.863739	0.0487867
0.864062	0.0337756
0.864368	0.0177924
0.86442	0.0270978
0.864971	-0.0243484
0.865362	0.0412112
0.865671	-0.018965
0.865684	0.0425388
0.865783	0.0245693
0.865872	0.0145631
0.866162	0.130127
0.866671	0.0875123
0.867018	0.0790224
0.867557	0.0454065
0.868095	0.0236131
0.868545	0.0228253
0.868934	-0.000676237
0.869091	0.10148
0.869171	0.0218245
0.869788	0.0391404
0.869827	-0.00225047
0.870713	-0.010731
0.870803	0.0119085
0.871615	-0.0285571
0.871793	0.0292723
0.872448	-0.0250214
0.872535	-0.0480626
0.872721	-0.00606288
0.872865	0.0825534
0.873144	0.00212294
0.873307	-0.0162217
0.873318	-0.0309545
0.873524	0.11026
0.873766	0.0120884
0.873822	0.0160744
0.873874	0.0494801
0.874378	0.00464473
0.875301	-0.0574631
0.875496	0.0412216
0.8762	0.0590928
0.876402	0.0122515
0.877338	0.112184
0.877338	0.00259737
0.877486	0.0487063
0.877736	0.0576077
0.877941	-0.00779753
0.878087	0.045921
0.878987	0.0866915
0.879327	-0.0429165
0.879432	0.0137325
0.879698	-0.0280505
0.879961	0.0275387
0.880063	0.0486035
0.880228	0.0281705
0.88094	-0.0059785
0.881045	0.141021
0.88113	0.0416105
0.881132	0.0495554
0.881204	0.055585
0.881291	-0.00867024
0.882088	0.0225099
0.882416	-0.0112747
0.882549	-0.0388993
0.882649	0.0174718
0.882804	0.0672478
0.882965	0.0405829
0.883026	0.102923
0.883044	0.074917
0.883148	0.0574465
0.883519	-0.00167899
0.883704	0.047208
0.883734	0.00357869
0.884089	-0.00542918
0.884503	-0.0172179
0.884775	0.00955566
0.8849	-0.000951703
0.885	0.0849929
0.885109	0.141446
0.885451	-0.0429255
0.885718	-0.00091422
0.885878	0.185921
0.886402	-0.0120054
0.886481	0.120787
0.886495	-0.0343731
0.886518	0.0112649
0.886586	0.00782039
0.886972	0.0169395
0.887386	0.0194063
0.887446	0.00946653
0.887516	0.0286183
0.887553	-0.162746
0.887555	0.0189927
0.888419	0.0227992
0.888563	-0.00831867
0.888851	-0.0142454
0.889146	0.0310885
0.889296	-0.0129955
0.889299	0.0100376
0.889382	-0.0118123
0.889562	0.0010804
0.889782	0.0554531
0.889861	0.104737
0.890328	0.010246
0.8908	-0.0230688
0.891013	0.0377514
0.891169	0.00591445
0.891474	0.0116878
0.891527	0.00246463
0.891822	0.0196379
0.892019	0.0455136
0.892141	0.174496
0.892213	0.0467597
0.892242	0.050157
0.892831	-0.0307427
0.893476	0.103677
0.893595	0.0318386
0.893749	0.0133956
0.893774	0.0542038
0.89389	0.0451995
0.894257	0.0397872
0.894511	0.0162596
0.894552	0.0252673
0.895281	0.011204
0.89553	0.0466193
0.896268	0.0132882
0.896407	0.0102648
0.896488	0.106904
0.896586	0.0364951
0.896858	0.0693949
0.897099	0.0245265
0.897342	0.00831575
0.897466	-0.0205247
0.897552	0.04174
0.897582	-0.0274582
0.897785	0.0288008
0.897832	0.00777127
0.898164	0.0221158
0.898402	0.0637914
0.898963	0.0669363
0.899609	-0.00882563
0.899998	0.0623552
0.900012	-0.00213433
0.900065	0.0611377
0.900219	-0.0502074
0.90025	-0.000668366
0.900337	0.0943715
0.90097	-0.00130831
0.90162	0.0215799
0.901632	-0.00362622
0.902125	-0.0023533
0.902667	0.13793
0.902681	0.0165763
0.902791	0.00146287
0.90283	0.0104608
0.903119	-0.0241394
0.903265	0.0136038
0.903953	0.0503908
0.904254	0.0255719
0.904989	0.0540549
0.905021	0.00447544
0.905473	0.010066
0.905675	0.00206451
0.905767	-0.0135165
0.90584	0.0248184
0.906013	0.00670247
0.906276	0.00383452
0.906491	0.0244498
0.906822	0.0326448
0.90684	-0.00508488
0.906918	0.0798141
0.907113	0.0281082
0.907389	0.0188208
0.907542	0.00974759
0.908841	0.0598946
0.908851	0.0438883
0.909049	-0.0167075
0.909283	0.0276533
0.9101	0.00508741
0.910105	-0.0292166
0.910549	-0.0669659
0.910633	0.00113707
0.911023	-0.00450449
0.911178	-0.00232674
0.911199	0.00543931
0.911208	0.050327
0.911525	0.00368151
0.911841	0.0484437
0.911984	0.0534555
0.912039	0.00901307
0.91227	0.00369212
0.912286	0.098592
0.912569	0.027421
0.912934	-0.0138442
0.913168	-9.44941e-05
0.913367	0.0139238
0.913496	0.030984
0.91367	0.0270812
0.913707	9.4604e-05
0.915313	-0.00213452
0.915648	0.0193228
0.915684	0.109782
0.91574	0.035239
0.915779	0.0458107
0.915979	0.0454102
0.916407	-0.0311575
0.916582	0.0130251
0.917089	0.0768184
0.917118	0.0158315
0.917442	-0.0283901
0.917884	0.103098
0.917966	0.0470847
0.918442	0.0262009
0.919062	0.0314819
0.919589	0.0330767
0.919652	0.0281133
0.919674	0.0235663
0.919932	-0.00124479
0.92026	0.0347732
0.920284	0.0534407
0.920416	0.0116646
0.921227	0.00501359
0.921408	-0.0082987
0.92146	0.00983807
0.921547	0.0804365
0.921655	0.00880437
0.922186	0.0291339
0.922431	0.0145719
0.923433	0.0355614
0.923459	0.0297224
0.923494	0.0537455
0.923512	0.0182434
0.923653	0.0328938
0.923855	-0.00902596
0.924621	0.0503834
0.925144	-0.00987959
0.925175	0.063634
0.926344	0.0225601
0.926735	0.0332072
0.92708	-0.0416487
0.9275	0.048103
0.928011	-0.0459774
0.928612	0.0331268
0.929173	0.0326793
0.929632	0.0120807
0.929833	-0.0173185
0.930815	0.10176
0.930988	0.00696958
0.931097	0.031434
0.931262	0.00122344
0.931685	-0.0154491
0.932587	0.0197654
0.932587	-0.00186789
0.932758	0.046597
0.933119	0.0642847
0.93336	0.0113259
0.933366	0.0175786
0.933655	0.00188257
0.93388	-0.0373499
0.934538	0.00302286
0.93476	-0.00852095
0.934968	0.147113
0.935133	0.0493341
0.935192	-0.0346456
0.935207	0.00737717
0.935543	0.0272025
0.935577	0.00797006
0.935906	0.0436244
0.936689	0.0496456
0.937023	0.0229004
0.937074	0.0182469
0.937131	0.00848354
0.937814	-0.00151554
0.938131	0.0285747
0.938534	0.0432027
0.939247	0.0124195
0.939441	0.052398
0.939472	0.0509463
0.939616	0.023468
0.939705	0.0153344
0.939721	0.0707431
0.940224	0.0114048
0.940378	0.00875659
0.940596	0.0330756
0.940761	0.0201192
0.940961	0.0287911
0.941197	-0.00841336
0.941367	0.00379179
0.941671	0.0325167
0.942078	0.0051513
0.942299	0.020322
0.942344	0.0479916
0.942374	0.105643
0.942578	0.033766
0.943272	-0.0203377
0.94361	-0.0201749
0.943723	0.00235219
0.943906	0.0256047
0.94391	0.177459
0.944225	0.0151399
0.944511	0.0257018
[truncated: 20,756 more rows]

## Sheet: Rat1
DeltaR2*	Concentration	DeltaR2* mean	Concentration mean	Concnetration STD
0.00312358	0.0864254	0.350201	0.035652	0.0396772
0.00357624	-0.0127964	0.795695	0.0350856	0.0413247
0.00949815	-0.0248402	1.05389	0.0320907	0.0412487
0.0320609	0.0272719	1.36103	0.0465324	0.0483192
0.0343297	0.0397133	1.63086	0.0289415	0.0413417
0.0450921	0.0599241	1.81985	0.0307143	0.0442496
0.049955	0.051762	2.04986	0.0302706	0.0477711
0.052652	0.00156958	2.25651	0.0356257	0.0417406
0.0570928	0.0466037	2.46908	0.0400064	0.0510145
0.0876588	0.0473884	2.70792	0.045671	0.0432711
0.105426	-0.000556688	2.90386	0.0363992	0.0483072
0.114899	0.0525044	3.07927	0.0410861	0.0466792
0.118165	0.017571	3.25625	0.0419187	0.0412618
0.121845	0.0405258	3.45681	0.044925	0.0528828
0.122966	0.0346051	3.6912	0.0393603	0.0446205
0.13059	-0.00106771	3.93933	0.0437991	0.0460139
0.148301	0.0474958	4.22121	0.0543881	0.0458689
0.176783	0.0676667	4.45951	0.0510415	0.0441352
0.184006	0.0300113	4.72199	0.0477227	0.0485852
0.185924	0.0494688	5.02452	0.0472701	0.0483685
0.188332	0.0144072	5.37781	0.052428	0.0446446
0.188857	0.0718475	5.76798	0.0562024	0.0469274
0.193861	0.101653	6.17525	0.0541589	0.0421172
0.19771	-0.0181213	6.70841	0.0592183	0.0464993
0.20075	0.060099	7.33168	0.0555145	0.0495593
0.231029	0.0689687	7.99753	0.0675754	0.0382625
0.244325	-0.0298453	9.03563	0.0647749	0.0484889
0.245298	-0.0104843	12.279	0.0779119	0.0325071
0.245617	0.0681394
0.245718	0.0601309
0.249266	-0.0241631
0.266802	-0.00199813
0.268357	0.0403047
0.283689	-0.0131697
0.284763	-0.0208403
0.286772	0.0996532
0.291957	0.118709
0.29391	0.0580259
0.29585	0.099933
0.299418	0.0439781
0.303339	0.0641517
0.306582	0.0485825
0.316794	-0.00558222
0.322115	-0.0244327
0.323125	0.0583281
0.337491	0.0529165
0.34161	0.0821636
0.342735	0.00713459
0.342767	-0.00334922
0.344875	0.0496443
0.360984	0.0907469
0.363749	0.115345
0.368363	0.0473239
0.373244	0.0407679
0.386314	0.0545605
0.386969	0.0269043
0.388043	0.0363501
0.403503	0.0488045
0.403834	0.0723947
0.404166	0.0248698
0.408721	0.0248079
0.41734	0.0357004
0.422263	0.0639597
0.425532	0.0527366
0.439463	-0.0517252
0.44053	0.131239
0.474251	0.0274391
0.478558	-0.0312138
0.480023	0.070254
0.482844	0.0927858
0.483075	-0.0324962
0.483461	0.0302452
0.488194	0.0860775
0.488463	-0.0280826
0.507743	0.0382622
0.51456	-0.00645196
0.525366	-0.0426657
0.529127	0.0510267
0.529365	0.0199421
0.529657	0.0608529
0.53188	0.0287702
0.541174	0.0238314
0.546093	0.0153698
0.547334	0.0140022
0.548171	0.0571618
0.554504	0.00086381
0.559596	0.0217488
0.561255	0.0584492
0.562069	-0.0145661
0.566478	0.00341332
0.570684	0.1388
0.575536	0.0852278
0.587784	0.0326927
0.601009	-0.00393971
0.606143	0.0271917
0.609611	0.031439
0.611587	0.0368629
0.627037	0.0047308
0.627905	0.0663598
0.628861	0.00799914
0.629429	0.0139648
0.630586	-0.0156859
0.633886	0.0189981
0.637255	0.00621722
0.657535	0.0739068
0.661422	0.062099
0.661668	0.0633835
0.667163	0.0219798
0.667588	0.137591
0.670328	0.0139215
0.67258	0.0777458
0.673299	0.0784118
0.673569	0.022162
0.675701	-0.0398258
0.675925	0.112302
0.693687	-0.0168068
0.699893	0.0289423
0.703994	0.0107292
0.707751	0.0359588
0.709478	0.0859392
0.711162	0.0299744
0.711466	0.026815
0.726353	0.0208566
0.729102	0.0943722
0.730396	-0.0192603
0.731322	0.0422105
0.731869	0.052828
0.736506	-0.00474735
0.739817	0.00602305
0.742333	0.0170119
0.742847	0.0823257
0.755509	-0.00405772
0.75781	0.0301334
0.760248	0.0902336
0.763359	0.0831805
0.763534	0.00265286
0.765748	0.0539753
0.767759	0.0376097
0.768389	-0.00399015
0.768967	9.3548e-05
0.772632	0.00262864
0.773466	0.099673
0.77983	0.0811012
0.781866	0.0302839
0.7855	0.09565
0.786219	-0.0623368
0.786798	0.0115949
0.789213	0.0337828
0.796375	0.0289301
0.804806	0.0318625
0.806176	0.0400071
0.808212	0.0641634
0.810224	0.0907232
0.818185	0.0281198
0.818262	-0.00823038
0.8198	0.0834967
0.819854	0.00196818
0.821736	-0.0393972
0.826023	0.0333645
0.827139	0.0855191
0.829455	-0.0259277
0.832205	0.000301385
0.835837	0.025731
0.839504	0.0173568
0.844114	-0.0100017
0.846231	0.036855
0.846335	-0.026528
0.847079	0.0203038
0.847198	0.0408087
0.850711	0.0709233
0.852619	0.00573116
0.85347	0.044434
0.854306	0.0215895
0.856272	0.0206782
0.856387	0.0373146
0.862651	0.00394978
0.865783	0.0245693
0.866671	0.0875123
0.870803	0.0119085
0.877338	0.00259737
0.879327	-0.0429165
0.883026	0.102923
0.886518	0.0112649
0.888851	-0.0142454
0.889782	0.0554531
0.894552	0.0252673
0.895281	0.011204
0.896488	0.106904
0.896858	0.0693949
0.900337	0.0943715
0.902667	0.13793
0.913168	-9.44941e-05
0.915779	0.0458107
0.921408	-0.0082987
0.930815	0.10176
0.932758	0.046597
0.940761	0.0201192
0.941671	0.0325167
0.942374	0.105643
0.942578	0.033766
0.943723	0.00235219
0.949953	0.0333775
0.950315	0.0056601
0.95173	0.0867404
0.951969	-0.0519475
0.95335	0.0472188
0.953962	0.000318884
0.955878	0.00478662
0.957109	0.115699
0.958565	0.0064231
0.95873	-0.00417369
0.959384	0.0871978
0.963045	0.0567258
0.963618	-0.0549378
0.963837	0.100843
0.965063	0.045173
0.968064	0.0310035
0.972753	0.0598302
0.97473	0.0352679
0.975226	0.0269332
0.975658	0.0147684
0.9766	0.0215721
0.976856	0.02944
0.97852	0.136814
0.986103	0.0438676
0.986412	0.0405751
0.987343	0.0505607
0.989312	0.0290784
0.989623	0.0335433
0.992946	0.0237449
0.993982	-0.0384919
0.994683	0.0102168
0.994791	0.0606622
0.99576	0.00603794
0.997027	0.0194972
0.998475	0.0769419
1.00495	0.0282026
1.01108	0.0542649
1.01568	0.0367805
1.02198	-0.0196596
1.0236	0.0255508
1.02768	0.0286941
1.03501	-0.0280629
1.03517	0.0304307
1.03569	0.0285784
1.03654	0.0442233
1.03716	0.0295904
1.03806	0.0400185
1.04013	0.00396169
1.04438	0.0071602
1.04894	0.0546623
1.05337	0.113335
1.05662	0.0509142
1.057	0.0842562
1.05853	0.0272573
1.06143	0.00959864
1.06322	0.0674211
1.0663	0.00192485
1.07381	0.027258
1.08007	-0.0461287
1.08407	0.0398744
1.08476	0.0503762
1.08879	-0.00748012
1.08981	0.00737062
1.09011	-0.0449493
1.09474	0.0275792
1.09662	0.0529154
1.10152	0.0156815
1.10314	0.00866601
1.10321	0.103085
1.10335	0.138904
1.10945	0.0148474
1.1159	-0.0196011
1.11625	-0.0023899
1.12518	0.06865
1.12714	0.0453338
1.12759	0.0153069
1.1319	0.116472
1.13527	0.0487018
1.13555	0.00972428
1.136	0.0137522
1.13916	0.0599739
1.13992	0.0107252
1.14065	0.0210716
1.14074	0.0229688
1.14311	0.0327626
1.14362	0.0411144
1.14461	0.0106696
1.14696	0.021271
1.15054	0.0237784
1.15098	-0.0244836
1.1512	0.0968486
1.166	0.020245
1.16636	0.0170609
1.16948	-0.0250217
1.1858	0.153133
1.18608	0.016149
1.18707	0.0441968
1.20169	0.111231
1.2036	-0.0409994
1.20721	0.0579514
1.20922	0.0226213
1.21416	0.0229266
1.2207	0.0247442
1.22273	0.0277674
1.22534	0.148271
1.22555	0.0433206
1.23135	0.0813027
1.23872	0.0365587
1.24297	0.0119789
1.24782	0.0728321
1.24806	0.0156431
1.25513	0.0165921
1.25974	0.0798011
1.26408	0.0150301
1.26742	0.0318539
1.27167	0.0658054
1.27478	0.0036412
1.2757	0.0288779
1.27898	0.0231917
1.28163	0.10737
1.28834	-0.00804145
1.2928	0.0287292
1.29376	0.0794931
1.29391	0.00661442
1.29661	0.0605594
1.30096	0.024092
1.30334	-0.0210708
1.30733	0.0326974
1.31232	-0.00272447
1.31863	0.0500198
1.32341	-0.0725814
1.32546	0.0985059
1.32744	0.0984949
1.33178	0.0229558
1.33206	0.0685862
1.33325	0.0413821
1.33641	0.0392795
1.33729	-0.00827347
1.33897	0.036285
1.34038	0.0557886
1.34297	-0.0266716
1.34298	0.0373407
1.34501	0.015025
1.34805	0.127056
1.34947	0.0289688
1.35073	0.0184315
1.35358	0.0962865
1.35646	0.163732
1.35661	0.0161288
1.36017	0.0413355
1.36461	0.0208636
1.36463	0.0808453
1.36702	0.0176543
1.37015	0.0117475
1.3706	0.0355012
1.37327	0.0430103
1.37493	-0.00960767
1.37605	0.0217345
1.38047	0.155648
1.38481	0.0267292
1.38705	0.00432631
1.39429	0.0654043
1.40226	0.033612
1.40245	0.0185456
1.40816	0.102623
1.40897	0.0207718
1.40977	0.0776638
1.41272	0.0466481
1.41466	0.0668547
1.41748	0.0907689
1.41946	0.167383
1.4222	-0.0146532
1.4233	-0.0038768
1.42354	-0.0182
1.42632	0.0162339
1.43141	0.021862
1.43226	0.0664191
1.43616	0.130791
1.43931	0.0742148
1.44042	0.0406453
1.44423	0.0140925
1.45094	0.0259702
1.45177	0.150831
1.45593	0.0490919
1.45745	0.0694928
1.46052	0.0907775
1.46803	0.0569889
1.47042	-0.00809634
1.47218	0.157786
1.4749	0.0849449
1.4786	0.0552769
1.48367	0.0229011
1.48511	-0.0510536
1.48567	0.166052
1.49365	0.114183
1.49489	-0.0340269
1.49626	0.0243292
1.49791	0.0834146
1.49821	0.081615
1.50286	-0.0076878
1.50318	-0.00352138
1.50369	-0.0388655
1.50431	0.0467989
1.50436	0.00790908
1.50502	0.0398634
1.51287	0.028802
1.51849	0.0264018
1.52464	0.0147738
1.52977	0.0175537
1.53128	0.0274247
1.53245	0.0509178
1.54418	0.00352871
1.5461	0.0236029
1.55549	0.0993997
1.55551	0.0281467
1.55755	0.0472024
1.55965	-0.026855
1.56262	0.0885054
1.56553	-0.029769
1.56891	0.0516135
1.56956	0.0025237
1.57117	-0.00972698
1.57192	0.0229704
1.57365	-0.00624702
1.57369	0.100527
1.57869	-0.055774
1.58154	0.031974
1.58275	0.0249362
1.58456	0.0354536
1.5888	-0.0221053
1.58953	0.0701261
1.59061	0.0746761
1.59255	-0.00531486
1.59668	0.00297265
1.59847	0.0422966
1.59992	0.057259
1.60328	-0.00518505
1.61201	0.0815095
1.61311	0.0769878
1.61655	0.00249891
1.61909	-0.00986286
1.62117	-0.0104208
1.62277	0.0650449
1.62311	0.0651599
1.62516	-0.0179598
1.62638	0.0971544
1.62831	0.075985
1.63334	0.0492847
1.6347	0.00166379
1.6358	0.0982027
1.63656	0.0135242
1.63801	-0.00273226
1.64395	0.0141294
1.64651	0.0293173
1.64766	0.0193221
1.64781	0.0436389
1.6479	-0.0418426
1.65284	-0.0236521
1.65401	0.03611
1.65408	0.0906902
1.65614	-0.0133862
1.65885	0.0525635
1.66129	0.00738367
1.66298	0.0371982
1.66582	0.0179002
1.66748	-0.0100241
1.66901	0.0927997
1.67144	0.017695
1.67156	0.0401191
1.67683	0.0795987
1.67788	0.14017
1.68065	0.0100382
1.68289	-0.0314376
1.68837	0.0258868
1.69124	-0.00586095
1.69537	0.0540209
1.70142	0.0612055
1.70371	0.0973804
1.71043	0.119615
1.7124	-0.0264951
1.71247	0.0282304
1.71442	0.033671
1.71541	-0.0239175
1.71644	0.0658081
1.71882	0.0138435
1.72007	0.0917149
1.72069	0.123936
1.72095	0.0167083
1.72293	0.0183601
1.72494	-0.00889481
1.72544	0.0555918
1.72745	0.00813763
1.72854	0.0336161
1.73003	-0.0116552
1.73058	0.0490489
1.73208	0.00506263
1.73251	-0.0513513
1.73252	0.0644929
1.73703	0.00451315
1.73847	0.0636796
1.73869	0.0844658
1.73917	-0.0125378
1.73948	0.120629
1.74139	0.0419523
1.74208	-0.0416547
1.74283	0.0984
1.74322	0.018807
1.74911	0.0519832
1.75377	0.0338883
1.75603	-0.00742337
1.7564	-0.0318169
1.75738	0.00629912
1.75856	0.0617989
1.75892	0.132994
1.76104	0.010853
1.76138	0.00906746
1.76212	0.00895931
1.76326	0.0458819
1.76335	-0.0228493
1.76641	0.033992
1.76782	0.00708276
1.76908	0.0710374
1.76934	0.0845757
1.77045	0.0331188
1.77322	-0.0108834
1.77478	0.035745
1.77495	0.0701364
1.7752	0.0224729
1.77577	0.0110957
1.77643	0.0416765
1.77864	0.0208498
1.78226	0.0656907
1.78258	0.13384
1.78583	-0.00801602
1.78896	-0.00149119
1.78958	-0.00668968
1.79305	0.0276676
1.7964	-0.0289192
1.80206	0.0310652
1.80331	-0.0255558
1.80338	0.0688338
1.80681	0.0139333
1.80786	0.0156926
1.80955	0.0201731
1.80988	0.0228313
1.812	0.0392834
1.8121	-0.00372905
1.81222	0.0212494
1.8136	-0.0396305
1.81762	-0.00627431
1.81844	-0.0135373
1.81867	0.00107207
1.82467	0.0804897
1.8257	0.0944736
1.82622	-0.0199545
1.82897	0.106251
1.83264	0.0193176
1.83301	0.121418
1.83349	0.0418217
1.83433	0.0255084
1.83738	0.000905268
1.83746	-0.051124
1.83855	-0.0509438
1.83886	0.0055411
1.839	-0.0113302
1.84015	0.0600381
1.84097	-0.007197
1.84312	0.0856992
1.84409	-0.0591134
1.84411	0.0571659
1.84894	0.0484629
1.84967	-0.009856
1.85243	0.0196719
1.85514	0.0268098
1.86359	0.039421
1.86734	0.112293
1.86793	0.0203057
1.87319	-0.0138398
1.87397	0.129795
1.87546	0.0270971
1.87709	0.0388088
1.87862	0.00488434
1.8828	0.0661453
1.88345	0.0984966
1.88512	0.0210731
1.88831	0.0919722
1.89049	0.0590151
1.89508	0.0148499
1.89604	-0.00279722
1.90573	0.0301412
1.90694	0.0578908
1.91369	0.00593304
1.91383	-0.0264589
1.91484	0.0295876
1.91484	0.0642305
1.91643	0.0428362
1.92712	0.110102
1.9294	0.0638655
1.93	-0.0200442
1.93102	0.0863191
1.93486	-0.0534881
1.93868	-0.00218702
1.94993	0.000843802
1.95018	-0.0231854
1.95038	-0.00054407
1.95293	0.0295056
1.9586	-0.00764379
1.95935	-0.0176478
1.9605	0.103998
1.96271	0.00930787
1.96534	0.00368819
1.9668	0.0321426
1.96943	0.0528685
1.97059	0.0577667
1.9716	0.0463333
1.972	0.0716237
1.97275	0.0995627
1.97386	-0.0195335
1.97904	0.0714227
1.98021	0.0486845
1.98059	0.0501913
1.98421	0.0642832
1.98527	0.0994203
1.98723	-0.00598662
1.9874	0.0291489
1.99048	0.0400793
1.99165	0.0223768
1.9975	0.027041
2.00647	-0.0053431
2.00981	-0.0141115
2.00983	0.0985287
2.01678	-0.045606
2.01688	0.0555841
2.02671	0.039919
2.02706	-0.0121625
2.02844	-0.0195911
2.03246	0.0518257
2.03363	0.0993949
2.03665	0.0416289
2.03702	0.0230136
2.03729	-0.0259164
2.04002	0.117305
2.04351	0.032685
2.04443	0.0622181
2.04528	0.159319
2.04819	0.0142346
2.05019	0.0119414
2.05051	0.148451
2.05247	0.0320855
2.05392	-0.00932742
2.05603	0.0920748
2.05716	0.00275843
2.05733	0.0477438
2.05966	-0.00256938
2.06104	0.0330293
2.06216	0.0390356
2.06641	-0.03908
2.06824	-0.0191966
2.07206	0.0282711
2.07335	-0.0456342
2.07441	-0.00939976
2.07586	0.0431765
2.07971	-0.0161106
2.08004	-0.0243166
2.08199	0.0278534
2.08306	-0.0600375
2.08325	0.0396875
2.0834	0.0805391
2.08709	0.117442
2.08943	0.17559
2.10022	0.120817
2.10483	0.0754976
2.10665	-9.44481e-05
2.11088	0.0246033
2.11423	-0.054798
2.11497	0.101791
2.11567	-0.00325323
2.11625	0.0576234
2.117	0.0251136
2.11787	0.0210391
2.11839	0.0102177
2.11942	-0.0158405
2.12404	0.0146071
2.12495	0.0307868
2.12686	-0.00206081
2.12694	0.0236787
2.12751	0.0585925
2.12815	0.0458841
2.12916	0.000452368
2.13053	0.0700687
2.1332	-0.0490596
2.13346	0.0515162
2.14371	-0.00902917
2.145	-0.00376005
2.14845	0.063233
2.15293	-0.00457629
2.15924	0.0458988
2.15985	0.0335027
2.1614	0.0112811
2.16179	0.0708776
2.16215	0.00816831
2.16226	0.103139
2.16339	0.0955979
2.16463	0.0626276
2.16583	0.0345442
2.16811	0.0525961
2.17177	0.0125102
2.1749	0.0133447
2.17513	0.028969
2.17599	0.0577506
2.17907	0.0650954
2.18166	0.0188507
2.18418	-0.0118225
2.18517	-0.00485304
2.18777	0.0103793
2.18801	0.0394511
2.18856	-0.0276861
2.20182	0.0503376
2.20648	0.0428013
2.20834	0.0709353
2.20905	0.0147706
2.2105	0.11618
2.21329	-0.0198648
2.21633	0.0230267
2.21667	-0.010153
2.21709	0.00264512
2.21986	0.0281634
2.22059	0.0438016
2.22179	0.0281633
2.22365	0.0929606
2.22778	0.0886151
2.22825	0.0372781
2.22951	-0.0439763
2.22999	0.00255379
2.23346	-0.0163272
2.23615	-0.0141724
2.23655	0.016577
2.23816	0.107176
2.23838	0.122461
2.23949	0.0259171
2.24201	0.0355867
2.24207	0.0212546
2.24239	0.0435237
2.2428	0.0471145
2.24457	0.0395396
2.24669	-0.0283174
2.2467	0.0503242
2.24818	0.0615419
2.25107	0.00488451
2.25115	-0.0237893
2.25304	0.0914614
2.25421	0.026665
2.25804	0.0276131
2.26153	0.105694
2.26172	-0.0213097
2.26258	0.0396548
2.2633	0.0297262
2.26514	0.0488849
2.26703	0.0696647
2.26801	0.0169117
2.27066	0.0711384
2.27212	0.0853728
2.28109	0.00705322
2.28118	0.00604717
2.28155	-0.0685533
2.28251	0.0349802
2.28475	-0.016585
2.28653	0.0364239
2.28813	-0.0195271
2.29238	0.0341871
2.29603	0.0146147
2.29732	0.0179322
2.30157	0.0425817
2.30327	-0.00199844
2.31196	0.0245529
2.31197	0.0397482
2.31282	0.0352608
2.31415	0.0227654
2.31519	0.0683781
2.3158	-0.0407154
2.3225	0.0459151
2.32318	0.115037
2.32496	0.0816761
2.32642	0.115743
2.33016	0.111529
2.33106	0.124901
2.33395	0.0259792
2.33593	0.0696979
2.33721	-0.0195287
2.33747	0.0412492
2.33814	0.0653576
2.34086	0.0707584
2.34129	0.120861
2.34135	0.0540489
2.34423	0.015471
2.34572	-0.00278234
2.35157	0.0223922
2.35393	0.000946334
2.35396	-0.0163727
2.35565	0.0589884
2.35633	-0.0194577
2.35722	-0.0151074
2.35792	0.0599178
2.35855	0.0183815
2.36025	0.148207
2.36168	0.0186777
2.36242	0.103251
2.36432	0.0058977
2.3671	-0.030021
2.36714	0.158355
2.37125	-0.0149457
2.37725	0.102533
2.37819	0.0631604
2.37947	0.00795599
2.37995	0.0488319
2.38351	0.0128206
2.3856	-0.0563898
2.38778	0.00456634
2.38991	0.0319243
2.38999	0.187598
2.39107	0.0117683
2.39586	-0.0350807
2.39937	0.130305
2.40649	-0.0249612
2.40976	0.0563186
2.41275	0.0564021
2.41504	0.0337973
2.42142	0.022765
2.42256	0.0729757
2.42386	0.0507266
2.42415	0.0900834
2.4242	-0.00735931
2.43104	-0.00708668
2.4323	-0.0653664
2.43518	-0.00454055
2.43674	0.0544859
2.43907	0.103847
2.44447	0.0130607
2.44541	0.0604662
2.44666	-0.0131076
2.4468	0.098785
2.45072	0.0883651
2.45159	-0.0230509
2.45429	0.00517058
2.45562	-0.0268501
2.45595	0.0363047
2.45957	0.0477641
2.46032	0.0979597
2.46138	-0.0172682
2.46492	0.112084
2.46709	0.0298062
2.47237	0.172132
2.47359	0.0339338
2.47473	0.0783925
2.48729	0.0426186
2.49182	0.0155974
2.49642	0.0627113
2.49768	0.0309574
2.50064	0.0198376
2.50789	0.0442718
2.50842	0.00139636
2.51052	0.0207973
2.51421	0.0494364
2.51548	-0.01374
2.51775	0.00179692
2.51798	0.000981305
2.51817	0.0252486
2.51842	0.0404156
2.51869	0.0141688
2.51904	-0.000886596
2.51913	0.0942127
2.521	0.0402268
2.52106	-0.0162671
2.53007	0.0043171
2.532	0.0978272
2.53419	0.0558033
2.53521	0.0833932
2.53542	-0.0174381
2.53551	0.0208284
2.53708	0.05561
2.53871	-0.040009
2.53995	0.0187687
2.54423	0.0127109
2.54474	0.00740327
2.54842	-0.0195078
2.5516	0.0297495
2.5538	0.0586233
2.5579	0.0744741
2.56389	0.041192
2.56876	0.0644713
2.57683	0.153211
2.57878	0.0550872
2.58223	0.0568764
2.58248	0.158366
2.58299	0.0585835
2.58622	0.0490337
2.58729	0.0693286
2.59001	0.0433705
2.59029	0.106616
2.59216	0.0374031
2.59294	-0.0112062
2.59351	0.0906794
2.59995	-0.00225921
2.6025	0.0771379
2.60315	0.0172177
2.6072	0.0511228
2.6097	0.0273008
2.61212	-0.0219195
2.61407	0.135845
2.61579	0.0875762
2.62838	0.0289058
2.62883	-0.0448516
2.63037	0.0532751
2.6306	0.0931474
2.63329	0.0633107
2.63463	0.031109
2.63599	0.0104602
2.63738	-0.0153087
2.6406	-0.00636074
2.64272	0.0805973
2.64342	0.00310967
2.64584	0.11472
2.64835	0.076042
2.64991	0.0739462
2.65317	0.0634344
2.65568	0.0354741
2.65784	0.0663737
2.65875	0.127246
2.65937	0.0175081
2.66336	0.0579106
2.6674	0.10342
2.66758	0.0607586
2.6706	0.0404339
2.67176	0.0115146
2.67564	0.0919921
2.6769	0.0402089
2.67839	0.0477627
2.68309	0.0453148
2.68356	0.0896245
2.68883	0.0627815
2.69011	0.163732
2.696	-0.00586653
2.69644	0.022025
2.69767	0.0398802
2.69794	0.0287143
2.69889	0.0686496
2.701	-0.00165493
2.70551	0.118955
2.70591	0.00516511
2.70695	0.0497952
2.7084	0.0936961
2.71264	-0.0154658
2.71453	0.0737942
2.71494	0.046636
2.71684	0.0629515
2.71971	0.0901787
2.72115	0.034481
2.72152	-0.0249369
2.72196	-0.0290418
2.72384	0.0487205
2.72877	0.086001
2.72902	0.0230687
2.73316	0.0485208
2.73521	0.0388695
2.74256	0.0743789
2.74358	0.102219
2.74701	0.0327517
2.7485	0.0456092
2.75561	0.0504017
2.75613	0.0243645
2.75681	-0.0465623
2.75776	0.063543
2.76368	0.0550588
2.76657	0.053703
2.7712	0.013825
2.77527	0.038097
2.77604	0.010645
2.78161	0.0207156
2.7827	0.0605212
2.78296	0.0086323
2.78339	8.16453e-05
2.78585	0.0368287
2.7899	0.0506971
2.79042	0.057614
2.7914	0.0394172
2.79159	0.107005
2.7925	0.0989146
2.79568	0.0859373
2.79754	0.0623297
2.80262	0.0416089
2.8043	-0.0871479
2.80492	0.0563868
2.80518	0.146812
2.80519	0.0256403
2.80787	0.0397626
2.80939	0.0592253
2.81082	-0.0434684
2.81571	0.0577855
2.8165	0.0441385
2.81658	-0.0184929
2.8183	-0.0577968
2.82164	0.0512705
2.82166	-0.0826256
2.82427	0.0514896
2.82631	0.0944184
2.82894	0.0161012
2.83068	0.147186
2.83348	0.00496962
2.83471	0.0837778
2.83681	0.121705
2.83686	-0.0329661
2.83748	0.0307773
2.8408	-0.00825339
2.84108	0.0814588
2.8449	0.121339
2.84691	0.0364306
2.84929	-0.0181197
2.84954	0.0826
2.85101	0.0488659
2.85245	-0.0259049
2.85374	0.064238
2.85888	0.0978953
2.86045	0.00583959
2.86064	-0.00129236
2.86134	0.0146684
2.86335	0.0516208
2.86426	0.0815142
2.86666	0.0288641
2.86794	0.0254464
2.86802	0.00142908
2.86828	-0.0539574
2.86921	0.0449118
2.87104	0.0222576
2.87202	0.0603734
2.87628	0.136248
2.87656	0.105023
2.87735	0.00149328
2.87979	0.0438772
2.88598	0.120483
2.88674	0.0607813
2.88743	0.0900389
2.88859	0.106986
2.88869	-0.0163691
2.89156	0.037579
2.89173	0.0620249
2.894	0.031877
2.8946	-0.016361
2.89468	-0.0391682
2.89635	0.0591201
2.89741	0.0231913
2.90167	0.0769354
2.90306	-0.0202103
2.90435	0.0163903
2.90533	0.107596
2.90812	0.0750374
2.90926	0.0537675
2.91093	0.0359084
2.9118	0.00357004
2.91332	0.0394211
2.91429	-0.0242879
2.91455	0.054106
2.91755	-0.00728371
2.92057	0.0111883
2.92122	0.0918496
2.92237	0.0503998
2.92684	0.0540579
2.92886	0.00243521
2.92994	0.0438769
2.93404	0.0938771
2.93432	0.0224859
2.93444	0.0780557
2.94099	0.0676805
2.94501	0.0562947
2.94808	0.0833568
2.95251	-0.0223696
2.95524	0.0304446
2.95754	0.111161
2.95886	-0.0160816
2.96031	-0.0283442
2.96136	-0.01588
2.9626	0.0287483
2.96438	0.0624334
2.96891	0.0157921
2.96918	0.113251
2.97634	0.00373777
2.97712	-0.0659154
2.9802	0.078568
2.9812	0.0815698
2.98212	0.0467583
2.98542	-0.00539838
2.98828	-0.00309968
2.98914	0.065479
2.98993	0.0258047
2.99028	0.0133131
2.99225	3.56225e-05
2.99436	0.0489259
2.99621	0.052737
2.99657	0.0209572
2.99705	-0.0480828
2.99897	-0.0246475
3.0001	0.0598532
3.00374	0.0481967
3.00421	-0.0221159
3.00958	0.105076
3.01098	0.0189205
3.0124	0.0740275
3.0125	0.0560077
3.01277	-0.00711953
3.01331	0.172538
3.0147	0.0120059
3.01512	0.0211565
3.01594	0.0308287
3.01731	0.0247048
3.01778	0.0514119
3.0195	-0.0164786
3.02258	0.0617083
3.02383	0.062822
3.02512	-0.0284339
3.02816	-0.0172579
3.02837	0.0269414
3.03055	0.048582
3.03126	0.0464401
3.03427	0.0239669
3.03507	0.0508421
3.03527	0.0962753
3.04112	0.0665997
3.04252	0.119395
3.04448	0.0480129
3.04512	-0.0270272
3.04544	0.0234881
3.04827	0.0136765
3.04886	0.055599
3.04983	0.00286066
3.05121	0.0270391
3.05799	0.0505418
3.06142	0.0934443
3.06144	0.0286585
3.06354	0.0564259
3.06561	0.0262766
3.06702	0.0247328
3.06824	0.00864134
3.06927	0.094489
3.06939	0.0555465
3.06962	0.0739869
3.07119	0.0378937
3.07253	-0.0422255
3.07554	0.0592355
3.07786	0.0164646
3.07976	-0.0619229
3.08197	0.0293417
3.08213	0.0127073
3.08519	-0.0709199
3.08525	0.0928344
3.08672	0.0429189
3.08761	0.115233
3.09289	0.0457324
3.09487	0.0310955
3.09498	0.012223
3.09623	0.0279908
3.09697	0.0248999
3.09763	-0.0101118
3.10472	0.0378629
3.1052	0.0702677
3.10897	0.0618598
3.10903	0.0434542
3.10994	0.0174486
3.11008	0.102888
3.11136	0.0515501
3.11145	-0.00976639
3.11215	0.163641
3.11256	0.0514002
3.11259	0.0937458
3.11494	0.102634
3.11513	0.089812
3.11583	-0.0221743
3.11818	0.0278873
3.12231	-0.0171917
3.12389	0.00886102
3.12519	0.0384776
3.12611	0.0440682
3.12789	-0.0184422
3.1279	0.0378259
3.12942	0.0888955
3.13479	0.106622
3.13791	0.0620244
3.13947	0.110616
3.14287	0.0337629
3.14357	-0.031908
3.14391	0.0936273
3.14781	0.0394121
3.14834	0.114175
3.14895	0.120481
3.15023	-0.0044504
3.15069	-0.0506214
3.1513	-0.0221036
3.15407	0.046969
3.15526	0.0999661
3.15823	0.0761657
3.1613	0.0668366
3.1613	0.0268418
3.16218	0.0163793
3.16219	0.0365643
3.16234	-0.0518262
3.16429	0.044411
3.16536	0.0709042
3.16557	0.0341236
3.16794	0.0774405
3.16967	0.0570461
3.17171	0.0735802
3.17368	0.109164
3.17439	0.0663136
3.17593	0.0298834
3.18163	0.05248
3.182	-0.0137951
3.18326	0.0565746
3.18406	0.0873491
3.18419	0.0228039
3.18691	0.0314769
3.18871	0.0695399
3.18944	0.0141729
3.19178	0.0169039
3.19916	0.047179
3.20004	0.0423801
3.2016	0.0797244
3.20377	0.0621414
3.20887	-0.00374953
3.21115	-0.000933367
3.21231	0.0197009
3.21249	0.0455171
3.21309	0.0487502
3.21371	0.0691952
3.21396	0.0293465
3.21543	0.0228306
3.21578	0.0361767
3.21672	0.0529423
3.21771	-0.0238964
3.21775	-0.0617579
3.21817	0.00928314
3.22114	0.111748
3.22609	0.0371169
3.22686	0.0228791
3.23303	0.0521011
3.23535	0.00472642
3.2403	0.0409931
3.24185	0.113302
3.24806	0.0165818
3.25007	-0.0145932
3.25141	0.0568988
3.25495	0.0806946
3.25961	0.0893377
3.26287	-0.0247235
3.26314	0.0766406
3.26653	0.0152234
3.26662	0.069835
3.26691	0.0940507
3.26898	-0.0346806
3.27067	0.00623501
3.27861	0.0170031
3.27914	0.0405025
3.28299	0.0447113
3.28342	0.0574429
3.28392	0.109733
3.28592	0.0380687
3.28904	0.0787526
3.28948	0.0526816
3.29088	0.0419616
3.29318	-0.00943018
3.29806	0.102727
3.29995	-0.0344626
3.30011	0.0935982
3.30281	0.0791586
3.30438	-0.0361841
3.30438	0.00636664
3.3045	0.0637748
3.30521	0.00816813
3.30929	0.103953
3.31608	0.0693485
3.31742	0.104622
3.31776	0.0483881
3.3251	-0.0408936
3.32529	0.0884874
3.32776	0.0472069
3.3364	0.0851597
3.33675	0.0885576
3.33762	0.0638588
3.33829	0.0366362
3.33906	0.0828068
3.34022	0.0940934
3.34309	0.0425418
3.34393	-0.0517208
3.34646	0.0597076
3.3508	0.0984116
3.35209	0.0589511
3.35246	0.0279878
3.35466	0.0349191
3.35637	0.0711302
3.35926	-0.0439201
3.36127	0.0486653
3.36738	0.000870442
3.36757	0.0781822
3.36843	0.0538673
3.37123	0.0228229
3.37827	0.103952
3.37922	0.0432193
3.37923	0.0466283
3.38069	0.0119962
3.38299	0.0785007
3.38771	0.0473868
3.38852	-0.00337272
3.38985	0.0746182
3.39075	0.0108659
3.39155	0.079841
3.39211	-0.000772719
3.39477	0.14091
3.39623	0.132122
3.39842	0.0607825
3.39993	-0.00451625
3.40108	0.0264195
3.40181	0.0403998
3.40491	0.00571853
3.40523	0.0946346
3.40557	0.0970838
3.40618	0.0417686
3.4062	0.0757814
3.40986	-0.0135707
3.41457	-0.0465968
3.41605	0.0103626
3.41641	0.0377684
3.41729	-0.0369384
3.41986	0.0097468
3.42018	0.109257
3.42201	0.140194
3.42234	0.125401
3.42392	-0.0442153
3.43243	-0.074333
3.43458	0.0635136
3.43605	0.0587959
3.43725	-0.0270333
3.43733	0.08435
3.43848	0.0817706
3.43876	0.0445928
3.43939	0.0457879
3.44077	0.110353
3.44214	0.11182
3.44277	0.0291457
3.4438	0.1138
3.44795	-0.0538103
3.44983	0.116454
3.45001	0.0714346
3.45016	0.0689464
3.45131	0.0446598
3.45159	0.0352938
3.45222	0.0608231
3.45329	-0.00178683
3.45567	0.0386249
3.45675	0.011134
3.4625	-0.0160064
3.46445	0.0342043
3.4648	0.066694
3.46994	0.182786
3.47055	0.0276787
3.48421	0.165154
3.48492	-0.0833836
3.48668	0.026666
3.4874	0.0583818
3.48782	0.0916696
3.48862	0.0412765
3.48914	0.105743
3.48928	-0.0490249
3.49055	-0.0161348
3.49234	0.0294454
3.49438	-0.018543
3.49812	0.0689081
3.49977	0.0491081
3.50231	0.0585115
3.50321	0.0961874
3.50545	0.0643993
3.50585	0.024272
3.50934	0.0399698
3.51237	0.0856392
3.51267	0.018537
3.5129	0.0395511
3.52004	0.0139775
3.52257	0.0575305
3.52303	0.0859283
3.52981	-0.0366548
3.52983	-0.0358921
3.53282	0.075242
3.53932	-0.0446441
3.53982	0.0412286
3.53986	0.0279
3.54296	0.0877296
3.54586	0.0511723
3.54626	-0.000836817
3.54702	0.0777893
3.54754	-0.0366554
3.5542	0.0488574
3.55743	0.0755805
3.55919	0.127975
3.56257	0.0480556
3.5643	0.0242433
3.57097	0.0509007
3.57705	0.0688753
3.58236	0.0622386
3.58494	0.0126
3.58841	0.0537834
3.58942	0.0211528
3.59241	-0.0158394
3.59291	0.0288491
3.59533	0.0551944
3.59801	-0.0591717
3.59986	0.037294
3.60183	0.00469918
3.60388	0.0702811
3.60699	0.106015
3.6099	0.0994418
3.61599	0.0120086
3.61628	-0.0377111
3.61686	0.0559337
3.62079	0.107349
3.62451	0.105686
3.6248	0.0427164
3.63235	0.00641887
3.63355	0.0605069
3.63763	-0.0539166
3.64003	-0.000157977
3.64006	-0.00795661
3.642	0.0278465
3.64227	0.0490267
3.64851	0.0819399
3.65484	0.0481886
3.65606	0.00997104
3.65683	0.0207361
3.65773	0.0507997
3.65849	0.0183116
3.66171	0.003691
3.66258	0.109811
3.66694	0.0734399
3.66922	0.0560074
3.67088	0.0194232
3.67156	-0.0157253
3.67223	-0.00853082
3.67261	0.0719902
3.67324	0.0569109
3.67691	-0.0436876
3.67993	0.082956
3.68009	0.0371488
3.68245	-0.0134568
3.69045	0.083583
3.69784	0.0987314
3.69962	0.116088
3.69976	0.0209844
3.70007	0.00986833
3.7008	-0.0182189
3.70227	0.0727512
3.70596	0.0469753
3.70809	0.0444116
3.71036	0.0374623
3.71223	0.00750341
3.71348	0.0139334
3.7135	0.0254894
3.71516	0.0110644
3.71703	0.081932
3.72233	0.00129747
3.72592	0.0158412
3.7272	0.00675453
3.72722	0.0354078
3.72908	-0.0291751
3.73212	0.0637061
3.73557	0.0877775
3.73646	0.0412613
3.74611	0.0459279
3.7486	0.0560582
3.74978	-0.0306836
3.75262	0.0532386
3.75379	-0.0547539
3.75717	0.0424015
3.75934	0.0824829
3.76474	0.100007
3.76586	0.0720858
3.76787	0.0639359
3.76813	0.057115
3.77147	0.0429343
3.77225	0.104821
3.78116	0.0762234
3.78801	0.100839
3.78973	0.0668031
3.79044	0.0476906
3.79245	0.0756677
3.79383	0.0446756
3.79545	-0.0610646
3.79619	0.0959111
3.79644	0.0964417
3.79779	-0.0328969
3.79956	0.125524
3.80246	-0.0737146
3.8029	0.0847857
3.80351	0.0590252
3.80883	0.0228263
3.81113	0.014006
3.8115	0.0605299
3.81175	0.000750255
3.8146	-0.0358795
3.81508	0.0674434
3.81728	0.0990454
3.81955	-0.00340781
3.82096	0.00992635
3.83246	0.0307867
3.83352	0.0192676
3.83447	0.104504
3.83574	0.115549
3.83682	0.136693
3.83889	-0.038932
3.83936	0.0576479
3.83974	0.00585379
3.83986	0.0716444
3.84494	-0.00821648
3.85327	0.0316172
3.86479	0.0318861
3.86861	0.00390353
3.87181	0.0477079
3.87643	0.107181
3.88413	0.0458717
3.88444	0.0819291
3.88445	0.0884719
3.88607	0.0465936
3.88932	0.137899
3.88978	0.0140329
3.89006	0.0293232
3.89501	0.12283
3.89914	0.0809527
3.90102	0.00464177
3.9016	0.0250244
3.90327	0.062943
3.90598	0.0488923
3.9068	0.0928585
3.90884	-0.0128154
3.91432	0.00139367
3.91453	0.106068
3.91556	0.0988528
3.91991	-0.0802214
3.92247	0.0116189
3.92462	-0.0457322
3.92467	0.0864236
3.92601	-0.00303865
3.9284	0.0250328
3.92886	0.0649853
3.93289	0.00658915
3.93374	0.0401498
3.93497	0.0335604
3.94573	0.0691549
3.94581	0.0333739
3.95092	-0.0685193
3.95315	0.0459133
3.95678	0.0503041
3.95978	0.022634
3.9603	0.0379987
3.96282	0.0523603
3.96396	0.0819145
3.96844	0.0191037
3.96864	0.0080173
3.97229	0.0534943
3.97327	0.00106869
3.97624	0.0922248
3.98052	0.0266772
3.98057	0.0546184
3.98271	0.0873893
3.98453	0.069459
3.99311	0.129791
3.99402	0.11722
3.99488	0.0598427
3.99764	0.0291118
4.00404	0.0937584
4.00846	0.0284265
4.00981	0.0299037
4.01018	0.033514
4.01157	0.068069
4.01687	-0.020651
4.01727	0.0536389
4.01842	0.041143
4.02352	0.118928
4.02396	0.125168
4.02436	-0.055656
4.02603	0.0684612
4.02656	0.0331126
4.02756	0.014947
4.03029	0.0225363
4.03522	0.0220682
4.03893	0.0484541
4.04064	0.0613818
4.04328	-0.048918
4.04505	0.019327
4.04922	0.0379456
4.05119	0.0496211
4.0545	0.0609553
4.05813	0.0648475
4.06034	0.113558
4.06351	0.0788049
4.06476	-0.00122077
4.06501	0.0739132
4.06543	0.112616
4.06602	0.0932276
4.0663	0.160456
4.07126	0.0728433
4.07688	0.0888889
4.07711	0.00729832
4.07849	0.0734832
4.08104	0.0466986
4.08249	0.0590506
4.08371	-0.0627576
4.08445	0.140981
4.11054	-0.0412585
4.11383	0.0154835
4.12143	0.123896
4.12312	0.0247941
4.12784	0.0199669
4.12838	0.0301949
4.12981	0.0165456
4.12984	0.0589609
4.13055	0.0504976
4.13114	0.106463
4.1484	0.0897862
4.15672	0.0593034
4.15811	0.0188229
4.15946	-0.0556529
4.16172	0.085115
4.16403	0.0833761
4.1648	0.0827961
4.16558	0.0942081
4.16593	0.060737
4.16604	0.0186045
4.16744	-0.00470613
4.17236	0.0452065
4.17655	-0.0798568
4.18115	0.0823444
4.18236	0.0230133
4.18349	0.099336
4.18635	-0.00228967
4.1934	0.0477128
4.19552	0.0509794
4.19988	0.0765304
4.20443	0.0302661
4.21482	0.0841084
4.21538	0.116279
4.22812	0.0414946
4.23004	0.0717515
4.2361	0.0930752
4.23689	0.0503961
4.23746	0.119695
4.23749	0.0570934
4.24189	0.141766
4.24283	0.00340069
4.24301	0.0429397
4.24412	0.0206768
4.24545	0.0735453
4.24927	0.104146
4.2517	0.0360666
4.25522	0.0646531
4.25949	0.0757613
4.26037	-0.00647151
4.26192	0.115492
4.26245	0.0448516
4.26767	0.0330631
4.26835	0.0570692
4.28189	0.0216926
4.28261	0.0686137
4.28524	0.0475097
4.28594	0.00201863
4.28859	0.0447062
4.28989	0.0571216
4.29033	0.0120411
4.29098	-0.00650569
4.29365	0.0686143
4.29431	0.076182
4.29773	0.0636562
4.29864	0.0713214
4.29935	0.108864
4.30141	0.0982726
4.30251	0.00800753
4.30693	0.114701
4.30696	-0.0519058
4.30902	0.0198148
4.31581	0.00834022
4.31693	0.0297061
4.31854	0.116318
4.32376	0.0403089
4.32478	0.0668907
4.32533	0.100701
4.32569	-0.0010297
4.32858	0.0647639
4.33029	0.0537127
4.33198	0.0240187
4.33332	0.0643114
4.33468	0.071249
4.33676	0.0206662
4.34215	0.091197
4.34405	0.0240719
4.34659	0.148168
4.3471	0.0719586
4.35211	-0.0475909
4.35287	0.0815546
4.35312	0.0125796
4.35478	0.0329812
4.35515	0.00289956
4.35621	0.0575335
4.35697	0.0485272
4.36086	0.104211
4.36359	0.0785518
4.36373	0.082876
4.36893	0.0842259
4.37322	0.0181117
4.37445	0.164735
4.37461	0.00240431
4.37501	0.0929691
4.37672	0.0107156
4.3813	0.111089
4.38211	0.169559
4.38298	0.111705
4.38416	0.00480579
4.38471	0.0170811
4.38775	0.0817422
4.39754	0.0587346
4.39929	0.0509504
4.40093	0.0788229
4.40102	-0.00698335
4.40774	0.0804827
4.4147	0.0541931
4.41621	0.0143973
4.41666	-0.0192087
4.4185	0.0491959
4.41962	0.068456
4.42154	0.0615714
4.42189	0.0499803
4.42503	-0.0669664
4.42985	0.0497939
4.43068	-0.0336787
4.43491	0.0795833
4.43672	0.0263836
4.43764	0.0791883
4.4385	0.0204576
4.44371	0.0167792
4.44613	0.0208422
4.4472	0.00969803
4.44725	0.0543751
4.44919	0.000276444
4.45284	-0.0234396
4.45307	0.0766926
4.45506	0.0646521
4.45841	0.132164
4.45993	0.0691696
4.46413	0.0665557
4.46432	0.0269343
4.46485	0.0995305
4.46573	0.0550047
4.46702	0.0925981
4.46914	0.0967693
4.47394	0.140743
4.47537	0.0558516
4.47623	0.0124441
4.47678	0.0713459
4.48081	0.0874839
4.48833	-0.0147474
4.49022	0.0104134
4.49218	0.0785548
4.49392	-0.0428817
4.4956	0.0736082
4.49763	0.0615586
4.50127	0.0667759
4.50353	0.0303713
4.5037	0.0589391
4.50612	0.0317249
4.50809	0.0337138
4.50978	0.069274
4.51023	0.0389538
4.51552	0.086941
4.51625	0.12607
4.5175	-0.0575536
4.51946	0.0273021
4.52504	0.0180845
4.52762	0.0297326
4.52811	0.0617025
4.52892	0.0832603
4.53195	0.094737
4.53196	0.0795592
4.53475	0.0550289
4.54421	0.0335615
4.54861	0.0241272
4.54919	0.0478123
4.5503	0.0972788
4.55295	0.0250872
4.55405	0.0464122
4.56139	0.0291923
4.56954	0.0564142
4.57078	0.048789
4.57559	0.0383871
4.57821	0.0656369
4.57822	0.0705097
4.58035	0.122184
4.58475	0.0525381
4.58876	-0.039258
4.58916	0.0849713
4.59471	0.0571959
4.59783	0.0487642
4.60503	0.0896208
4.60755	0.0765675
4.60858	0.04364
4.61228	0.0963132
4.61277	-0.0104019
4.61412	0.0688718
4.61456	0.0240776
4.61838	0.0850617
4.61853	0.0435333
4.61878	0.076934
4.62234	-0.035483
4.62357	0.0683281
4.62717	-0.016184
4.62854	0.00783241
4.63201	-0.0595011
4.63741	0.00735549
4.63743	0.0100951
4.64033	0.015478
4.65372	0.0469742
4.6549	0.082853
4.65599	0.0406622
4.65724	0.0587677
4.65758	0.0768851
4.66512	-0.0371248
4.66685	0.0410569
4.66694	0.106758
4.6709	0.132256
4.67347	0.0440812
4.67358	0.105951
4.67483	-0.0962344
4.67667	0.106522
4.67832	0.00197986
4.67851	0.121441
4.67928	0.1021
4.67992	0.0656737
4.68706	0.0938234
4.68724	0.0345643
4.69141	0.0808842
4.69307	0.0508186
4.69391	0.0534075
4.6942	0.0430192
4.7008	0.0625999
4.70808	0.0677919
4.71099	0.0316225
4.71141	0.0595245
4.71444	0.0977589
4.71642	0.014283
4.71673	0.0972799
4.71914	0.0466515
4.71996	0.0402838
4.72298	0.090818
4.72605	0.0647031
4.72683	0.10398
4.74211	0.0515065
4.74337	0.00925351
4.74695	0.0821651
4.74786	-0.0281807
4.74877	-0.0166218
4.75265	0.080548
4.75432	0.0709192
4.75498	0.0798123
4.75663	0.066971
4.76816	0.0131764
4.77086	0.11691
4.77355	-0.00869527
4.77875	0.14094
4.78033	0.0324351
4.78104	-0.0142555
4.78801	0.0603207
4.78901	-0.0687213
4.78912	0.0782169
4.79355	0.017513
4.79386	0.00945787
4.79498	0.0398901
4.79937	0.0747425
4.79979	0.00910573
4.80097	0.0212402
4.80947	0.0393507
4.81434	-0.0744949
4.81587	0.0144358
4.82014	0.0783775
4.82343	0.0101129
4.83417	0.061136
4.83447	0.0879447
4.83839	0.104769
4.84126	-0.0503699
4.84151	0.0152501
4.84179	0.142048
4.85292	0.0730087
4.8538	0.0640478
4.85431	0.0873684
4.8565	0.0250124
4.86269	0.110712
4.86312	0.0831095
4.86449	0.028337
4.87298	0.0752389
4.8777	0.0205514
4.88714	0.0431061
4.89678	0.0523358
4.89734	0.0358633
4.89873	0.0459396
4.9009	-0.0237105
4.90521	0.0474252
4.90521	0.0788783
4.90534	0.0900471
4.90909	0.0947964
4.90912	0.0765989
4.91426	0.0698528
4.91501	0.094194
4.91521	0.0118496
4.91885	-0.0178608
4.91911	0.0761485
4.92097	-0.0451534
4.92257	-0.0666891
4.92334	0.0497289
4.92435	0.0230722
4.92549	0.106548
4.92628	0.00286546
4.93145	0.17559
4.93274	0.0120694
4.94044	0.0403393
4.94478	0.147679
4.94798	0.0671146
4.94898	0.0266873
4.95285	0.0774847
4.95313	0.0900481
4.95383	0.0377583
4.9542	0.0816205
4.95843	0.0797521
4.95961	0.00344046
4.96817	0.0431848
4.96854	0.00168056
4.96869	0.0505153
4.97134	0.0740542
4.97546	0.0730611
4.97626	0.00922741
4.97747	0.0837738
4.97784	-0.0100109
4.97786	0.0525222
4.98243	-0.0143225
4.98576	0.0404743
4.99966	0.0126868
5.00705	0.0279794
5.00885	-0.041019
5.01185	0.0269146
5.01233	0.0159345
5.01384	0.11651
5.02008	0.0117508
5.0275	0.0950346
5.02856	0.0769643
5.02887	0.109487
5.03153	0.0905552
5.03533	0.083237
5.04153	0.0759906
5.0446	0.0847678
5.04513	0.0305433
5.05332	0.0911845
5.05344	0.0564174
5.05658	0.0608611
5.06712	0.102097
5.06807	0.102466
5.07249	0.0215093
5.0773	0.0394043
5.08044	0.0805982
5.08552	-0.0499607
5.08662	0.061305
5.087	0.0350039
5.08709	0.0627436
5.08895	0.0602871
5.09002	0.121759
5.09053	0.0531714
5.09264	-0.0717676
5.09741	0.0626647
5.10855	0.0208547
5.11018	0.0887436
5.11432	-0.0144044
5.11597	0.0830736
5.12926	0.0436954
5.13174	0.102945
5.14586	0.0544963
5.14915	0.0854313
5.15634	0.0885346
5.15824	-0.0417021
5.15851	0.0315161
5.16253	0.0392882
5.16456	0.071921
5.16892	0.0644963
5.17105	0.0468586
5.17306	0.0631659
5.17411	0.118589
5.17642	-0.0660769
5.18155	0.0564332
5.18507	0.0334804
5.1897	0.0479522
5.20402	-0.0232858
[truncated: 858 more rows]

## Sheet: Rat2
DeltaR2*	Concentration	DeltaR2* mean	Concentration mean	Concnetration STD
0.00266007	0.0274682	0.395925	0.00510295	0.0334354
0.0405573	0.00202533	0.813048	0.00690709	0.035124
0.0433345	0.0578782	1.03609	0.00680048	0.0401005
0.0608875	0.00475802	1.19979	0.00359418	0.0289652
0.0645943	-0.0133883	1.36245	0.00816043	0.0373265
0.111292	0.0164534	1.49037	0.00471268	0.0367367
0.125843	-0.068188	1.60376	0.00519146	0.0347869
0.125952	0.0763502	1.71353	0.00712128	0.0292869
0.147056	0.0202778	1.82439	0.00893742	0.0266965
0.151829	0.0227138	1.93425	0.00240903	0.0407
0.156754	0.0113396	2.05644	0.00834781	0.0339409
0.172011	0.0180589	2.17817	0.00676486	0.0347409
0.177799	0.00608478	2.31659	0.00606357	0.0357962
0.178319	0.0190398	2.46803	0.000384046	0.0484605
0.1786	0.0147346	2.59835	0.0106813	0.0400144
0.183253	0.0132104	2.73312	0.00616022	0.0310701
0.184187	-0.00977096	2.92927	0.00682733	0.0297691
0.186793	0.00170357	3.15249	0.0139087	0.0356994
0.189277	-0.00966218	3.38232	0.0132937	0.0412583
0.196867	0.037938	3.62003	0.0038064	0.0597968
0.20067	-0.00200583	3.86793	0.0157979	0.0341359
0.216778	0.0205198	4.16946	0.011781	0.0360204
0.229235	-0.0559204	4.49463	0.0156059	0.0453801
0.230665	-0.0166359	4.81111	0.0112149	0.0427814
0.234973	-0.0507394	5.21875	0.035451	0.0744629
0.238998	0.00640169	5.5971	0.0239253	0.0509589
0.247936	0.00961593	6.0707	0.0215386	0.0468235
0.27819	-0.0178485	6.67165	0.0233877	0.0477031
0.296704	0.027299	7.46216	0.0157898	0.0513831
0.296885	0.00490214	8.50455	0.0263401	0.0423172
0.311978	0.0196528	11.3886	0.025996	0.051881
0.321359	0.0118129
0.325521	0.0304319
0.328369	-0.0366291
0.329943	-0.0187345
0.331932	0.00394167
0.335956	0.0123898
0.364401	-0.010254
0.371491	0.00749686
0.373438	0.0211251
0.388071	0.0456258
0.389174	-0.0068402
0.391453	0.0390204
0.39693	0.0134214
0.398006	0.0200897
0.400227	0.037865
0.402412	0.0181202
0.411011	0.00644397
0.413151	0.0523472
0.413363	0.136483
0.427783	-0.0041529
0.429922	-0.128965
0.431988	0.0153559
0.443208	0.0328664
0.443247	0.0152516
0.444105	0.0171391
0.446531	-0.0203813
0.461561	0.0086027
0.470733	-0.0288436
0.474048	-0.021901
0.479343	-0.00414441
0.484196	0.0138432
0.485543	0.0207492
0.500636	-0.00294029
0.503323	0.0344855
0.504994	0.0326833
0.508882	-0.0101789
0.516353	0.0144198
0.51677	-0.0272828
0.51751	-0.0248843
0.527098	0.0109586
0.529688	0.0250374
0.541017	-0.0259503
0.541943	0.000849106
0.543568	-0.11118
0.543866	-0.022304
0.54476	-0.00216879
0.555252	0.0193611
0.559362	-0.0124582
0.559942	-0.0039524
0.562366	0.0616844
0.564816	0.0391377
0.565052	-0.0165203
0.570754	0.0259726
0.580798	0.0163338
0.584567	0.0220695
0.597625	-0.0278947
0.598472	0.0298866
0.605037	-0.0318964
0.605769	0.0042065
0.60811	0.0463015
0.610315	-0.00791092
0.61308	-0.052711
0.617154	-0.00271799
0.620356	-0.000151856
0.625188	-0.0170659
0.636135	-0.00086214
0.641285	0.0264409
0.647514	0.004908
0.653855	0.00274667
0.658013	0.00595993
0.659613	0.000784375
0.659737	0.0426195
0.676667	-0.0463559
0.688499	-0.00690901
0.694027	0.00966164
0.694382	0.0173488
0.695415	0.0281662
0.697496	-0.133439
0.702942	0.00878124
0.710717	0.0171975
0.717774	0.0426668
0.72293	0.0125308
0.725758	-0.00533606
0.726078	-0.00272159
0.727284	0.00923148
0.728309	0.0317073
0.732655	0.0253708
0.732656	-0.0107924
0.738212	0.0260467
0.740385	0.0146553
0.741718	-0.030069
0.74532	0.00745216
0.747105	-0.00995421
0.752088	0.0217492
0.755107	-0.00310959
0.7602	0.00767628
0.761863	0.0219327
0.763632	0.00516174
0.766287	-0.0304051
0.773069	0.0584211
0.776658	0.0184327
0.776836	0.000927133
0.778925	0.00179798
0.781249	0.0308699
0.78186	-0.0179694
0.784124	0.0255204
0.78512	0.0173014
0.786379	0.0258985
0.786433	0.0269063
0.795421	0.0454162
0.797187	0.0285074
0.797628	0.0276044
0.79877	-0.050457
0.798884	0.0360998
0.805224	-0.133432
0.806018	-0.00297941
0.806712	0.00369896
0.808033	0.0279162
0.808965	0.0262639
0.810119	-0.0409284
0.811986	-0.0178942
0.820792	0.00237976
0.823299	-0.0150185
0.825423	-0.0191437
0.827897	0.025053
0.833196	0.0401808
0.838154	0.00581365
0.838655	-0.0854662
0.847301	0.0139903
0.848434	0.0355681
0.84851	0.000104594
0.850386	0.0181354
0.851951	0.00511837
0.85293	-0.0274733
0.856229	0.00106162
0.858586	0.0226065
0.858609	0.0316386
0.859187	0.0229865
0.862851	0.00275589
0.864971	-0.0243484
0.865671	-0.018965
0.868095	0.0236131
0.873307	-0.0162217
0.873822	0.0160744
0.878087	0.045921
0.879698	-0.0280505
0.880228	0.0281705
0.883734	0.00357869
0.885109	0.141446
0.885451	-0.0429255
0.886402	-0.0120054
0.887386	0.0194063
0.887516	0.0286183
0.889382	-0.0118123
0.898402	0.0637914
0.90162	0.0215799
0.901632	-0.00362622
0.910105	-0.0292166
0.912934	-0.0138442
0.913367	0.0139238
0.91574	0.035239
0.923459	0.0297224
0.92708	-0.0416487
0.929173	0.0326793
0.938534	0.0432027
0.939616	0.023468
0.939705	0.0153344
0.941367	0.00379179
0.942344	0.0479916
0.943906	0.0256047
0.947656	0.0916021
0.94802	0.00357531
0.949527	0.0262397
0.95184	0.0317179
0.953337	0.0280363
0.955915	-0.00104285
0.95648	0.00899124
0.95811	0.022485
0.958529	0.0452697
0.959797	0.0179644
0.964234	-0.0414105
0.965526	0.0280116
0.967929	-0.0990532
0.967956	0.0218605
0.973282	-0.00590285
0.975633	-0.00787131
0.977742	-0.00981765
0.977948	0.0268143
0.979446	-0.0291809
0.979482	-0.0942441
0.980003	0.0166041
0.98074	0.0279817
0.98091	0.0210581
0.984103	-0.0297196
0.988445	0.0262226
0.988662	0.0647645
0.988947	0.0479775
0.990547	-0.129507
0.991906	0.000958245
0.997323	-0.0195474
0.997868	-0.00198313
0.99875	-0.021122
1.00494	-0.00600431
1.00694	0.0318687
1.00928	0.0112896
1.00942	0.00723068
1.01044	0.0249436
1.01119	-0.039486
1.01285	0.0374164
1.01426	0.0418482
1.01441	-0.050193
1.0179	-0.00550596
1.02701	0.0405958
1.02875	-0.0219143
1.03212	-0.0780526
1.0322	0.0346814
1.03438	0.0330322
1.04078	0.0437246
1.04293	-0.0162193
1.04631	0.0221315
1.0471	-0.116428
1.04715	0.0333385
1.04878	0.0157205
1.0491	0.00186202
1.04934	-0.0228364
1.0499	0.033216
1.05092	0.0240102
1.05936	0.0230429
1.0596	0.0195192
1.06146	0.0123722
1.0655	0.0119412
1.06685	0.0267477
1.06697	0.0169799
1.07251	0.0582558
1.07439	0.0181816
1.07623	0.0363108
1.07782	-0.133607
1.07831	0.0414759
1.07912	0.0171757
1.08111	0.0234908
1.08244	-0.0632468
1.08465	0.0309673
1.08788	0.0147246
1.08814	0.00256842
1.08909	0.00874096
1.08995	-0.0261197
1.09205	0.023284
1.09295	-0.0322751
1.09322	0.0359663
1.09497	0.00519359
1.09577	0.00509891
1.09656	0.0256716
1.09732	0.00332382
1.09788	0.0497293
1.09897	0.0125851
1.09898	0.0119773
1.09951	0.0881951
1.10021	-0.0701033
1.10112	-0.0169216
1.10289	0.038435
1.10554	0.0234466
1.10627	0.0348031
1.10642	0.0176339
1.10735	0.0190254
1.10783	0.0127156
1.11132	0.0183763
1.11267	-0.000686029
1.11388	0.0349219
1.11464	0.0265224
1.11501	-0.00349756
1.11503	0.00453045
1.11654	-0.0126238
1.11834	-0.0160489
1.12023	0.000790954
1.12264	0.0281059
1.12287	-0.00536467
1.12534	-0.000725242
1.12551	-0.00701748
1.12741	0.0472864
1.1343	0.0104644
1.13485	-0.016621
1.13909	-0.055222
1.14197	0.0217086
1.14298	-0.0117593
1.14481	0.0473273
1.14649	0.0310454
1.14653	0.023485
1.14735	0.0227772
1.14893	0.0290632
1.14955	0.0232044
1.15007	0.0129768
1.15064	0.0160119
1.15182	0.010196
1.1544	0.0325536
1.15465	0.0268527
1.15669	-0.012137
1.16023	-0.0136524
1.16138	0.00634542
1.16569	-0.0373253
1.16571	0.0181759
1.16885	0.0108838
1.1709	0.0141358
1.17131	-0.0464055
1.17217	0.0474854
1.17232	0.0222851
1.17264	-0.00200636
1.17313	-0.0981471
1.17949	0.0085915
1.18224	0.00598849
1.18362	-0.017986
1.18366	0.024329
1.18555	0.0334804
1.18775	0.0618398
1.19122	-0.0130321
1.19654	-0.0483559
1.19743	-0.0175687
1.1977	-0.0072564
1.20252	0.0445682
1.20529	0.0204086
1.20555	-0.015644
1.20568	-0.011611
1.20677	0.00794217
1.20705	-0.0325277
1.20816	-0.00314995
1.20915	0.00921843
1.20963	0.0257286
1.21009	-0.0776801
1.21138	-0.0128046
1.21354	-0.00359658
1.21528	0.0319206
1.21622	-0.0125149
1.218	-0.0324811
1.22006	0.0117267
1.2213	-0.0135788
1.22547	-0.00326792
1.22578	0.0164512
1.2294	0.0232927
1.23068	0.0148338
1.23266	0.0164948
1.23391	0.0582067
1.23486	-0.0464929
1.23962	0.034797
1.24164	0.0260441
1.24177	0.0337639
1.2424	0.00221064
1.24432	-0.00573431
1.24459	0.0082536
1.24488	-0.00673144
1.24733	0.0314977
1.25067	0.00287351
1.25224	-0.0534419
1.25341	-0.050025
1.25773	0.00911635
1.2624	0.0264663
1.26429	0.0477361
1.26581	-0.0330925
1.26701	-0.0161841
1.2674	0.00979797
1.26912	-0.000888764
1.27032	-0.000455256
1.27204	0.0102471
1.27355	0.0294724
1.27412	0.0251405
1.27962	0.0397633
1.27997	0.046079
1.28205	-0.0149428
1.28225	0.00280831
1.28231	-0.0555276
1.28393	-0.00423673
1.28937	-0.00527807
1.29163	-0.029323
1.29276	0.0428275
1.29406	0.0209732
1.29451	0.0848841
1.29602	0.0054499
1.30595	0.0440604
1.30599	-0.00242973
1.30748	0.0236254
1.311	-0.00845113
1.31151	0.0244334
1.31195	0.0339535
1.3157	0.031819
1.31644	0.0339907
1.31765	-0.08784
1.31808	0.0102696
1.3181	0.0261752
1.31916	0.00144884
1.31931	0.0391877
1.31936	0.0300208
1.32066	0.00552504
1.32174	-0.00832746
1.32521	0.0215285
1.32567	-0.0364127
1.32986	0.0527764
1.33085	-0.0122777
1.33296	0.0136164
1.33375	0.0137769
1.33394	0.00674864
1.33586	-0.0136904
1.33742	0.0303912
1.33799	0.000620245
1.33822	0.0318856
1.33852	-0.00786882
1.34428	0.027418
1.34431	0.0683762
1.34438	-0.0917209
1.34488	0.0071452
1.34604	-0.0386739
1.34688	0.0325074
1.34837	0.0238121
1.35051	-0.0242072
1.35187	-0.0597179
1.353	-0.07208
1.35434	0.0146496
1.35452	-0.0956897
1.35656	-0.00274448
1.35663	-0.00734246
1.35968	0.00562166
1.36038	0.0265123
1.36074	0.029666
1.36227	0.0299182
1.36264	0.0196347
1.36876	-0.00850654
1.3693	0.0290866
1.36949	0.0165752
1.37073	0.0145749
1.37105	0.0348739
1.37234	0.0305233
1.37465	0.0423908
1.37585	-0.0251441
1.37876	0.0875402
1.38104	-0.00440294
1.38492	0.0504747
1.38567	0.0405616
1.38588	-0.0102449
1.38738	0.0170631
1.38743	0.0649341
1.38762	-0.106606
1.38889	0.0123688
1.39041	0.037414
1.39212	-0.00117417
1.39515	-0.00909395
1.39643	0.028242
1.39793	-0.00229759
1.39862	-0.00819602
1.40013	0.00795199
1.4002	-4.68652e-05
1.40056	0.00320185
1.40109	0.0223998
1.40145	0.0737051
1.40355	-0.117884
1.40378	-0.00441338
1.40526	0.0662924
1.4067	0.0189825
1.40705	0.0777709
1.41086	0.00283042
1.41175	-0.0208984
1.41411	0.0170073
1.41446	-0.00209757
1.41493	-0.00684528
1.42089	-0.0144382
1.4242	-0.00345498
1.42457	-0.021351
1.42632	-0.00235796
1.42641	0.010765
1.42824	0.0221871
1.42864	0.0110624
1.4291	0.0368194
1.42918	-0.00327665
1.43023	0.0343331
1.43122	0.0179518
1.43127	-0.0658031
1.4333	0.0410514
1.43487	0.021837
1.4361	0.0170623
1.43757	0.016659
1.43767	0.0347684
1.43883	0.00352914
1.4398	-0.0222265
1.44151	-0.0227259
1.44264	-0.0131318
1.44419	0.00559703
1.44445	-0.045956
1.44585	-0.0365923
1.44593	0.00151333
1.4478	0.0132573
1.44944	0.0230692
1.44989	0.0249801
1.45026	0.0981552
1.45053	0.0300844
1.45356	-0.00362633
1.45437	-0.0359019
1.45473	0.0261056
1.45499	0.0192232
1.45507	0.0269108
1.45615	-0.000688646
1.45623	0.0239488
1.45931	0.0341475
1.46203	0.0298153
1.46217	0.00904041
1.46471	0.00951368
1.46524	0.0665284
1.46592	0.0213371
1.46712	-0.13054
1.46994	0.0291512
1.47027	0.0248688
1.47255	0.00438439
1.47528	0.0240736
1.47869	0.0228524
1.48501	-0.0322801
1.48505	0.0430202
1.48519	-0.00440579
1.48663	0.020494
1.48806	-0.021268
1.48941	0.0604663
1.49332	-0.0312777
1.49447	-0.0674799
1.49452	-0.0259963
1.49541	0.0510846
1.49875	0.0215172
1.49928	0.0243955
1.49994	-0.0188736
1.50197	-0.0191029
1.50248	-0.00463003
1.50314	-0.0423479
1.50326	-0.0259233
1.50511	-0.0823019
1.50589	-0.0923695
1.50656	0.0124341
1.50817	0.0206805
1.50892	0.0334708
1.50911	-0.0270459
1.51011	0.0208783
1.51042	0.020473
1.51394	0.0303282
1.51597	0.0345852
1.5163	-0.0268982
1.51647	-0.0135511
1.51745	-0.00555731
1.5196	0.0218692
1.52031	0.0321923
1.52099	-0.0155912
1.52177	0.0446597
1.52244	0.023218
1.52263	0.0237513
1.52346	-0.019041
1.52435	-0.0194766
1.52439	0.0293671
1.5264	0.0251901
1.52733	-0.135039
1.5276	0.00269257
1.52801	0.00616293
1.52935	0.00587207
1.5296	0.00526412
1.52983	0.0235341
1.5303	0.0224542
1.53265	0.0191759
1.53335	0.0144106
1.53388	0.0341708
1.53537	-0.0203097
1.5367	0.013886
1.53738	0.0585896
1.53837	0.0333948
1.53864	0.0293512
1.5402	0.0232558
1.54148	0.0194697
1.54178	-0.0140601
1.54181	-0.0097625
1.54479	-0.0384596
1.54616	-0.00291536
1.54644	-0.0131946
1.5473	-0.0094985
1.54794	-0.0811637
1.54992	-0.0567086
1.5503	-0.0041601
1.55089	0.0398377
1.55227	-0.00812228
1.55379	0.0533328
1.5541	-0.00342044
1.55483	-0.0240169
1.55775	0.0302351
1.56025	-0.0112573
1.56195	0.0221297
1.56606	-0.133026
1.5665	0.0175706
1.56787	0.0243378
1.56844	0.0726038
1.56968	0.0451882
1.57207	-0.0709858
1.57239	0.0409871
1.57541	-0.0100146
1.57599	-0.0385188
1.57787	0.04689
1.5781	-0.00082284
1.5787	0.0114956
1.57917	0.0366801
1.58143	0.00977672
1.58189	-0.00856432
1.58261	0.0545734
1.58272	0.0291542
1.58395	0.0297912
1.58434	0.00544098
1.58781	-0.0172694
1.58819	-0.010459
1.58872	0.0386357
1.58885	0.0104772
1.59079	-0.0129593
1.59251	0.00795246
1.59286	0.0520513
1.59508	0.00269211
1.59596	0.00481688
1.59618	0.0301231
1.6005	0.0393696
1.60089	0.0254556
1.60139	-0.00754298
1.60212	0.0345276
1.60248	0.0192503
1.60286	0.0334052
1.60381	-0.0108558
1.606	0.0229723
1.60621	-0.0831715
1.60818	0.0081642
1.60835	0.0250032
1.60998	0.0186009
1.61018	0.0206272
1.61096	-0.00161693
1.61254	0.02274
1.61276	0.0229528
1.6166	0.0300821
1.61754	0.0106879
1.6201	-0.0138985
1.62018	0.00441716
1.62167	0.0221481
1.62242	-0.0438605
1.62246	-0.060221
1.62373	0.0347524
1.62484	-0.10078
1.62522	-0.00740082
1.62537	-0.0053074
1.62574	0.0154028
1.62654	0.0176214
1.62736	0.0233572
1.6286	-0.00431618
1.62927	0.00659119
1.63004	0.0123647
1.63007	-0.00849613
1.63065	-0.00947792
1.63123	0.0379999
1.63306	0.0295842
1.63662	0.0342628
1.6383	0.0158176
1.64016	0.0185827
1.64144	0.0168983
1.64161	-0.00391014
1.6433	0.0317878
1.64337	0.00630502
1.64713	0.03337
1.64803	0.0226514
1.64828	0.0126013
1.64847	-0.0695938
1.64877	-0.0159072
1.64901	-0.0330231
1.65139	0.0482421
1.65169	-0.0418409
1.65274	0.0445188
1.65391	0.00608891
1.65435	-0.0265996
1.65453	-0.00284277
1.65456	0.0409085
1.6553	0.00484014
1.65754	0.0417775
1.65885	0.00182091
1.65889	0.0187979
1.66004	0.0259945
1.66061	-0.00665872
1.66205	0.063595
1.66256	0.0094552
1.66487	0.0048016
1.66505	0.00852076
1.66626	0.0233853
1.66641	0.00445092
1.6678	0.00658832
1.66942	-0.039556
1.67103	0.00738609
1.67156	0.00150699
1.67223	0.031403
1.67397	-0.0546321
1.67403	-0.000927907
1.67439	0.00629446
1.67801	-0.0220028
1.67941	-0.0154618
1.67957	-0.0109775
1.68436	0.0596922
1.68449	0.0257647
1.68544	0.0378416
1.68584	-0.00206867
1.68657	0.0329238
1.68726	0.0554839
1.68773	0.0191604
1.68774	0.0248225
1.69251	0.00264397
1.693	0.0191531
1.69605	-0.0258442
1.6964	0.00364259
1.6965	0.0186824
1.69681	0.0399724
1.69805	0.0508704
1.70133	0.00971947
1.70278	0.0511687
1.70317	-0.000474505
1.7036	0.0329178
1.70485	0.0283035
1.70512	0.01886
1.70534	-0.0514634
1.70538	-0.00991343
1.70614	0.0142809
1.70712	-0.0498621
1.70913	0.00777593
1.70951	-0.0177997
1.7103	-0.004697
1.71138	0.0283589
1.71397	0.0479818
1.71687	0.0245893
1.71871	-0.0224685
1.7191	0.0320404
1.71918	-0.0626407
1.71986	-0.00154882
1.72352	-0.000540803
1.7236	0.00971672
1.72364	-0.00724329
1.72421	-0.0297606
1.72424	0.0156916
1.72584	0.019301
1.72722	0.00216817
1.72963	-0.00347845
1.73044	-0.0098133
1.73189	0.0344009
1.73485	-0.000245705
1.73511	-0.00317583
1.73586	0.0982954
1.73778	0.0219206
1.73883	0.0117193
1.73908	0.0346312
1.73935	-0.0113453
1.74051	0.0357073
1.74281	-0.0148553
1.74938	0.0534899
1.74942	-0.05036
1.7512	-0.000355363
1.75269	0.0589426
1.75439	0.0220689
1.75536	-0.0386779
1.76042	0.000627256
1.76053	-0.0388911
1.7606	0.00811764
1.76249	-0.0624969
1.76406	0.0177746
1.76471	0.00952375
1.76486	0.0150145
1.76503	0.0370152
1.76694	-0.0542878
1.76788	0.0128553
1.76796	-0.0240284
1.76928	0.0210254
1.76943	0.00894447
1.76946	-0.0190218
1.77187	-0.0179161
1.77246	0.00987523
1.77286	-0.00847591
1.77655	0.0248711
1.77803	0.0379736
1.77815	0.0282624
1.77821	-0.0463602
1.77875	0.0548724
1.77982	-0.0145816
1.78065	-0.00118784
1.78198	-0.0196672
1.78286	-0.00703022
1.7831	-0.00581907
1.78324	0.0329697
1.78491	-0.00989303
1.78523	-0.00965604
1.78822	0.00461807
1.78894	0.018771
1.79209	-0.0470055
1.79238	0.0236932
1.79333	0.0183027
1.79365	0.0353194
1.79427	-0.0170378
1.79444	0.02603
1.79639	0.0097512
1.79744	-0.0136452
1.79784	0.0159093
1.80029	0.00825279
1.80068	-0.0165507
1.80177	0.010353
1.80229	0.00299588
1.80266	-0.00585602
1.80548	0.0235962
1.80662	0.073551
1.80666	0.0131591
1.80739	0.0282196
1.80867	0.00925242
1.81141	0.0118205
1.8125	0.0311951
1.81373	0.00122051
1.81515	-0.00298023
1.81795	-1.6987e-05
1.81856	0.0238366
1.81936	0.00768542
1.81945	-0.0245791
1.82041	0.0102476
1.82081	0.0478869
1.82162	0.0410255
1.82285	0.00501565
1.82322	0.0408673
1.82336	-0.0417129
1.82345	0.0391743
1.82454	0.0475948
1.82504	-0.00480025
1.82514	-0.00466602
1.82518	0.0147211
1.82555	0.0391938
1.82622	-0.0138232
1.83037	0.050216
1.832	-0.0117125
1.83215	-0.0465324
1.83389	0.0212762
1.83442	-0.0915263
1.83469	0.0370239
1.83642	0.0115191
1.83713	0.00591485
1.83738	0.0173349
1.83767	0.0193053
1.83911	-0.0182814
1.8396	-0.0239776
1.83975	-0.00383268
1.84085	0.0328409
1.84141	-0.00025241
1.84164	-0.0124837
1.84201	-0.00835581
1.84233	-0.00677573
1.84559	0.0280221
1.84895	0.0422998
1.8499	0.0104028
1.85104	-0.00181767
1.85132	-0.0111305
1.85206	0.0457542
1.85226	0.0202654
1.85317	-0.0187444
1.85381	0.097357
1.85396	-0.00933137
1.85471	0.0226414
1.85539	0.0191551
1.85661	0.0232325
1.85674	0.0161487
1.85747	0.0076727
1.8577	-0.0122918
1.85958	0.0106479
1.86171	-0.00548876
1.86444	0.0123367
1.87057	-0.00472455
1.87073	0.0127795
1.87079	0.0337928
1.87119	-0.0213381
1.87145	0.0316725
1.87194	0.0226803
1.87234	-0.0146818
1.87248	0.00938936
1.87313	-0.0101709
1.8736	0.039037
1.8797	0.00367747
1.88044	0.0156451
1.8807	0.0384659
1.88099	-0.00670668
1.88136	0.00369085
1.88227	0.0296298
1.88449	-0.000932312
1.88728	0.0387433
1.8878	0.00733787
1.8881	-0.0155156
1.89079	-0.00466635
1.892	0.0135655
1.89473	-0.00512838
1.89792	0.0341166
1.89828	0.0159972
1.90055	0.025628
1.90111	0.0139532
1.902	-0.0264294
1.90517	0.00738369
1.90546	-0.0104682
1.90737	0.00181277
1.90769	-0.00507415
1.90775	-0.045515
1.91174	0.0217978
1.9123	-0.0252261
1.91273	0.00903247
1.91615	-0.000120608
1.91652	0.0261011
1.91798	0.0309047
1.91885	-0.0190665
1.91887	-0.0533738
1.91941	0.0814985
1.9205	0.0097842
1.92127	-0.00873609
1.92272	0.0181915
1.92294	0.0434389
1.92381	-0.0929317
1.92406	0.020292
1.92436	0.0244219
1.92604	0.0223358
1.9289	-0.0038638
1.93035	-0.000113758
1.93274	0.00694514
1.93284	0.000329272
1.93419	0.00058997
1.93453	-0.01845
1.93661	-0.0095391
1.93704	0.0389068
1.9371	-0.0295928
1.93728	0.00312053
1.93779	-0.0144278
1.93938	-0.00602736
1.94003	0.0230627
1.94458	-0.00328996
1.94577	-0.0176251
1.94684	0.0435132
1.94894	-0.0110966
1.94963	0.0465781
1.94988	0.015066
1.95022	-0.0487537
1.95379	0.00770673
1.95419	0.0525938
1.95547	0.00786484
1.95587	0.00945196
1.95637	0.0096873
1.95649	0.00455739
1.9572	-0.00744932
1.95732	0.0509132
1.95776	-0.0084526
1.9582	-0.0152561
1.95845	-0.0128467
1.95888	-0.00738181
1.95896	-0.00357566
1.95924	0.0102628
1.95939	0.00415748
1.96008	0.00960354
1.96097	-0.0135219
1.96141	0.025448
1.96408	-0.0281525
1.96446	0.0229243
1.96762	-0.0556041
1.96931	-0.274562
1.97031	0.0171938
1.97078	-0.0116495
1.97191	-0.0149087
1.97285	-0.0935721
1.97327	0.0182429
1.97422	-0.0261133
1.97486	-0.0201911
1.97521	0.0476937
1.97533	0.00139922
1.97603	0.0181626
1.97612	0.0151441
1.97641	0.104474
1.9765	0.0625543
1.97838	0.0189283
1.98037	0.00119129
1.98175	0.0322308
1.98303	0.0196093
1.98432	-0.0041959
1.98703	0.0233019
1.98878	0.0106255
1.99219	0.0912633
1.99491	-0.00880213
1.99515	0.00445262
1.99608	-0.000177591
1.99698	0.0236068
1.99782	-0.00306924
1.99802	0.0055346
2.00547	0.0423106
2.00613	0.0390181
2.00768	-0.0941301
2.00772	-0.0372263
2.00946	0.0334909
2.01707	0.0100674
2.01814	0.0423138
2.01837	0.0412306
2.01882	0.0449232
2.01886	-0.0030793
2.02127	0.00108613
2.02217	0.0339658
2.02443	0.0827929
2.02496	-0.00682113
2.02694	0.0334678
2.0287	-0.013334
2.02888	-0.0248285
2.02888	-0.0196322
2.0299	0.0391725
2.0299	-0.01423
2.0324	-0.0421837
2.0352	-0.0221975
2.0359	-0.0484628
2.03623	0.0186264
2.03637	0.0424223
2.03962	-0.0325451
2.0408	-0.00209005
2.04101	-0.0227515
2.04641	0.0265894
2.04652	0.0219394
2.04771	0.0109088
2.04835	0.0253023
2.04896	-0.142714
2.04966	-0.0169318
2.04989	-0.00970179
2.05332	0.0233113
2.05483	0.00145728
2.05824	0.0230708
2.05837	0.00993859
2.05897	0.0150055
2.06218	0.0609732
2.06285	-0.0189049
2.06332	-0.0196008
2.06487	0.0423251
2.06568	0.0154758
2.06857	0.0459943
2.0702	-0.00392352
2.07037	0.00776111
2.07213	0.0389733
2.07293	0.0161926
2.07706	-0.0035171
2.07942	0.047721
2.07952	0.0336217
2.07958	0.00368648
2.08047	0.012099
2.08296	-0.0188718
2.08375	0.00747946
2.08429	0.0257664
2.08466	0.0227954
2.08527	0.00692008
2.08645	0.0863577
2.08676	0.00582603
2.08747	0.023323
2.08749	0.0312889
2.08852	0.0178465
2.09038	0.0969928
2.09054	0.0129286
2.09131	0.0537021
2.09137	-0.0435654
2.09393	0.010263
2.0943	0.00212464
2.09526	-0.0311758
2.09786	-0.00192051
2.09891	-0.0188149
2.1038	-0.0186058
2.10471	0.0218817
2.10534	-0.0215418
2.10563	-0.00220971
2.10734	0.0121368
2.10747	0.0170078
2.10976	0.00573703
2.11033	0.0373212
2.11053	-0.0347199
2.11105	0.00134258
2.11208	-0.0134499
2.11223	-0.0156179
2.11374	-0.00738942
2.1162	0.019776
2.11641	-0.00673133
2.11688	0.0324387
2.11833	0.0219129
2.11907	0.0243599
2.11926	0.00798783
2.11934	-0.120458
2.12196	-0.0255797
2.12216	-0.017218
2.12216	-0.0516013
2.12362	0.0914895
2.12621	0.00886096
2.12833	-0.00668494
2.13089	-0.0602401
2.13352	0.0136246
2.13413	0.0438136
2.13628	0.0143848
2.13744	0.0260386
2.13817	0.0512823
2.13821	0.00460514
2.13844	-0.0138974
2.13903	0.0428108
2.13992	0.00954982
2.14164	-0.0334252
2.14202	-0.0389563
2.1421	-0.0568637
2.14571	0.0322216
2.14706	0.0386905
2.14826	-0.022932
2.15107	0.0639817
2.15251	0.0092107
2.15322	0.00540165
2.15657	0.00405926
2.15658	-0.0161759
2.1571	0.0107027
2.1595	-0.078475
2.16022	0.0235926
2.1608	0.0315641
2.16195	0.0374079
2.1625	0.0359994
2.16437	0.0166922
2.16448	0.000274481
2.16505	0.0284157
2.16593	0.0255658
2.16756	0.0424074
2.17155	-0.127108
2.17471	0.0215712
2.17582	0.0172517
2.17614	0.0101162
2.17626	-0.00937294
2.17682	0.0318519
2.17713	0.0708797
2.17732	-0.00443615
2.1782	-0.0129061
2.1785	0.0401725
2.17926	0.00148728
2.18145	0.0126878
2.18167	0.0424125
2.18243	0.0233017
2.19059	0.0289398
2.19148	0.0122858
2.19285	0.00912557
2.19324	0.0382187
2.1957	-0.00474171
2.19663	-0.00418856
2.19733	-0.0036007
2.19825	-0.0448887
2.1992	-0.0216335
2.20199	0.000693679
2.20232	-0.00169983
2.20308	0.00623457
2.20459	0.0173285
2.20503	-0.0165215
2.20512	0.00300692
2.20668	0.00880986
2.21043	0.0912495
2.21073	0.0074196
2.21119	0.0114152
2.21501	-0.00134571
2.21554	0.0352104
2.21558	0.0564789
2.21701	0.00371824
2.21713	-0.0487767
2.21755	0.0218511
2.2179	0.0420166
2.2187	-0.0258106
2.21904	0.00597471
2.21972	0.0253151
2.22072	-0.0183734
2.224	-0.00775362
2.22412	-0.0104494
2.22658	0.0109058
2.22682	0.0020609
2.22716	0.0128429
2.22846	-0.0135181
2.22848	0.00247596
2.22896	0.0302779
2.23018	0.0241799
2.23333	-0.0305844
2.23575	0.00911989
2.23585	0.0176905
2.24058	0.0207763
2.24093	0.00111266
2.24168	0.0133201
2.24226	-0.023254
2.2442	-0.010442
2.24563	0.0167476
2.2457	0.00397115
2.25249	0.051264
2.25388	-0.00682683
2.25442	0.0254151
2.25483	-0.0409856
2.25548	-0.0916215
2.25705	-0.00937109
2.25809	-0.0207078
2.26048	0.0226977
2.26103	0.00951615
2.26118	0.0187112
2.26161	-0.0192084
2.26261	-0.00111
2.26597	0.0106813
2.26652	0.0296365
2.26859	0.0152915
2.27059	0.00165686
2.27249	-0.0160824
2.27527	0.0517177
2.27839	0.00429831
2.28029	0.0723253
2.28431	-0.0117382
2.28505	-0.00757246
2.28604	0.0434725
2.28774	0.0240505
2.28925	0.0318066
2.29084	0.0437749
2.29254	-0.00443809
2.29531	-0.0227578
2.29595	-0.0154943
2.29602	0.0126702
2.29839	0.0382991
2.2993	0.0377552
2.29954	0.0414562
2.2997	-0.00222707
2.29981	0.0681727
2.30049	-0.00281692
2.30603	-0.0197739
2.30613	0.0058499
2.30695	0.0152747
2.30744	-0.0114125
2.30794	0.0201958
2.31393	0.0342878
2.31525	0.00417619
2.31659	0.042438
2.31684	0.0175241
2.32229	-0.0109966
2.32383	0.0337699
2.32503	-0.00348419
2.32844	0.036134
2.32902	0.0234351
2.32906	-0.0104778
2.32961	-0.106412
2.33002	-0.0675879
2.33581	0.0980603
2.33717	0.0317666
2.33871	0.0214164
2.33878	-0.0202663
2.33897	-0.0263641
2.33963	-0.000451679
2.34204	-0.0845677
2.34361	0.0574468
2.3454	-0.0111373
2.34554	-0.0505435
2.34571	0.0127973
2.34609	0.0104452
2.34679	-0.0190702
2.34864	0.023061
2.34932	-0.0618901
2.34965	0.0188171
2.35027	0.041087
2.35082	0.0980026
2.35736	0.0215408
2.35892	-0.00298834
2.36184	-0.0113106
2.36185	0.0488149
2.36352	-0.068928
2.36354	0.0569961
2.36688	0.0140538
2.36991	0.0128767
2.37032	0.0475183
2.37204	-0.0101706
2.37245	-0.0281515
2.37285	-0.010086
2.3746	-0.0101041
2.37499	-0.0716246
2.37506	0.0201789
2.37594	0.0266475
2.38507	-6.24885e-05
2.38531	-0.0271496
2.38626	-0.00397913
2.39215	0.0205806
2.39248	0.0102984
2.39259	0.0188755
2.39385	0.0278136
2.39638	0.0222885
2.39936	-0.0130021
2.40169	0.0344538
2.40183	-0.0129177
2.40197	-0.121527
2.40353	0.0163952
2.405	-0.00305703
2.40641	-0.109128
2.40659	-0.00462943
2.40784	0.00564355
2.40876	0.0297314
2.40919	0.0289726
2.41041	0.0229375
2.41063	0.0109288
2.41306	-0.323379
2.41483	0.0217498
2.42609	-0.0327075
2.42908	-0.00487193
2.4292	0.0264278
2.43168	0.0206413
2.43299	0.00748498
2.43357	-0.0143153
2.4344	-0.00153552
2.43443	-0.00100415
2.43448	0.0589438
2.43543	0.0216455
2.43683	0.0991369
2.43858	0.0173465
2.44226	0.0159465
2.44316	-0.025374
2.44468	-0.0231162
2.44548	0.0394964
2.44613	0.0989371
2.44761	0.00657394
2.44857	-0.00849965
2.45288	0.031342
2.45327	0.00424859
2.45358	-0.00593126
2.45534	-0.0290808
2.4558	0.011976
2.45583	0.000182729
2.45594	0.0578643
2.46241	0.00274898
2.46264	0.0137152
2.46463	0.0135758
2.46539	-0.0115117
2.46715	-0.018365
2.46726	0.0340626
2.46793	0.00142284
2.46892	-0.0233312
2.46915	-0.0224033
2.46917	0.00901826
2.46988	0.0143146
2.47316	-0.00545939
2.47466	-0.133967
2.47553	0.0243233
2.47566	-0.0106797
2.47759	0.0222758
2.47805	0.0102599
2.4782	0.020155
2.4788	0.00750039
2.48027	-0.00509976
2.48179	0.0213187
2.48211	-0.0101817
2.48295	0.0288749
2.48387	0.00746793
2.48477	-0.0172317
2.48492	0.0594995
2.48887	-0.131893
2.49132	-0.00346259
2.49197	0.0400598
2.49547	0.0200393
2.49963	-0.00668795
2.49983	-0.0304303
2.50071	0.00601795
2.50136	0.0149694
2.50157	-0.000752932
2.50553	0.0860585
2.50745	-0.0167417
2.50757	-0.021019
2.50871	0.00505766
2.51106	0.00193178
2.51467	-0.0094321
2.51522	0.0163197
2.51593	9.23631e-05
2.51679	0.0190108
2.52257	0.00735644
2.5226	0.0285917
2.52333	-0.00733193
2.52493	0.00961074
2.52493	0.0167199
2.52518	0.0209041
2.52854	0.0111307
2.52964	-0.0133161
2.5316	-0.0194654
2.53263	0.00702939
2.53424	-0.00683421
2.535	0.0165546
2.53625	-0.0107629
2.53655	-0.0204428
2.53723	0.0484716
2.53892	0.0242862
2.53932	0.0285211
2.53957	-0.00941651
2.54003	0.0180091
2.54079	0.00227069
2.54117	-0.00010682
2.54128	0.0281559
2.54159	-0.0391869
2.54214	0.00316168
2.54287	-0.0306292
2.54306	-0.00386928
2.54403	0.0167288
2.54737	0.0567187
2.55023	0.0354404
2.55185	0.105498
2.55259	-0.00331833
2.55606	0.0283667
2.55706	-0.00709841
2.55799	0.00447852
2.55925	0.0338824
2.5597	-0.00578386
2.56075	0.0101622
2.56134	-0.0202625
2.56159	0.0055364
2.56193	-0.00937512
2.56368	-0.00659488
2.56381	-0.00594291
2.56618	0.0114491
2.56636	0.0174165
2.57365	0.00684931
2.57563	0.0360463
2.57743	0.0339346
2.57941	-0.0164778
2.57983	-0.0290387
2.58142	0.0347337
2.58288	-0.00987162
2.58303	0.022298
2.58419	0.0339767
2.58592	0.00325807
2.58927	-0.016608
2.59087	-0.000447254
2.59123	-0.00273426
2.59126	0.014801
2.59238	-0.0200232
2.59447	0.00947308
2.59528	-0.0544726
2.59682	0.0107311
2.59742	0.0196694
2.60093	-0.00805516
2.60173	-0.00222805
2.60235	0.0280302
2.60483	-0.0108095
2.60762	0.0559447
2.60886	0.0117676
2.6096	-0.245232
2.61073	0.0335937
2.61124	0.0683725
2.61177	0.0218026
2.61385	0.0213311
2.61411	0.0265139
2.61506	0.0148381
2.61534	-0.0122802
2.61859	0.00551951
2.62055	0.0840885
2.62075	0.0271324
2.62099	-0.00757846
2.6231	0.0029722
2.62346	-0.0727583
2.62376	-0.0348414
2.62624	0.0687423
2.62677	0.0461798
2.62835	0.0548728
2.62967	0.0492504
2.63156	0.0365636
2.63186	0.0443979
2.63199	-0.00697754
2.63272	-0.0048411
2.63318	0.00644259
2.63383	-0.00829513
2.63413	-0.00796268
2.63462	0.102703
2.63719	0.0923689
2.64001	-0.00378729
2.64066	0.00313131
2.64147	0.000989863
2.64243	-0.0334189
2.64693	0.0263651
2.6483	-0.00376819
2.64991	-0.00369743
2.65057	-0.0039668
2.65117	0.010782
2.65491	0.0220766
2.65599	0.0363062
2.65605	0.0266907
2.65801	-0.0115668
2.65811	0.0372127
2.65867	-0.0198448
2.65923	0.0576434
2.65926	0.0323469
2.6603	-0.0238532
2.66045	0.0225551
2.66104	-0.00523111
2.66165	-0.00733491
2.66246	-0.0210147
2.66554	0.000359222
2.66839	0.00741902
2.67135	-0.00868774
2.67167	0.00326136
2.67224	0.0124197
2.67233	-0.0433193
2.67262	-0.0204539
2.67276	-0.0115487
2.67288	0.00284984
2.67584	-0.00349768
2.67638	-0.00373764
2.6767	-0.00266967
2.67763	0.00753817
2.67773	0.0479215
2.68025	0.039168
2.68039	0.0215058
2.68084	-0.00653606
2.6815	0.0184543
2.68366	0.0207462
2.68477	0.0388222
2.68494	-0.0229675
2.68549	-0.0170342
2.68691	-0.0222406
2.68708	0.0329874
2.68787	-0.00650078
2.69428	0.0169992
2.6957	0.0394619
2.69735	-0.0107382
2.70124	0.0184674
2.70158	0.00294204
2.70229	-0.103504
2.70605	-0.00381695
2.7065	0.0296668
2.7087	0.0101519
2.70917	0.00578085
2.71291	-0.00716951
2.71526	0.02463
2.71893	-0.00572811
2.71983	0.00770062
2.7221	-0.0735721
2.72476	-0.0327991
2.72493	0.0364031
2.72664	-0.00449502
2.73467	-0.0381831
2.73647	0.0595685
2.74037	0.0668302
2.74089	-0.0314373
2.74348	-0.0707192
2.74439	-0.034149
2.74504	0.0647094
2.74616	0.0134916
2.74631	0.0158079
2.74885	0.00920938
2.74895	0.0219768
2.74957	-0.00156658
2.75086	0.016604
2.75403	0.0221982
2.75418	0.00528027
2.75612	0.0210156
2.75819	0.0251875
2.75837	-0.00635032
2.75992	-0.0158288
2.76284	0.0125349
2.76296	-0.0173701
2.7633	0.047546
2.76468	0.000667854
2.76481	0.0313667
2.76681	0.0118793
2.77031	-0.0230085
2.77135	0.0037797
2.77394	-0.0407585
2.77452	-0.0283396
2.77601	0.0199157
2.77725	0.0208434
2.77744	-0.0132392
2.7796	0.0679137
2.78241	-0.0112224
2.78806	0.0985397
2.78961	-0.000133586
2.79011	0.0180198
2.79089	-0.00956469
2.79179	0.0287183
2.79224	-0.00479682
2.79643	-0.00585272
2.79725	0.0646347
2.79783	0.0219803
2.79817	-0.00748458
2.80205	0.0159682
2.80371	0.077733
2.81324	0.018271
2.8224	-0.00313016
2.82498	0.0597887
2.82577	-0.0145841
2.82847	0.0151158
2.83222	0.0168841
2.83493	-0.0161422
2.83499	0.0262171
2.83502	-0.0142946
2.83521	0.0194993
2.83708	-0.0122245
2.83709	0.0245712
2.83761	0.00380788
2.8379	-0.0238486
2.84646	-0.00447276
2.84789	-0.00134358
2.84962	0.0299343
2.85004	0.0138712
2.8542	-0.0205273
2.85505	-0.0231773
2.85515	0.0865277
2.85963	-0.0079567
2.85967	0.0279053
2.86042	0.00728697
2.86118	-0.0282381
2.86246	0.0101895
2.87668	0.0125054
2.87931	-0.0378143
2.88098	0.0370906
2.88315	0.0362581
2.88444	-0.0173522
2.88454	0.0137572
2.88497	-0.000174008
2.88639	0.0180439
2.88774	-0.0213006
2.88911	-0.0105845
2.8902	-0.0173615
2.89333	0.0130377
2.89421	-0.0045122
2.89761	0.0607634
2.90459	0.0789789
2.91048	0.0138064
2.9115	0.0108442
2.91208	0.0149625
2.9124	-0.00999501
2.91438	0.0303875
2.91464	-0.00495606
2.91516	0.0346372
2.91552	0.0424366
2.91628	-0.00256364
2.91721	0.020765
2.91815	-0.012885
2.91885	-0.0817557
2.91899	-0.0179115
2.9215	-0.0532715
2.92463	0.012827
2.92616	0.0111278
2.92802	-0.034837
2.92878	0.0205633
2.93259	-0.0175455
2.93346	0.0092294
2.93541	0.0521159
2.93591	-0.00800112
2.9362	-0.00241908
2.94274	-0.00572905
2.94657	0.0556132
2.94669	0.0300332
2.9496	0.0677929
2.95247	-0.020528
2.9562	0.0248764
2.95873	0.0217465
2.96061	-0.0302283
2.96112	-0.0253125
2.96445	0.0257931
2.96563	-0.0131372
2.96908	-0.063363
2.97024	0.0482027
2.97131	0.0303358
2.97168	0.00730913
2.97355	-0.0168988
2.97431	0.000308656
2.97431	0.0845167
2.97785	0.0030626
2.97889	0.0183082
2.98086	0.046312
2.98331	0.0538951
2.98997	0.00260385
2.99117	0.00474612
2.9953	-0.002091
3.00062	0.0166508
3.00066	0.0160993
3.00202	-0.00390329
3.00437	0.00374629
3.00501	-0.0557613
3.00605	0.0287341
3.00747	0.0133098
3.00897	0.0465144
3.01113	-0.0022043
3.01349	0.000973973
3.01465	-0.0137821
3.01552	0.0319992
3.02747	-0.0084766
3.02949	-0.0025957
3.03427	0.00464164
3.03606	0.00499006
3.03638	-0.0328545
3.03709	0.0249158
3.03863	0.00711925
3.04103	-0.00912559
3.04197	-0.0178172
3.04198	0.067192
3.04438	0.0012321
3.05181	0.0297977
3.05524	0.0269137
3.05533	0.036388
3.06002	0.0584649
3.06257	-0.00221984
3.06512	0.0314218
3.06618	0.0236059
3.07118	0.0367112
3.0742	-0.0208186
3.0766	0.00454862
3.07839	-0.00613585
3.08179	0.0310368
3.0823	-0.0268989
3.08438	0.0180693
3.08553	0.00248629
3.09059	-0.0169469
3.09149	-0.0147637
3.09727	0.0156161
3.0974	0.0330409
3.1001	0.010465
3.10055	-0.0658707
3.10366	0.0797009
3.10948	0.0663227
3.11064	0.00445342
3.11092	0.0323552
3.11324	-0.0177431
3.11534	-0.0219322
3.11576	0.0158609
3.12443	0.0918688
3.12821	0.0483988
3.12982	0.0130569
3.13174	-0.0404783
3.13244	0.0279488
3.13316	0.0403648
3.13568	0.030902
3.1395	0.0351943
3.13954	0.107624
3.14631	-0.00403777
3.14722	-0.0218918
3.14894	0.00386672
3.15001	-0.000878458
3.15079	0.000158218
3.15167	0.0538027
3.15376	0.00293811
3.16182	0.0258869
3.16333	0.0531601
3.16385	-0.00645888
3.16462	-0.0293714
3.16558	0.00616734
3.16768	0.0737392
3.16836	0.0287394
3.16902	-0.0160445
3.17033	0.0034236
3.1713	0.000240356
3.17379	0.0372381
3.17513	0.0172728
3.17663	0.00882203
3.17742	0.12808
3.18202	0.043185
3.1851	0.0162015
3.18815	-0.0197662
3.18839	-0.0396496
3.19047	-0.00272693
3.19204	0.020483
3.19411	0.0432488
3.19548	0.0320407
3.19823	0.0236786
3.19887	0.0188844
3.20071	0.0399347
3.20672	-0.0795552
3.20715	-0.0229227
3.20833	0.0835078
3.20893	-0.0281363
3.21157	0.0859014
3.2137	-0.032944
3.21459	0.0273867
3.21579	-0.0330735
3.22207	-0.0153618
3.22541	0.0293329
3.22925	0.000682889
3.23252	0.00490956
3.23982	0.0170562
3.24193	-0.0331835
3.24574	0.0518793
3.24582	0.0154907
3.24835	-0.00692275
3.25171	0.0612035
3.25235	-0.0505007
3.25358	0.00531487
3.25652	0.00015529
3.25715	-0.029032
3.25811	0.00285885
3.25841	-0.00652969
3.26567	0.0106618
3.26569	0.0357111
3.26882	0.0456475
3.27445	0.0077302
3.27779	0.0382496
3.27795	0.0145757
3.28597	0.107281
3.28694	0.026373
3.29013	-0.00380864
3.29081	0.00550002
3.3028	-0.0884878
3.30431	0.00238925
3.30433	0.00134043
3.30435	0.0555346
3.30853	-0.0034028
3.30884	0.0350327
3.3097	0.03569
3.30971	0.0346993
3.31264	0.0376457
3.3155	0.0845391
3.31603	-0.00168464
3.31803	0.0733679
3.3189	0.0317379
3.32031	-0.0225691
3.32042	0.0553351
3.3209	0.00867106
3.32262	0.0061419
3.32343	0.0497676
3.32494	-0.000438304
3.33447	0.0842923
3.33856	0.0180627
3.34022	0.00280651
3.34085	-0.0224639
3.34203	-0.020074
3.34506	0.0156042
3.34661	-0.0382834
3.34795	-0.027194
3.34871	-0.0151256
3.34957	-0.00232994
3.35304	-0.0210395
3.35532	0.0272484
3.36258	0.0184198
3.36331	0.0770571
3.37012	0.101617
3.3713	0.0448664
3.37244	0.0430509
3.37311	-0.0205715
3.37563	0.00131325
3.37776	0.0325196
3.37817	-0.00289324
3.37859	-0.0212162
3.37868	0.0115405
3.37954	0.059193
3.3797	-0.0186588
3.38717	-0.0122269
3.38812	-0.000385548
3.38833	0.0135838
3.39592	-0.103363
3.39648	0.0208261
3.39988	-0.0337946
3.40163	0.00730957
3.40195	0.057105
3.40582	-0.000808247
3.4067	0.030252
3.40681	0.0313786
3.40877	0.050866
3.41238	-0.0429446
3.42302	0.0050254
3.42373	-0.0047288
3.42738	-0.133994
3.43109	-0.017372
3.43274	-0.011389
3.43377	-0.0165262
3.43394	0.0663341
3.43906	-0.0116076
3.43954	0.0296606
3.44505	0.0466936
3.44602	0.0284048
3.44664	-0.0506163
3.44726	0.0109722
3.45166	0.0134935
3.45254	0.0122041
3.45722	0.112395
3.45872	-0.00345812
3.45979	0.0279561
3.46032	0.0110373
3.46229	0.00136644
3.46269	-0.040227
3.46285	-0.0475138
3.46511	0.0114146
3.46709	0.0173189
3.47222	-0.00119924
3.47301	0.0982943
3.47882	0.021338
3.47956	-0.0152351
3.47976	-0.0197343
3.48108	-0.00575713
3.48432	0.0338191
3.48744	-0.00651521
3.48916	0.0507835
3.48934	0.0986272
3.49383	0.0149013
3.49793	-0.0267844
3.49802	0.00342823
3.49848	0.0396257
3.49943	-0.0269541
3.49996	-0.00760107
3.5006	-0.00192408
3.5029	0.0405932
3.50961	-0.106196
3.51056	0.0533574
3.51285	-0.00886855
3.51548	0.00352613
3.51789	0.0352885
3.52138	0.0114265
3.5244	0.0177243
3.52857	0.0388803
3.52882	-0.000235254
3.52989	0.04727
3.5348	0.00892104
3.53633	0.017549
3.53726	-0.0285965
3.53836	0.0160446
3.53873	0.0362722
3.53883	-0.00780385
3.54573	0.025743
3.54655	-0.0202853
3.55141	-0.0131613
3.55243	0.0350442
3.55322	-0.0966397
3.55423	0.0610599
3.55485	0.0422104
3.56059	0.0580128
3.56584	-0.0012719
3.56914	-0.052863
3.57189	0.017767
3.57261	-0.0390169
3.57458	-0.0870625
3.57639	0.0890168
3.58362	0.00208486
3.58646	-0.0203921
3.58742	0.00583377
3.59179	0.0514254
3.59967	-0.0130825
3.60804	0.0448169
3.60805	-0.0220491
3.60875	-0.0111871
3.60998	-0.0105224
3.61462	0.00387974
3.61907	0.0491381
3.62806	-0.0239342
3.63035	-0.00324629
3.63219	-0.106061
3.63582	-0.00441142
3.64054	-0.00710662
3.64272	-0.0211841
3.64391	0.0453322
3.64493	-0.000781758
3.64556	-0.0891379
3.64859	0.046477
3.65064	-0.0021211
3.65224	-0.118531
3.6575	0.0350462
3.65868	-0.0548909
3.66117	-0.0283043
3.66623	-0.0402297
3.67066	0.131949
3.67461	-0.00380034
3.67503	-0.00865881
3.67775	0.00234403
3.6807	0.045847
3.68146	0.0127115
3.68296	-0.00494198
3.68411	-0.0280691
3.6859	0.0227353
3.68789	0.00808892
3.69638	0.0565145
3.6971	0.0598704
3.69879	0.0478701
3.69965	0.00409036
3.70149	0.0105443
3.7044	0.0340923
3.70503	0.00171417
3.70534	-0.0159499
3.7057	0.0662639
3.70835	-0.0144331
3.70952	0.00427422
3.70987	0.126839
3.71821	0.0288881
3.72058	0.0505207
3.72269	0.0139059
3.7235	0.0739675
3.72464	-0.00031968
3.72941	-0.00406153
3.7333	0.014126
3.73615	0.0213291
3.74258	-0.404797
3.74523	0.072346
3.74568	0.0437785
3.7482	0.0168322
[truncated: 1,177 more rows]

## Sheet: Rat3
DeltaR2*	Concentration	DeltaR2* mean	Concentration mean	Concnetration STD
0.00384057	-0.0167812	0.205073	0.0512197	0.0950694
0.00434916	0.0831826	0.612889	0.0605638	0.0869144
0.00577523	0.00965979	0.906922	0.067781	0.079523
0.00761218	0.134151	1.19595	0.0692141	0.0790598
0.0215595	-0.0107302	1.4262	0.0610167	0.0709269
0.0246521	0.123765	1.64521	0.0824975	0.0644796
0.0250728	-0.0232497	1.85808	0.0743004	0.0865161
0.0349056	0.0503666	2.07138	0.0773979	0.0598035
0.0387806	0.00694107	2.29247	0.090028	0.0747206
0.0411199	0.0410397	2.51785	0.0851713	0.0618152
0.0427799	0.295348	2.75204	0.0734885	0.0722309
0.0428003	-0.0286847	3.00445	0.0965384	0.0872523
0.0473468	0.0448805	3.23488	0.102649	0.0662877
0.0478139	-0.013707	3.44831	0.0931197	0.0670508
0.0514841	-0.00657185	3.65331	0.0869085	0.0829391
0.0582401	-0.0305434	3.85298	0.0925458	0.0806594
0.0603182	-0.0327996	4.05397	0.125826	0.093508
0.0659745	-0.00046534	4.29088	0.109541	0.0699723
0.0664259	0.239625	4.55299	0.115194	0.0763957
0.0691428	-0.439487	4.7677	0.112213	0.0722541
0.0709856	0.181102	4.99274	0.119206	0.0810828
0.0767203	-0.0115571	5.25045	0.10998	0.0788121
0.0807047	-0.0169706	5.47577	0.108446	0.0808295
0.081206	0.181374	5.67014	0.116586	0.0756815
0.0857427	0.175772	5.92998	0.139167	0.0797223
0.0915896	0.0462409	6.17943	0.131149	0.0730186
0.0917858	0.13168	6.41652	0.141158	0.0798542
0.0950882	0.0909109	6.66491	0.137875	0.0897217
0.0954726	0.0528852	6.90061	0.143287	0.0932288
0.0963174	-0.0388461	7.17141	0.128066	0.0810521
0.102875	-0.0116164	7.46883	0.145594	0.106562
0.109845	-0.0610634	7.74205	0.147675	0.0995015
0.11227	-0.0142094	8.03805	0.164206	0.0823425
0.113026	0.0487894	8.31473	0.159664	0.0917001
0.115117	0.104102	8.64124	0.143105	0.0923561
0.124142	0.294125	8.95516	0.161342	0.102711
0.129911	0.0103688	9.30924	0.155282	0.100859
0.13922	0.0577226	9.70877	0.159647	0.0997341
0.156565	-0.0481355	10.109	0.156767	0.0941747
0.157579	0.0864543	10.5664	0.157666	0.100034
0.165294	0.0111694	11.133	0.174605	0.104069
0.167425	0.179041	11.7758	0.173546	0.0982788
0.169249	0.0565893	12.4423	0.174924	0.106005
0.190678	0.0184558	13.4338	0.17915	0.115602
0.19169	-0.00667282	14.5215	0.189068	0.108365
0.193056	-0.0261275	17.5015	0.180215	0.112153
0.193742	0.138945
0.197623	-0.0177688
0.198361	0.0832691
0.199461	0.055439
0.204554	0.0263914
0.205156	0.120804
0.209756	0.0879352
0.211182	0.0521456
0.226553	0.0408929
0.234049	0.0414578
0.235953	0.106799
0.235961	0.117789
0.236734	0.0882477
0.239334	0.00882586
0.241059	0.0583438
0.249181	0.051031
0.260669	0.0417506
0.262035	0.150679
0.269851	-0.0766472
0.286583	0.110159
0.288604	-0.121601
0.293293	0.168034
0.294155	0.0767595
0.298865	0.201464
0.307099	0.0267247
0.308724	0.0153101
0.311641	0.0825599
0.313993	-0.0547415
0.317052	0.037346
0.328354	0.124888
0.330829	0.0230458
0.333066	0.264727
0.334163	0.162199
0.346338	0.107869
0.346492	0.118692
0.348366	0.13961
0.359497	0.0898191
0.359559	-0.00331645
0.359734	0.107892
0.361561	-0.0195677
0.363292	-0.0130883
0.364042	-0.013081
0.365534	-0.0169495
0.374119	0.0382779
0.375454	0.000536346
0.375964	0.0688246
0.378832	0.0617939
0.383211	0.0324169
0.389814	0.0978483
0.39101	0.157591
0.396406	-0.0421922
0.414233	0.0888668
0.414851	-0.101981
0.417839	0.0113844
0.420549	0.104297
0.423565	0.0980303
0.432472	0.0499454
0.433228	0.0727091
0.433484	0.125914
0.440983	-0.0807725
0.442493	0.0687086
0.450642	0.136117
0.456614	0.156883
0.457611	0.147555
0.458546	0.0695486
0.463652	-0.0364798
0.481034	0.0219382
0.482829	0.142744
0.490624	0.056919
0.496567	0.110809
0.497732	0.113262
0.498809	0.0575268
0.499943	-0.0370995
0.500408	-0.037719
0.523417	0.0419154
0.523791	0.0785655
0.526694	-0.191215
0.532264	-0.082675
0.539188	0.0727255
0.539354	0.0585091
0.545858	0.157224
0.547424	0.174992
0.547793	0.0863168
0.559931	-0.0312466
0.563707	0.114889
0.564257	0.0710872
0.56802	0.0791595
0.569575	0.0241751
0.570213	0.0850955
0.574816	0.0650759
0.575679	0.158888
0.576159	-0.0120986
0.576484	0.0404966
0.578185	0.0331441
0.592803	0.0682251
0.597576	0.0183528
0.597961	0.0329019
0.59804	-0.0140827
0.607239	0.0155237
0.616296	0.0821764
0.619397	-0.0295997
0.621179	0.0332952
0.625601	0.111593
0.628204	0.0653932
0.628241	0.205338
0.630942	0.1478
0.632434	0.0381895
0.632444	0.0650567
0.63281	0.0189333
0.639601	-0.0179597
0.640507	-0.0235103
0.640939	0.244312
0.642192	-0.0475335
0.656817	0.165653
0.658957	0.0639737
0.660047	0.203818
0.666913	0.11584
0.668423	0.142178
0.673631	0.0832308
0.674481	0.056678
0.675755	0.0597446
0.677038	0.17832
0.681553	-0.000458842
0.683869	-0.028802
0.687373	0.0138336
0.687875	0.113067
0.690432	0.0662288
0.69059	0.041811
0.691415	0.00575899
0.694022	0.129326
0.698	0.0815649
0.707983	0.107351
0.710809	0.123187
0.719423	-0.0280395
0.720382	0.052823
0.720782	0.0996139
0.721056	0.0931494
0.726362	0.103443
0.726557	0.0449786
0.72671	0.227562
0.726861	0.17604
0.72921	0.0775499
0.729333	0.011959
0.73174	0.0193931
0.73234	0.109894
0.735541	0.0576581
0.743049	0.0649318
0.746805	0.0506059
0.74853	-0.0796348
0.748964	0.132456
0.754496	0.098545
0.75504	-0.415735
0.757633	-0.00928517
0.763074	0.0659034
0.769958	-0.007916
0.771185	0.0210932
0.771477	0.197272
0.772378	-0.0317496
0.773384	0.194247
0.784017	0.0345301
0.785283	0.0865596
0.787083	-0.00564705
0.787194	0.0706633
0.787369	0.157918
0.788349	0.0930089
0.792292	0.109301
0.792626	0.438236
0.793888	0.0517241
0.797179	0.142101
0.797437	0.0895805
0.799842	0.273756
0.805651	0.0842961
0.807285	0.00141489
0.811079	-0.0628041
0.811949	0.063839
0.813121	0.00172514
0.820142	-0.0753276
0.824121	0.0541256
0.826522	0.100873
0.830607	0.0103337
0.830958	0.150812
0.833404	0.154268
0.836782	0.0806
0.841299	-0.0022851
0.846913	0.122934
0.850528	0.0739609
0.850692	-0.0588253
0.852895	0.0263937
0.856613	0.129412
0.860312	0.0470058
0.863739	0.0487867
0.866162	0.130127
0.869091	0.10148
0.873524	0.11026
0.8762	0.0590928
0.877338	0.112184
0.878987	0.0866915
0.881045	0.141021
0.885	0.0849929
0.885878	0.185921
0.886481	0.120787
0.887553	-0.162746
0.889861	0.104737
0.8908	-0.0230688
0.892141	0.174496
0.897552	0.04174
0.908841	0.0598946
0.910549	-0.0669659
0.911208	0.050327
0.915684	0.109782
0.916407	-0.0311575
0.921655	0.00880437
0.931262	0.00122344
0.934968	0.147113
0.935192	-0.0346456
0.935577	0.00797006
0.936689	0.0496456
0.950023	0.0583538
0.956033	0.00564997
0.958175	0.0277889
0.961293	0.0901912
0.966376	0.0402382
0.967263	0.129077
0.970965	0.0299623
0.972571	0.114003
0.972837	0.00417196
0.979264	0.0693681
0.981651	0.0919559
0.985176	0.0588608
0.985392	0.0709242
0.9869	0.167809
0.991319	0.0482192
0.99379	0.00138139
0.999954	0.0502335
1.00198	0.143596
1.00669	0.136933
1.0139	0.0630813
1.01818	0.0430669
1.01851	0.0155827
1.01922	0.0377074
1.01944	-0.015985
1.02157	0.0853978
1.02168	0.00881137
1.02188	0.211859
1.02931	0.0893792
1.03471	0.0359695
1.03489	0.093386
1.0417	0.155416
1.05339	0.0230446
1.05944	0.0504295
1.06156	-0.0599849
1.06657	0.0235132
1.07166	0.0593267
1.07572	0.0834583
1.07741	0.12811
1.07828	0.12873
1.07855	0.13946
1.07933	0.0628556
1.08052	0.0289518
1.08226	0.0517461
1.08541	-0.0421926
1.09693	0.253885
1.09733	0.0421958
1.09964	0.0467638
1.10066	0.0724242
1.10258	0.204596
1.10641	0.0378984
1.10706	-0.0274266
1.10725	0.0549066
1.1096	0.0294619
1.11102	0.12612
1.11644	0.0756974
1.12087	0.0571058
1.12295	0.0518766
1.12301	0.031064
1.12796	0.100275
1.13282	0.109326
1.13687	0.0646229
1.13765	0.0839267
1.13861	0.00396015
1.14132	0.0755677
1.14379	-0.0305334
1.14414	0.095433
1.14415	-0.0280578
1.14464	0.0110679
1.15088	0.14328
1.15359	0.0851432
1.15594	0.16749
1.15728	0.00375462
1.16434	0.0555813
1.16475	0.119301
1.16826	-0.00705256
1.16908	0.0112458
1.17243	-0.0863702
1.17253	-0.0397213
1.17333	0.0470818
1.1777	0.13428
1.19038	0.018864
1.19209	0.0625745
1.19706	0.0697642
1.1982	0.0108554
1.19832	-0.0249275
1.20181	0.00101227
1.20193	0.190498
1.20473	-0.0689077
1.20871	0.13226
1.21619	0.0195136
1.22164	0.115833
1.22311	0.137767
1.22422	0.0421503
1.2269	0.0564872
1.22731	-0.360512
1.2275	0.0286094
1.2276	0.128725
1.22766	0.0921694
1.23005	0.154555
1.23135	0.0710791
1.233	0.203172
1.23836	0.157411
1.24323	0.000164084
1.24326	0.103116
1.24383	0.16552
1.24787	0.0893267
1.25042	0.111141
1.25049	0.0405773
1.25237	0.0111318
1.25293	0.0599264
1.25404	0.0450171
1.25498	0.0121388
1.25694	0.131242
1.25728	0.140275
1.26015	0.124376
1.26029	-0.0109992
1.26329	0.0876045
1.26488	0.145628
1.26599	0.0199161
1.26882	0.0428899
1.27017	0.149823
1.27219	0.0858542
1.27314	0.128756
1.27348	0.0777266
1.27372	0.155065
1.27393	0.072462
1.27485	0.265166
1.27541	0.0472138
1.28074	0.0671949
1.28193	0.0685204
1.2829	0.113613
1.283	0.119225
1.2875	0.0159992
1.29668	0.0654306
1.29848	0.16485
1.29955	0.0330278
1.30253	0.059703
1.30264	0.106125
1.30399	0.190375
1.30842	0.0721868
1.31885	0.0776732
1.31896	0.0514967
1.31986	0.0271423
1.32025	-0.0420254
1.32264	0.00951849
1.32279	0.0749441
1.32624	-0.122521
1.32778	0.0917741
1.33092	0.0961205
1.33572	0.0592063
1.3381	0.0794648
1.3402	0.212429
1.343	0.0961744
1.3437	0.119269
1.35045	0.0284053
1.35448	-0.0332263
1.35519	0.0372595
1.35725	0.146522
1.3634	0.102084
1.36669	0.0426324
1.37198	0.0505172
1.37372	-0.0147973
1.37905	0.0471701
1.37906	0.0543875
1.3801	-0.0700931
1.38641	-0.0167508
1.39117	-0.0924712
1.39183	0.0081731
1.39413	0.284535
1.39488	-0.0233538
1.39498	-0.0116137
1.3958	0.0968215
1.39749	0.0520801
1.40076	0.114368
1.40194	0.0840409
1.40506	0.089691
1.4053	0.0956612
1.40602	0.00153768
1.41209	0.0690073
1.41304	0.0883026
1.41361	-0.0162636
1.416	0.0253944
1.42071	0.0958753
1.42417	-0.113511
1.42424	0.076332
1.42555	0.0741905
1.42576	-0.0349914
1.42581	0.0341847
1.42938	0.0577573
1.43045	0.0710094
1.43071	-5.46754e-05
1.43109	0.104901
1.43396	0.0813479
1.44269	0.0383128
1.44309	0.059464
1.44603	0.0325692
1.44806	0.235943
1.44916	-0.0455518
1.44992	0.150952
1.45059	0.0545249
1.46122	-0.0161817
1.46148	0.0504185
1.46197	0.011085
1.46268	0.0973639
1.46317	0.0256181
1.4651	0.0783174
1.46708	0.212225
1.47324	0.125854
1.47605	0.00148452
1.47615	0.140798
1.47665	0.120839
1.4816	0.0207203
1.48243	0.0882603
1.4842	-0.0389484
1.48592	0.151039
1.48647	0.112155
1.49036	-0.0400258
1.49172	0.0785997
1.49219	0.0419608
1.49895	0.104869
1.50191	0.158723
1.50238	0.0963597
1.5067	0.109926
1.5079	0.0963218
1.51238	0.0444183
1.51568	0.155757
1.52174	0.118907
1.52247	0.0681194
1.52366	-0.0273915
1.5253	0.0802164
1.52855	0.0972235
1.52943	0.142682
1.53229	0.0206712
1.53474	-0.0457393
1.53535	0.0798511
1.53654	0.0590465
1.53688	0.0674944
1.53979	0.0474761
1.53996	0.0811811
1.54041	0.0577188
1.54106	0.159277
1.54224	0.096987
1.54592	-0.00706998
1.54978	0.0477539
1.55071	-0.00642846
1.5564	0.0912732
1.55838	0.103592
1.56288	0.117115
1.56755	0.00977859
1.56893	0.099362
1.56923	0.0387542
1.57318	0.19336
1.57457	0.0751484
1.57537	0.0900101
1.57554	0.121848
1.57656	0.118786
1.57808	0.0852152
1.58473	0.0394034
1.5894	0.168337
1.59184	0.170203
1.59482	0.119267
1.59577	0.0638425
1.59971	0.124193
1.60371	0.0750161
1.60395	0.045402
1.60646	-0.0193164
1.60865	0.186689
1.60872	0.0502545
1.61036	0.0677571
1.61128	0.208753
1.614	0.106255
1.61516	0.111471
1.61877	0.128506
1.61931	0.0865134
1.62035	0.0689548
1.62079	0.0990134
1.62102	0.070631
1.62216	0.1818
1.62288	0.00690902
1.62733	0.0195612
1.62962	0.00305889
1.63288	0.123544
1.63372	0.065524
1.63626	-0.0194222
1.63665	0.227348
1.63733	0.00686649
1.64153	0.0744365
1.64397	0.00276085
1.64446	0.065654
1.64608	-0.0419529
1.64923	0.149479
1.64937	0.0753686
1.65185	0.0524529
1.65209	0.005253
1.66273	0.0354013
1.66282	0.140053
1.66459	0.155489
1.66939	0.0283903
1.67404	0.0855352
1.67646	0.0953201
1.6772	0.0781615
1.67937	0.106768
1.68303	0.119724
1.68906	0.0123733
1.68991	0.0598782
1.69	0.0379391
1.69005	0.0813746
1.6912	0.148108
1.69282	0.250733
1.69296	0.0322851
1.69732	0.0955381
1.69824	0.0443145
1.69859	0.0621446
1.70153	0.0929478
1.70206	0.118803
1.70389	0.125981
1.70415	0.0886032
1.70556	0.0753885
1.70714	-0.0166063
1.70879	0.0297357
1.71004	0.132423
1.71868	0.03392
1.71943	0.0568924
1.72113	-0.0628534
1.72143	0.0726661
1.72428	0.111883
1.72566	0.307215
1.72645	0.10227
1.73027	0.0655917
1.73197	0.0984843
1.73337	0.0378888
1.74196	0.114615
1.74258	0.137211
1.74264	-0.0988867
1.74379	0.128862
1.74442	0.120054
1.74678	0.116207
1.74957	0.072067
1.75043	0.159686
1.75601	0.124767
1.75659	0.125156
1.75766	0.084151
1.75944	0.0386995
1.76097	0.121846
1.76285	0.0800348
1.76826	0.193053
1.76869	0.0411735
1.77139	0.038069
1.77153	0.189457
1.77369	-0.311835
1.77443	0.00383082
1.77526	0.139492
1.77541	0.0151244
1.77591	0.071557
1.77712	0.0159593
1.77717	0.110997
1.77822	0.122932
1.78416	0.0663402
1.78769	0.0604459
1.79222	0.0270383
1.79306	0.165822
1.79391	0.188687
1.79729	0.0962222
1.8015	0.0728109
1.80217	0.171244
1.80362	0.139613
1.80918	0.0426317
1.82126	0.0121968
1.82154	0.13435
1.82577	0.0307697
1.82706	-0.015654
1.82947	0.0845765
1.83012	0.0177766
1.83379	0.0572415
1.83487	0.134289
1.83635	0.0751183
1.84029	0.125678
1.8413	0.0905656
1.84325	-0.10513
1.84355	0.0582286
1.84456	0.158577
1.8465	0.0093959
1.84891	0.275028
1.85245	0.0923739
1.85565	0.129148
1.86071	0.23449
1.86135	0.100999
1.86498	0.122195
1.86565	0.0921754
1.86832	-0.00334636
1.87152	0.114618
1.87228	0.0813982
1.87366	0.110928
1.87431	0.0400041
1.876	0.141904
1.88532	0.0734226
1.89258	0.00857984
1.89332	0.110663
1.89364	0.063196
1.89567	0.0563555
1.89585	0.174609
1.89846	0.148786
1.89951	0.143023
1.90116	0.0165091
1.90217	0.117528
1.90252	-0.0767964
1.9034	-0.0684216
1.90457	0.13437
1.90479	0.00888903
1.9053	0.0754853
1.90654	0.0643889
1.90717	0.0660661
1.90959	0.348767
1.91275	0.156209
1.9145	0.034322
1.92394	-0.0542525
1.9252	0.0512091
1.92762	0.0812436
1.92764	0.0339456
1.93014	0.105087
1.93131	0.0313869
1.93416	0.0443305
1.93432	0.157606
1.93463	0.0364183
1.93571	0.0903279
1.93631	0.074609
1.93742	0.119592
1.93846	0.0253718
1.94598	0.047838
1.94681	-0.011897
1.95008	-0.258411
1.95135	0.0191641
1.95589	0.0748881
1.95642	0.101047
1.95953	0.0361193
1.96243	0.0259868
1.96271	0.0755141
1.9669	0.0632847
1.96729	-0.0176371
1.96912	0.114131
1.97117	0.107576
1.97125	0.039359
1.97548	0.0101902
1.97561	0.0685484
1.97734	0.0604624
1.9786	0.0258816
1.97928	0.140099
1.98035	0.185809
1.98174	0.116182
1.98262	0.167852
1.98378	0.0570013
1.98861	0.101787
1.99195	0.127498
1.99207	0.0817487
1.99576	0.118319
1.99601	0.00358676
1.99695	0.100704
1.99966	0.0316013
2.00062	0.0275196
2.00153	0.0834231
2.00246	0.204654
2.00619	0.00676241
2.01473	0.147224
2.01492	0.205907
2.01672	0.0311985
2.02679	0.0444108
2.03043	0.232758
2.03325	0.0802601
2.04022	0.142351
2.04218	0.0164054
2.04332	0.208077
2.04424	-0.0709981
2.04526	0.0727841
2.04558	0.118391
2.04775	0.039601
2.05003	0.0327515
2.05152	0.00526125
2.05496	-0.0463832
2.05744	0.102908
2.06346	0.16695
2.06666	0.0558216
2.06681	0.0205357
2.06797	0.00401834
2.06801	0.143305
2.06945	0.144035
2.06999	0.0887662
2.07392	0.130961
2.07564	0.0978366
2.07701	-0.0168753
2.07719	-0.0344728
2.07785	0.112048
2.07952	0.0453064
2.0809	0.0437166
2.08562	0.0823749
2.08934	0.0273992
2.09032	0.095549
2.09067	0.226607
2.09268	0.0184559
2.09569	0.0168934
2.10143	0.134241
2.10311	0.0853234
2.108	0.0239368
2.1104	0.0605049
2.11183	0.0937792
2.11583	0.0738871
2.11607	0.0799416
2.11777	0.125813
2.11898	0.124067
2.12032	0.133665
2.12083	0.0981591
2.12211	0.0638494
2.12215	0.0386481
2.12295	-0.010389
2.12433	0.0296804
2.12816	0.120433
2.13156	0.0247213
2.13345	0.100483
2.1347	0.0297053
2.1381	0.0699269
2.13916	0.131477
2.14242	0.130417
2.14455	0.0714111
2.14743	0.0826059
2.1574	0.0012537
2.16037	0.0923926
2.16082	0.058463
2.16102	0.157139
2.16193	0.0830744
2.1634	0.058485
2.16353	0.0830565
2.16465	0.0376829
2.166	0.024905
2.16748	0.0661558
2.16896	0.0411175
2.17137	0.116672
2.17265	0.0372125
2.17276	0.107414
2.17504	0.0763168
2.17686	0.094882
2.18253	0.116341
2.18678	0.225799
2.18707	0.10138
2.18822	0.0464319
2.18843	0.176959
2.1889	0.0540623
2.19258	0.0337718
2.19286	0.115743
2.19382	0.156665
2.19463	0.123666
2.19813	0.0608677
2.1984	0.009626
2.2039	0.0928402
2.20952	-0.014643
2.21045	0.171696
2.21195	0.118151
2.21219	0.0864572
2.2155	0.0724493
2.21736	0.0417256
2.22354	0.157059
2.22415	0.0340341
2.22499	0.142684
2.22553	0.143058
2.22687	0.0428899
2.22717	0.0887329
2.23082	0.0250697
2.23372	0.150939
2.23838	0.0990439
2.23932	0.192097
2.2408	0.077354
2.24159	0.0547465
2.24212	0.0728829
2.24257	0.123341
2.24299	0.086545
2.25455	0.035245
2.25638	0.20244
2.25677	0.0588671
2.25746	0.0374766
2.25942	0.0511692
2.26055	-0.101493
2.26573	0.106981
2.26653	-0.27694
2.27011	0.0653406
2.27338	0.109049
2.2826	0.00881277
2.28424	0.078108
2.28863	0.0459846
2.29596	0.0869755
2.30289	0.0141829
2.30379	-0.0186587
2.30656	0.0445232
2.30746	0.167917
2.30783	0.121546
2.31436	0.0673805
2.3177	0.0515568
2.31813	0.0780403
2.31897	0.0823981
2.3329	0.159467
2.33331	-0.0115738
2.33372	0.0676988
2.34084	0.0707836
2.34163	0.145579
2.34173	0.109879
2.34584	0.197254
2.34632	0.147785
2.34681	0.0696482
2.34959	0.304311
2.35112	0.0359448
2.35191	0.0666654
2.35194	0.0339674
2.35291	0.138585
2.35537	0.0427137
2.35691	0.220463
2.36033	0.016934
2.36202	0.0968003
2.36239	0.0754394
2.36298	0.286557
2.36629	0.0586419
2.36811	0.162515
2.3722	0.16422
2.37359	0.0707595
2.37665	0.101329
2.37772	0.0584807
2.381	0.234803
2.38166	0.110116
2.38239	-0.0190528
2.38273	0.101853
2.38552	0.140093
2.38769	0.111227
2.38933	0.110379
2.38933	0.174108
2.39013	0.0898246
2.39021	0.0264047
2.39068	0.0922937
2.39106	0.0615282
2.39171	0.0921126
2.39424	0.133423
2.40423	0.0842686
2.40644	0.028292
2.40761	0.0359028
2.4077	0.111253
2.4132	0.00942772
2.4147	0.0881881
2.41928	0.0201981
2.42374	0.0264371
2.42556	0.0705179
2.42582	0.0958584
2.4271	0.0304553
2.43131	0.146509
2.43242	0.19463
2.43511	0.0986919
2.43539	0.0497013
2.43629	0.119572
2.44197	0.0884467
2.44267	0.0652897
2.4429	0.103196
2.44538	0.0432525
2.44557	0.0723029
2.4484	0.0728893
2.44905	0.00649018
2.45065	0.116811
2.45278	0.042407
2.45363	0.0580198
2.45552	0.0548443
2.45737	0.114658
2.46387	0.171418
2.46683	0.109874
2.46734	0.153789
2.46916	-0.0720322
2.46942	0.0723742
2.47198	0.0320382
2.47877	0.132227
2.47956	0.14153
2.48147	0.0631957
2.48313	0.0966163
2.48908	0.0880721
2.48921	0.095067
2.49063	0.0943966
2.49154	0.0922067
2.4946	0.0396989
2.49526	0.0455836
2.49623	0.174938
2.49655	0.147241
2.49769	0.0688323
2.50604	0.0236012
2.50646	0.0393686
2.50797	0.167605
2.51801	0.115807
2.52012	0.19666
2.52236	0.0264327
2.52259	0.0915668
2.5234	0.0151591
2.52659	0.140213
2.5275	0.0920952
2.53664	0.0634899
2.53707	0.131409
2.53715	0.120117
2.54	0.00449919
2.54557	-0.00491994
2.54768	0.0728971
2.5482	0.093404
2.54949	-0.0171282
2.55124	0.208226
2.55201	0.0917646
2.55564	0.167193
2.55621	0.10272
2.56085	0.116781
2.56236	0.186019
2.56586	0.13408
2.56728	0.14796
2.56738	0.178038
2.56835	0.0625075
2.56998	0.0284132
2.57098	0.0066996
2.57318	-0.015551
2.58368	0.133899
2.5842	0.0109649
2.5843	0.077845
2.58807	0.0606479
2.58938	0.0430132
2.59089	0.0896331
2.59538	0.141673
2.59751	0.0884664
2.59935	0.0581545
2.60327	0.0521435
2.61284	0.120294
2.61309	0.251796
2.61482	-0.0228856
2.616	0.107244
2.61625	0.0958929
2.62126	0.15968
2.62241	0.0613582
2.63013	-0.0857747
2.63098	0.232132
2.63378	0.117994
2.63721	-0.00645229
2.63794	0.120148
2.63807	0.110823
2.6385	0.0333988
2.64368	0.140766
2.64467	0.129787
2.64516	0.090476
2.64941	0.0920751
2.6519	0.0416203
2.65289	0.0905071
2.65888	0.0856019
2.66464	0.0728929
2.66652	0.111574
2.66968	0.193846
2.67038	-0.0867097
2.67214	0.139957
2.67266	0.127417
2.67507	0.131897
2.68066	0.220896
2.68588	-0.0688685
2.6859	0.15307
2.68635	0.010674
2.68687	-0.0409747
2.68701	0.131708
2.68712	0.307429
2.6889	0.0492398
2.69061	0.0215263
2.6994	0.145254
2.70209	0.0293705
2.7028	-0.0884889
2.70353	0.0695419
2.70542	0.046237
2.70839	0.0699668
2.71325	0.118212
2.71669	0.00250832
2.71687	0.13559
2.71738	0.146643
2.72023	0.0583737
2.72385	0.0809674
2.72395	0.112273
2.72926	0.0641411
2.7296	0.110871
2.73094	0.0268325
2.73227	0.0424576
2.7323	0.0616928
2.73454	0.0217815
2.73473	0.158356
2.74023	0.0814826
2.7459	0.0471097
2.75276	0.0261014
2.75443	0.0241478
2.75445	0.0910191
2.7548	0.144545
2.75516	0.044421
2.76097	0.0534592
2.76121	0.0785165
2.76744	0.06827
2.76941	0.0436117
2.77138	0.104079
2.77261	-0.0348322
2.77266	0.120294
2.77354	0.0984779
2.77666	0.117993
2.77691	0.132434
2.77824	-0.0544865
2.77838	0.0138084
2.77905	0.151328
2.78293	0.0963438
2.78328	0.0222327
2.78427	0.0751737
2.78531	0.0247557
2.78567	-0.0330086
2.78774	0.204613
2.78954	0.116813
2.79281	0.104938
2.79595	0.104097
2.7982	0.0291158
2.79854	0.137423
2.79855	0.177064
2.79858	0.0577285
2.7999	0.080045
2.80171	0.0941619
2.80325	0.0991814
2.80457	-0.0971018
2.80817	0.282376
2.81788	-0.00634102
2.81863	0.135432
2.8312	0.0127454
2.83319	0.0472937
2.83339	0.0387773
2.83484	0.031315
2.83631	0.133672
2.83895	0.0211669
2.8409	0.0488477
2.84419	0.0350056
2.84749	-0.0467249
2.84796	0.024878
2.85103	0.0801832
2.8543	0.0514931
2.85539	0.038668
2.86093	-0.0374032
2.86205	0.184096
2.86753	0.0356291
2.8717	0.0207791
2.87714	0.0906546
2.87738	0.0408086
2.88096	0.0729203
2.88479	0.125328
2.88551	0.193318
2.89657	0.130242
2.89797	0.0993095
2.89911	0.133198
2.90195	0.0896093
2.90638	0.263226
2.90661	0.101282
2.90861	0.243481
2.91116	0.0508268
2.91471	0.107907
2.92701	0.162566
2.9305	0.123438
2.93141	0.0310618
2.9321	0.0937295
2.93221	0.0967874
2.93278	0.0908499
2.9355	0.181414
2.94215	0.0467831
2.94272	0.125766
2.94295	0.180665
2.94298	0.0858902
2.95025	0.131352
2.95278	0.0502127
2.95448	0.158917
2.95541	0.05694
2.95882	0.109559
2.9668	0.037202
2.97041	0.0756755
2.9713	0.0441807
2.97235	0.0940951
2.97292	0.0901988
2.97322	0.111821
2.9749	0.0323342
2.97607	-0.111132
2.97626	0.0514238
2.98036	0.146483
2.98192	0.0205117
2.98848	0.0893286
2.99049	0.202139
2.99318	0.233774
3.00015	0.108415
3.00387	0.092668
3.00914	0.0727638
3.01132	0.210212
3.01142	0.0923404
3.01838	0.112063
3.02218	0.139359
3.02387	0.184708
3.0268	-0.0283332
3.02997	-0.340566
3.03008	0.0490299
3.03035	0.118512
3.03152	0.0525999
3.0333	-0.0733299
3.03399	0.341478
3.03583	0.11853
3.0371	0.0958977
3.03848	0.123386
3.04259	0.157092
3.04277	0.0559021
3.0429	0.034783
3.04513	0.0852492
3.04727	0.013429
3.04835	0.137583
3.05278	0.00617915
3.05629	0.0418125
3.05718	0.0113004
3.05808	0.194254
3.06112	0.232835
3.06206	-0.0985147
3.06439	0.0933515
3.06624	0.00504559
3.06783	0.169214
3.07126	0.102415
3.07203	0.206773
3.07324	0.183285
3.07584	0.0417857
3.07775	0.0702258
3.07785	0.111992
3.07929	0.171245
3.08485	0.129039
3.08552	0.122095
3.08603	0.103969
3.09146	0.0652565
3.09742	0.0306704
3.09807	0.314572
3.10024	0.0378979
3.10116	0.0838663
3.10471	0.0230125
3.10508	0.0558481
3.10522	0.20448
3.10686	0.0729
3.10926	0.120477
3.11248	0.114059
3.11301	0.0718684
3.11622	0.175633
3.12027	0.0198791
3.12048	0.110479
3.12309	0.162663
3.12326	0.108319
3.1252	0.0989692
3.12595	0.0418818
3.12852	0.06238
3.13205	-0.0760781
3.13506	0.10746
3.1352	0.0992312
3.13644	0.104176
3.14022	0.0702206
3.14119	0.0889295
3.14321	0.125649
3.14499	0.114018
3.14575	0.175175
3.14621	0.124134
3.14718	0.0985377
3.161	0.165426
3.17327	0.0597728
3.1742	0.172636
3.179	0.131636
3.18353	0.121363
3.18681	0.0822885
3.18936	0.139971
3.1905	0.0849664
3.19319	0.0360231
3.19454	0.0119152
3.19607	0.0580254
3.19652	0.164592
3.19791	0.101566
3.20041	0.146983
3.20369	0.0702042
3.20445	-0.00379
3.20462	0.123057
3.2053	0.133172
3.20703	0.27444
3.20719	0.113849
3.20727	0.0397885
3.20879	0.116207
3.20884	0.0962758
3.21061	0.0481925
3.21105	0.125401
3.21991	0.165626
3.22047	0.0843028
3.22069	0.114497
3.2208	0.0479168
3.22959	0.155364
3.22993	0.119493
3.23292	0.0639451
3.23817	0.0427717
3.24302	0.179686
3.24355	0.152209
3.24816	0.0341699
3.25155	0.00801555
3.25451	0.282704
3.2546	0.130231
3.25658	0.151455
3.25838	0.070689
3.26043	0.0870803
3.26756	0.0910292
3.27016	0.22474
3.27033	-0.0504586
3.27037	0.106737
3.2769	0.129125
3.2772	0.138634
3.2786	0.035497
3.27883	0.159221
3.27946	0.0176028
3.2796	0.128773
3.28121	0.138033
3.28244	0.0676746
3.2849	0.282695
3.29146	0.16444
3.29325	-0.000301149
3.29575	0.157697
3.29591	0.112371
3.30025	0.160308
3.30309	0.075748
3.30373	0.0647622
3.30557	0.226581
3.31692	0.124377
3.3171	0.000887479
3.31835	0.136497
3.32052	0.0643764
3.32235	0.118582
3.32361	0.141046
3.32383	0.079105
3.32546	0.113852
3.32774	0.0685417
3.3283	-0.0776312
3.332	0.15113
3.34362	-0.0319496
3.34446	0.159957
3.34668	0.102353
3.34766	0.159338
3.35005	0.0966243
3.35144	0.0112784
3.35188	0.0998257
3.35473	0.133694
3.35473	0.206646
3.35625	0.0403931
3.35895	0.0770218
3.35907	0.134973
3.35979	0.0106869
3.36569	0.151739
3.36594	0.0240838
3.36713	0.0287395
3.36842	0.244779
3.37004	0.0925746
3.37101	0.0682755
3.37159	0.257177
3.37281	0.0645456
3.37511	0.118165
3.37612	0.0586545
3.37624	0.0618839
3.37763	0.129458
3.38013	0.123352
3.38031	-0.0374042
3.38069	0.104459
3.38315	0.133717
3.38831	0.00442604
3.3888	0.128021
3.39041	0.136078
3.39161	0.00663487
3.39424	0.0574283
3.39768	0.125912
3.39901	0.141431
3.40096	0.114877
3.40145	0.103489
3.40331	0.100943
3.40347	0.0482469
3.40431	0.138891
3.41131	0.115855
3.41231	-0.0207922
3.41825	0.0139435
3.42141	0.157219
3.42279	0.121063
3.42316	-0.00856302
3.42767	0.0472814
3.42825	0.115091
3.42941	0.157487
3.43034	0.209329
3.43073	0.100217
3.43149	0.0724303
3.43255	-0.0421913
3.43418	0.108798
3.43495	0.0853029
3.43993	0.151847
3.44172	0.00540728
3.44216	0.0969071
3.44223	0.035736
3.44263	0.0381716
3.44637	0.0584687
3.44696	0.0307963
3.45665	0.172573
3.45737	0.0616417
3.45752	0.0521309
3.45776	0.0300435
3.45847	0.110382
3.45915	0.195038
3.46965	0.0502625
3.47298	0.0870148
3.47433	0.0183725
3.47646	0.131615
3.47694	0.0166408
3.48184	0.18474
3.48471	0.0914461
3.48501	0.00662022
3.48996	0.226039
3.49036	0.0268713
3.49172	0.143707
3.50085	0.0527087
3.50207	0.0736492
3.50304	0.037103
3.51168	0.128863
3.51566	0.0587088
3.5161	0.0322857
3.52133	0.119278
3.52482	-0.0144726
3.52688	0.121186
3.53285	0.177806
3.53409	-0.000367688
3.53456	0.27289
3.53476	0.082595
3.53643	0.0362813
3.53837	0.0866771
3.5405	0.177576
3.54135	0.115898
3.54238	0.150471
3.54372	0.0285396
3.54538	0.148369
3.54599	0.108408
3.55048	0.00814142
3.55156	0.158059
3.55222	0.0920745
3.55305	0.083606
3.55354	0.163454
3.55609	0.223248
3.55719	-0.0116724
3.56449	0.110178
3.56607	0.104812
3.56624	0.0314456
3.56661	0.126078
3.56685	-0.00373492
3.56735	0.121046
3.56883	0.155618
3.57145	0.201968
3.57308	0.121685
3.57355	-0.000407478
3.57363	0.11393
3.57896	0.196219
3.57967	0.143135
3.58003	0.0778355
3.58073	0.104965
3.58276	0.0884801
3.58712	0.0494268
3.58819	0.105269
3.59066	0.121595
3.59236	0.0613448
3.5977	0.0688302
3.59886	0.0696802
3.59914	-0.0143807
3.60046	0.0204649
3.60242	0.133086
3.60578	0.0806869
3.60966	0.0577905
3.61076	0.29728
3.613	-0.0135286
3.61652	0.196188
3.61927	0.103099
3.62041	-0.064647
3.62101	0.0640137
3.62347	0.115392
3.62491	0.0264574
3.62909	0.0377729
3.62998	0.111179
3.6316	0.129157
3.63245	0.176403
3.63352	0.145048
3.63418	0.0376802
3.6389	0.0374098
3.63962	0.0738154
3.64059	0.0983758
3.6408	0.114066
3.64203	0.0636963
3.64253	0.109604
3.64502	0.0585879
3.64596	-0.0162027
3.65187	0.0647598
3.65198	-0.0755035
3.65219	0.193894
3.6605	0.022334
3.66087	0.433326
3.66378	0.0724899
3.66432	0.128551
3.6651	0.119744
3.66995	0.0676844
3.67107	0.0755374
3.67143	-0.0206884
3.67237	0.0836754
3.67314	0.310935
3.67343	0.0393444
3.67869	0.0881273
3.67877	0.137104
3.68539	0.0562327
3.68754	0.0137166
3.68791	0.0653552
3.68914	0.0345187
3.69616	0.13523
3.69939	0.0723714
3.70062	0.0399335
3.70111	0.0937331
3.70278	0.120309
3.70514	0.0255108
3.70617	0.117195
3.7078	0.137583
3.70801	0.00932502
3.71159	0.144569
3.71849	-0.303756
3.71871	0.176325
3.72002	0.138891
3.72143	0.0456785
3.72214	0.0961378
3.72474	0.0874218
3.726	0.0126544
3.72899	0.0493495
3.73136	0.0517389
3.7358	0.0772997
3.73864	0.154559
3.73899	0.0529264
3.74126	0.139568
3.74203	0.0826777
3.7433	0.155837
3.74765	0.0698617
3.74964	0.0918272
3.75406	0.155377
3.75508	0.0547625
3.75865	0.158596
3.76	0.0391171
3.76101	0.128727
3.76314	0.385085
3.76613	0.1602
3.76709	0.0376422
3.76755	0.231569
3.7686	0.1902
3.76886	0.0479159
3.76896	0.141387
3.76907	0.319177
3.76911	0.027867
3.77237	0.290745
3.77699	0.0523691
3.77876	0.142546
3.78073	0.00930576
3.78377	-0.00175035
3.78528	0.104176
3.78947	0.0380804
3.78948	0.0683611
3.79312	-0.0311409
3.79655	0.14629
3.79677	-0.0285264
3.798	0.0766746
3.80264	0.00404441
3.8031	0.0804101
3.804	-0.0563122
3.80473	0.162174
3.80597	0.0570124
3.81172	0.0952393
3.81443	0.0617939
3.81845	0.163726
3.82033	0.154072
3.82391	0.0656592
3.83038	0.132585
3.83097	0.105316
3.83274	0.133509
3.8343	0.0657328
3.83487	0.0432554
3.83533	0.0604885
3.83671	0.0791573
3.83725	-0.0580338
3.8375	-0.0430979
3.84141	0.12066
3.8424	0.077097
3.84491	0.118571
3.8471	0.14004
3.84819	0.178396
3.84954	0.0657455
3.85446	0.118096
3.85739	0.0128239
3.8576	0.150485
3.85863	0.17107
3.85877	0.0636105
3.86048	0.0160733
3.86065	0.0496861
3.86082	0.133608
3.86113	0.0425178
3.86234	0.10653
3.8667	0.100342
3.87179	0.121894
3.87246	0.15679
3.87316	0.0119863
3.87828	0.103063
3.87907	0.104935
3.87936	0.125839
3.8797	0.102918
3.88592	0.0119466
3.88638	0.0430418
3.89013	0.163903
3.89098	0.0114517
3.90033	0.047715
3.90038	0.027098
3.90083	0.226581
3.90095	0.0286126
3.90146	0.123257
3.90204	0.0487872
3.90456	-0.0175773
3.90786	0.227467
3.90819	0.0172652
3.91096	0.0767502
3.91173	0.0542463
3.91242	0.0559735
3.91511	0.115268
3.91547	0.0938349
3.91551	0.143807
3.91708	-0.0323946
3.91732	0.171227
3.91811	0.0310167
3.9227	0.150909
3.92647	0.0933612
3.92806	0.249271
3.93198	0.0262712
3.93331	-0.0913424
3.93785	0.0800659
3.93838	0.126748
3.93942	0.103256
3.94069	0.0564349
3.94207	0.160029
3.94268	0.223936
3.94428	0.130835
3.94431	0.0742945
3.94506	0.0715866
3.95002	0.0967318
3.95688	0.12961
3.96068	0.0454613
3.9618	0.0347533
3.9623	0.0316396
3.9624	0.325781
3.96332	0.213705
3.96723	0.0654799
3.96863	0.050366
3.97415	0.221867
3.97603	0.109723
3.9788	0.139653
3.97946	0.135673
3.98082	0.122811
3.98196	-0.0698853
3.98218	0.076092
3.98261	0.0543238
3.9871	0.249735
3.98784	0.0486415
3.98904	0.0815202
3.98909	0.193136
3.99022	0.193771
3.99055	0.111507
3.99087	0.116103
3.99103	0.166007
3.99493	0.0995576
3.99539	0.0510389
3.99836	0.0654716
3.99845	0.193912
4.00198	0.173678
4.00375	0.0158878
4.00383	0.065172
4.00614	0.0453526
4.01151	0.152856
4.02148	0.00773017
4.02311	0.226682
4.02571	0.121094
4.03291	0.044049
4.03383	0.154334
4.03597	0.0265382
4.03688	0.141755
4.03758	0.14101
4.03773	0.0278788
4.03825	0.0443408
4.04032	0.376079
4.0431	0.0158749
4.04395	-0.0361169
4.04475	0.0975046
4.04932	0.30587
4.05192	0.104125
4.05428	0.447512
4.05479	0.173995
4.05544	0.102397
4.06085	0.0282754
4.06124	0.121874
4.06618	0.0599319
4.07108	0.100413
4.07156	0.122351
4.07532	0.12425
4.07683	-0.0120307
4.07685	0.155696
4.08154	0.218204
4.08287	0.103345
4.08495	0.144796
4.08536	0.272
4.09177	0.146535
4.09452	0.12599
4.09615	0.145376
4.09845	0.0516828
4.09924	0.210197
4.09979	0.0284986
4.09995	0.066982
4.10645	0.0807657
4.10814	0.124332
4.11195	0.0414424
4.1128	0.150776
4.11479	0.164509
4.11943	0.239932
4.12186	0.130944
4.12308	0.198491
4.12515	0.115462
4.12893	0.102711
4.13104	0.217207
4.13801	0.277282
4.14421	0.0778703
4.15134	0.177473
4.15723	0.0774893
4.15888	0.300273
4.16285	0.0339619
4.16818	0.443447
4.1682	0.0506935
4.16841	0.148159
4.16874	0.119785
4.17024	0.301765
4.17045	0.0407426
4.17103	0.0684004
4.17481	0.123565
4.1766	0.0850893
4.17895	0.0646439
4.17918	0.235695
4.1792	0.170847
4.18163	0.0519839
4.1842	0.219579
4.18636	0.117689
4.18692	-0.0351675
4.18885	0.138653
4.1936	0.0595901
4.19748	0.0898164
4.19907	0.107983
4.20056	0.110406
4.20281	0.191536
4.20299	0.0781267
4.20299	-0.0079424
4.20715	0.257069
4.21307	-0.0109948
4.21655	0.23494
4.22012	0.0982529
4.22106	0.0113341
4.22338	0.100864
4.224	0.0778217
4.22419	0.210864
4.22905	0.0539671
4.23086	0.0733191
4.23103	0.200558
4.23212	0.0905381
4.23409	0.133651
4.23424	0.0349966
4.23435	0.133691
4.23532	0.156704
4.23605	0.166557
4.24161	0.103158
4.24336	0.130161
4.24693	0.0302234
4.24711	0.0467339
4.24771	0.0754537
4.24847	0.162014
4.24877	0.198058
4.2522	0.0570783
4.25259	0.147676
4.25387	0.15233
4.25446	0.043568
4.25998	0.160266
4.26372	0.0968396
4.26397	0.0864986
4.26608	0.101095
4.26822	0.133841
4.26828	0.0403082
4.27634	0.115368
4.27945	0.0232734
4.28112	0.114907
4.28249	0.0900998
4.28338	0.0795261
4.28784	0.219245
4.28957	-0.0085363
4.29049	0.187953
4.29654	0.119556
4.29734	-0.0474766
4.29854	0.118871
4.29951	0.169073
4.30581	0.243532
4.3109	0.141418
4.31398	0.14028
4.31832	0.103986
4.32296	0.149437
4.32701	0.159726
4.32854	0.00406734
4.32877	0.12709
4.32897	0.115929
4.33014	0.151133
4.33662	0.0946717
4.33801	0.145623
4.34366	-0.0351287
4.3452	0.0825117
4.34644	0.185507
4.35046	0.0371404
4.35072	0.0528416
4.36615	0.140456
4.36788	0.11414
4.36985	0.189769
4.37415	0.192763
4.38611	0.0461658
4.39289	0.0667587
4.39469	0.0575172
4.40593	0.203672
4.40609	0.17811
4.40812	0.105715
4.41545	0.0795802
4.4162	0.260278
4.41685	0.0300994
4.41803	0.0400012
4.42165	0.0271948
4.42237	0.0652259
4.42539	0.0799854
4.4257	0.279345
4.42864	0.134452
4.42898	0.0855939
4.43449	0.0778276
4.43474	0.0349931
4.43607	0.30009
4.44078	0.050828
4.44297	0.137112
4.44361	0.0855022
4.4447	0.0439796
4.44484	0.0665942
4.45757	0.138233
4.45818	0.111858
4.45822	0.142595
4.45834	0.0275742
4.45852	0.0366406
4.45941	0.192857
4.4601	0.0754215
4.46091	0.21914
4.46289	0.057815
4.46612	0.102934
4.46857	0.0955036
4.47918	0.0886356
4.48188	0.00713597
4.48278	0.195696
4.48511	0.0892454
4.48791	-0.0364439
4.49267	0.0413495
4.49329	0.143639
4.49593	0.0396981
4.49738	0.15897
4.4995	0.137608
4.5001	0.355123
4.50444	0.0466753
4.50561	0.180459
4.50605	0.133485
4.50621	0.134981
4.50887	0.112812
4.51454	0.213526
4.51605	0.113662
4.51664	0.016186
4.51665	0.094294
4.51737	0.0911418
4.51883	0.0968776
4.52046	0.0177258
4.52154	0.12164
4.52518	0.176217
4.52527	0.198829
4.52841	0.101813
4.52885	0.0142853
4.52914	0.242689
4.53496	0.239948
4.53509	0.253106
4.53719	0.168645
4.54361	0.0132137
4.54487	0.0204348
4.54807	0.0175977
4.54855	0.250987
4.55667	0.108741
4.55777	-0.0119404
4.56299	0.152181
4.56782	0.232746
4.57498	0.176495
4.57675	-0.0693542
4.57702	0.121065
4.57764	0.219239
4.58227	0.15445
4.58723	0.062524
4.58889	0.107302
4.59061	0.0914597
4.59327	0.0497402
4.59446	0.0583784
4.59852	0.172094
4.60441	0.196347
4.60625	0.0776083
4.60752	0.0732188
4.60867	0.186324
4.61245	0.129398
4.61278	0.123682
4.61523	0.133046
4.61635	0.188067
4.62033	0.294268
4.62332	0.134526
4.62422	0.0956895
4.62504	0.0732522
4.62706	0.150412
4.62771	0.0449827
4.63539	0.1252
4.63617	0.0642455
4.63617	0.0417223
4.64074	0.171031
4.6441	0.0198634
4.6459	0.0395046
4.65005	0.0575017
4.65138	0.0657983
4.65395	0.16096
4.65407	0.0371028
4.65515	0.176523
4.65835	0.0932141
4.65843	0.13963
4.66467	0.140732
4.66564	0.0476181
4.66846	0.0791124
4.66863	0.181221
4.67328	0.175924
4.67399	0.0490288
4.67661	0.139371
4.68069	0.171664
4.68225	0.10512
4.68321	0.158011
4.68366	0.136711
4.68577	0.18419
4.6867	0.0481848
4.6868	0.0231591
4.68921	0.207059
4.68947	0.109852
4.69148	0.103396
4.69458	0.140494
4.69575	0.0625866
4.69626	0.0218186
4.69879	0.131521
4.70584	0.11385
4.70723	0.0507071
4.71091	0.120521
4.71147	0.020504
4.71473	0.19967
4.71556	0.189325
4.71561	0.0867551
4.71566	0.199151
4.71589	0.117545
4.71658	0.141441
4.71752	0.119274
4.71919	0.0517274
4.72063	0.213669
4.72107	0.208327
4.7238	0.142658
4.7257	0.148939
4.72616	0.174049
4.72669	0.0804373
4.72751	0.174708
4.72875	0.171887
4.72923	0.15175
4.7342	0.0900988
4.73459	0.025202
4.73668	0.194935
4.74177	0.0294853
4.74338	0.0709143
4.7452	0.0759526
4.75105	-0.0192339
4.75516	0.164385
4.7584	0.109843
4.75879	0.0750077
4.75943	0.309542
4.7599	0.199087
4.76503	0.0854496
4.7667	0.111393
4.77069	0.0580925
4.77123	0.0846105
4.77291	0.10752
4.77649	0.00205425
4.77652	0.00623807
4.77674	0.195531
4.77891	0.143785
4.77908	0.132406
4.78049	0.0822958
4.78228	0.314824
4.78417	0.160438
4.78951	0.0596703
4.79452	0.064249
4.80213	0.0385101
4.80739	0.140209
4.80866	0.191514
4.8108	-0.011724
4.81114	0.0180302
4.81122	-0.0755566
4.81284	0.109453
4.81307	0.176697
4.8141	0.237183
4.8176	0.161482
4.81983	0.0821043
4.81996	0.168431
4.82373	0.0380265
4.824	0.285287
4.82416	0.108594
4.82527	-0.00606791
4.83004	0.0160634
4.83058	0.062627
4.83197	0.0899938
4.83314	0.173126
4.83381	0.0628384
4.83396	0.041683
4.83477	0.107836
4.84104	0.134948
4.84179	0.234761
4.84678	0.130209
4.84799	0.0935105
4.85058	0.0535476
4.85629	0.027217
4.85834	0.179179
4.86107	0.134867
4.86422	0.0347606
4.86574	0.149125
4.87499	0.0735359
4.87612	0.102517
[truncated: 2,686 more rows]

## Sheet: Rat4
DeltaR2*	Concentration	DeltaR2* mean	Concentration mean	Concnetration STD
0.0265349	-0.00659275	0.381973	0.0326951	0.0313569
0.0341046	-0.0110835	0.798601	0.0382045	0.0296325
0.03968	0.0769956	1.03047	0.0485771	0.0414048
0.0463424	-0.00290047	1.22453	0.0488304	0.0520207
0.0498003	-0.00558931	1.42097	0.0452965	0.0549953
0.0713284	0.0149869	1.62402	0.0504564	0.0405484
0.0715157	0.0391015	1.81997	0.057988	0.0578215
0.118881	0.021689	2.03968	0.0496005	0.0426523
0.14525	0.0503437	2.25802	0.0514459	0.0601325
0.15235	-0.0232881	2.48781	0.0575992	0.0479955
0.186511	-0.0194778	2.71487	0.0552166	0.0479375
0.186773	-0.0114278	2.96442	0.0452454	0.0642307
0.194797	0.0325453	3.24708	0.0575809	0.0571175
0.203595	-0.00571336	3.57353	0.0495177	0.0619159
0.206102	0.0452125	3.89213	0.0521342	0.0801598
0.211438	0.0139099	4.32602	0.0532579	0.0800155
0.213969	0.0170234	4.92685	0.0510652	0.0737995
0.231378	0.0115199	7.0761	0.0577532	0.0563797
0.231599	0.0531534
0.237636	0.028019
0.241434	-0.00790728
0.244882	0.0485277
0.255261	0.0461432
0.260494	0.0113401
0.26812	0.0192216
0.277573	0.0589428
0.277945	0.118294
0.278383	0.0411229
0.279605	0.0294422
0.28643	0.00977438
0.297406	0.072002
0.299391	0.0846449
0.302621	0.0115961
0.303574	0.0225679
0.306567	0.0775649
0.3073	0.0507561
0.307804	-0.00525886
0.30913	0.070836
0.316232	0.0431193
0.330904	0.062668
0.333583	0.0580017
0.338662	-0.00545961
0.342986	0.0408377
0.346656	0.00943536
0.362616	-0.0127493
0.365575	0.0417377
0.366758	0.0393908
0.373636	0.0450192
0.374552	0.0347199
0.388799	-0.01648
0.392612	0.0717398
0.406693	-0.00075064
0.407071	0.00627306
0.425357	-0.0109532
0.436555	0.0478588
0.440076	0.0591474
0.445212	0.00158523
0.450399	0.107002
0.450802	0.0253052
0.45148	0.0126864
0.452288	0.0306392
0.453585	0.0992042
0.456363	0.0423235
0.458826	0.0100044
0.4621	0.0236787
0.463026	0.0681886
0.469264	-0.0171456
0.47674	0.0203298
0.482365	0.0374351
0.495794	0.00429113
0.49894	0.0340115
0.503763	0.0156993
0.510761	0.0334547
0.516141	0.119506
0.517999	0.0409161
0.525932	0.0777139
0.531566	0.0259028
0.531907	-0.0019662
0.536048	0.0675705
0.541814	0.0784373
0.549566	0.0605089
0.557286	0.0200294
0.559097	0.0668851
0.559283	0.0226583
0.559384	0.0402569
0.559498	0.0572757
0.579448	0.0482256
0.585108	0.0386087
0.58684	0.0321675
0.589742	0.0339092
0.596088	0.0884125
0.596596	0.0359212
0.600373	0.0564961
0.600385	0.0068489
0.6079	0.0100903
0.620655	0.0148853
0.620715	-0.00771537
0.623392	0.0339479
0.623585	0.0201093
0.626459	0.0416226
0.63171	0.00122177
0.638865	0.0518528
0.641443	0.0289575
0.643962	0.0619692
0.649934	0.0570598
0.6526	-0.0461432
0.659466	0.0466988
0.659917	0.0158917
0.66326	0.0322359
0.663729	0.0496914
0.67026	-0.0171488
0.679448	0.0262482
0.680029	0.0191384
0.680114	0.065821
0.680482	0.00117099
0.686608	0.0642971
0.701831	0.037058
0.703236	0.0393509
0.710253	0.0205957
0.711715	0.0618791
0.720296	0.060142
0.720668	0.0293401
0.721425	0.0148962
0.729237	0.0401072
0.729737	0.0626056
0.729781	0.052202
0.731599	0.0158368
0.732839	0.0303332
0.739253	0.0466673
0.740004	0.0377924
0.741666	0.0119726
0.74884	-0.00557358
0.749013	0.0248702
0.749105	0.0261645
0.749602	0.0868279
0.752176	0.0997619
0.756269	0.00604393
0.757043	0.0366668
0.75983	0.0269807
0.760329	0.0130444
0.767153	0.0292964
0.772152	0.132997
0.781189	0.101515
0.796695	0.110845
0.798828	0.0252723
0.799741	0.0417175
0.801872	0.0295121
0.80199	0.0627927
0.802306	0.0744474
0.802871	0.0351394
0.803356	-0.0182198
0.804311	0.0402723
0.804555	0.0734819
0.810849	0.0383119
0.812216	0.00909821
0.813076	0.0639344
0.821574	0.0328689
0.824904	0.0668311
0.826446	0.0522274
0.835524	0.0479929
0.838883	0.00549443
0.840475	0.0142318
0.842344	0.0296102
0.843171	0.0372592
0.851631	0.0593883
0.857487	0.0598719
0.864368	0.0177924
0.869171	0.0218245
0.869788	0.0391404
0.871793	0.0292723
0.873318	-0.0309545
0.877486	0.0487063
0.877736	0.0576077
0.880063	0.0486035
0.88113	0.0416105
0.881204	0.055585
0.882804	0.0672478
0.883044	0.074917
0.883148	0.0574465
0.891822	0.0196379
0.893749	0.0133956
0.89553	0.0466193
0.897099	0.0245265
0.897342	0.00831575
0.898164	0.0221158
0.899998	0.0623552
0.902791	0.00146287
0.904254	0.0255719
0.905767	-0.0135165
0.9101	0.00508741
0.911984	0.0534555
0.912286	0.098592
0.91367	0.0270812
0.917089	0.0768184
0.917966	0.0470847
0.92026	0.0347732
0.920416	0.0116646
0.921547	0.0804365
0.923653	0.0328938
0.926344	0.0225601
0.926735	0.0332072
0.9275	0.048103
0.928011	-0.0459774
0.928612	0.0331268
0.931097	0.031434
0.931685	-0.0154491
0.933119	0.0642847
0.939721	0.0707431
0.944225	0.0151399
0.948636	0.103076
0.949144	-0.0163602
0.949661	0.0787856
0.949727	0.104906
0.94988	0.0411813
0.955405	0.0117599
0.957087	0.0242027
0.95808	0.0315508
0.958133	0.0481147
0.959779	0.0417239
0.963171	-0.0158498
0.966117	-0.0250502
0.96773	0.114428
0.967898	0.0740876
0.970082	0.0492047
0.970825	0.0569359
0.975737	0.105857
0.978178	0.0121932
0.97869	0.014874
0.981002	0.135406
0.981582	-0.00176105
0.984071	0.0311303
0.987561	0.0578097
0.98863	0.0164617
0.993812	0.0909321
0.994902	0.0438424
1.0014	-0.0485138
1.00499	0.0435857
1.006	0.096201
1.01071	0.0356336
1.012	0.0116469
1.01632	0.0599255
1.01714	0.106092
1.01863	0.0197156
1.01903	0.195571
1.02149	0.0372941
1.02154	0.0371145
1.02233	-0.0018461
1.0283	0.0384124
1.03517	0.065764
1.03586	0.0106735
1.03601	0.0141524
1.0363	0.0863839
1.03685	0.105844
1.03704	0.00160963
1.03775	0.0549251
1.03866	0.0772898
1.04254	0.036712
1.04678	0.053118
1.04876	0.064104
1.05029	0.144237
1.0519	0.0717446
1.05412	0.0800558
1.05417	0.0578037
1.05529	0.0654576
1.06025	-0.000588382
1.06531	0.0351588
1.06857	0.0844698
1.06889	0.00307402
1.06889	0.0944247
1.07919	0.0155393
1.08004	0.0344693
1.08258	0.0721788
1.08456	0.0323123
1.08803	0.0858237
1.08804	0.02043
1.0883	0.0768212
1.09022	0.0440048
1.09069	0.0592282
1.09619	0.00465495
1.09866	0.0572828
1.09921	0.0406591
1.09965	0.042976
1.10272	0.0874456
1.10487	0.0525765
1.10788	0.0384909
1.10978	0.042854
1.11016	-0.0276194
1.11042	0.0562804
1.11252	0.0264431
1.11508	0.0145521
1.11516	0.0441868
1.11708	0.0553835
1.11711	0.0565033
1.11789	0.0582402
1.1209	0.142021
1.12135	0.0113613
1.12159	0.133631
1.12192	0.0523556
1.12425	0.0672943
1.12528	0.0580249
1.12872	0.0654956
1.12902	0.0504788
1.13011	0.0645232
1.13062	0.132267
1.13102	0.0347438
1.13112	0.0319042
1.13115	0.0568987
1.13752	-0.0190931
1.13792	0.0439261
1.13793	0.123224
1.14536	0.0316588
1.14882	0.0597957
1.15314	0.0855783
1.15353	0.0362207
1.15358	0.00498818
1.15713	0.0915029
1.15864	0.0710912
1.15949	0.0934422
1.16051	0.080723
1.16058	0.0767229
1.16582	0.0404451
1.16824	0.0699664
1.16875	0.0128933
1.17742	0.0627893
1.18038	0.0515914
1.18583	0.0403018
1.18635	0.00513703
1.1868	0.0203817
1.18717	0.0845137
1.1959	0.0220981
1.19668	0.0603775
1.1974	0.137299
1.19784	0.0844519
1.20003	0.0261619
1.20037	-0.0188983
1.20211	0.22958
1.20772	0.0751884
1.20789	0.0132688
1.21259	0.0790079
1.21337	0.0936764
1.21541	0.0770937
1.2196	0.00763483
1.21977	0.0559353
1.2198	0.050701
1.22417	0.0653229
1.22448	0.0194064
1.22748	0.112725
1.22947	0.0163509
1.23075	0.0627627
1.23568	0.0324867
1.23667	0.033498
1.23873	0.0390094
1.2395	0.0464866
1.24151	0.0311948
1.24209	0.0253147
1.24284	0.0212301
1.24588	0.00952424
1.24592	0.049361
1.24615	0.0725444
1.24674	0.0674194
1.24825	0.0627018
1.25042	0.0555888
1.25159	0.0409624
1.25324	0.0256895
1.25483	0.116765
1.25547	0.0256754
1.25554	0.0240956
1.25663	0.0329391
1.25825	0.0773338
1.25897	0.105259
1.25902	0.109973
1.25926	0.0624314
1.25986	0.0680045
1.26052	0.10705
1.26085	-0.297063
1.26153	0.09118
1.26267	0.0795274
1.26577	0.0372748
1.26805	0.0759325
1.27368	0.0978584
1.27426	0.0150356
1.27893	0.00443731
1.28179	-0.00921434
1.28957	0.00950424
1.29007	0.0358875
1.29044	0.0393877
1.29336	0.0199631
1.29416	0.0580277
1.29452	0.0194394
1.29501	0.0966163
1.296	0.0375731
1.29699	0.0494002
1.29726	0.019676
1.29734	0.00285779
1.29836	0.00746443
1.29977	-0.0190349
1.30084	0.040873
1.30544	0.06555
1.30705	0.0211101
1.31048	0.066977
1.3112	0.0195539
1.31412	0.0670551
1.31701	0.00128903
1.31725	0.048161
1.3189	0.0623401
1.31938	0.0632281
1.32367	0.0661012
1.32473	0.0580989
1.32661	-0.0550548
1.33174	0.0772386
1.33403	0.118881
1.33647	0.0464832
1.34236	0.0494405
1.34378	-0.012254
1.34466	0.0229546
1.34515	0.0192049
1.34711	0.0983764
1.34863	0.0147006
1.35137	0.100456
1.35262	0.0681755
1.35743	0.0134964
1.36169	0.0288267
1.36262	0.00734222
1.36798	0.0800927
1.36907	0.034749
1.37142	0.0761528
1.37255	0.0579321
1.376	0.0878144
1.38013	0.0360434
1.3803	0.0432894
1.38229	0.0250175
1.38445	0.0529436
1.38537	0.0694228
1.39036	0.00420655
1.39085	0.0454115
1.39125	0.0675804
1.39284	0.00161748
1.39408	0.0132241
1.39449	0.03583
1.39816	0.0679112
1.40151	0.0223889
1.40314	0.0215347
1.41179	0.0507569
1.41215	0.0559626
1.41794	0.0457402
1.41827	0.0619455
1.4231	0.0536722
1.42414	0.047181
1.42415	0.0424965
1.42438	0.068596
1.42525	0.00203764
1.42551	0.0919686
1.42588	0.0659985
1.4262	0.024024
1.42658	0.0397617
1.42664	0.0877218
1.42689	0.005813
1.43235	0.114512
1.43325	-0.0171687
1.43347	0.146696
1.4352	0.0835513
1.43936	0.0455091
1.44107	0.0763759
1.44139	0.0756673
1.44615	0.0365121
1.44673	0.0167489
1.44733	0.0386451
1.45	0.0449307
1.45567	0.0344905
1.46151	0.0500641
1.46374	0.0466161
1.46577	0.056095
1.46691	0.0915385
1.47174	-0.353578
1.47768	0.0847574
1.47991	0.033896
1.48466	0.00832243
1.48469	0.0850295
1.48885	0.0088741
1.48996	0.0124882
1.49273	0.0261819
1.49413	0.00586897
1.49521	0.0424202
1.50158	0.11077
1.50175	0.204449
1.50406	0.0343364
1.50475	0.0901946
1.50521	0.0291941
1.50579	0.0203182
1.50921	0.0488063
1.50968	0.0266975
1.51028	0.124967
1.51199	-0.0106913
1.51273	0.0388294
1.51425	0.0937972
1.5144	0.064984
1.51654	0.00142338
1.51791	0.0420403
1.51866	0.0816571
1.52082	0.061904
1.52096	0.0581076
1.52122	0.0327565
1.52363	0.0821649
1.52433	0.059635
1.52675	0.141706
1.53191	0.0114451
1.53233	0.0426381
1.53292	0.0227758
1.53363	0.0360575
1.53465	-0.0334942
1.5367	0.0542058
1.53799	-0.00434674
1.53814	0.0342596
1.53952	-0.0134667
1.5408	0.034542
1.54229	0.0307901
1.54657	0.0138625
1.5475	0.0343308
1.54883	0.0522091
1.54946	0.0631018
1.5562	0.0633816
1.55822	0.0295409
1.55832	0.100429
1.56339	-0.0055148
1.56412	0.0963608
1.5661	0.0641326
1.5729	0.0391459
1.57813	0.0549758
1.58128	0.101958
1.58207	0.0800125
1.58333	0.027691
1.58846	0.0239582
1.58927	0.0221689
1.5978	0.0649184
1.60148	0.015354
1.60272	0.0665306
1.60447	0.0577363
1.60504	0.0721175
1.60798	0.0537296
1.60809	0.120838
1.60835	0.0628302
1.60858	0.00264411
1.60901	0.0234798
1.61024	0.0875262
1.61437	0.00984241
1.61886	0.0757331
1.61985	0.0514743
1.62192	0.0717435
1.62207	0.0538024
1.62361	0.0411886
1.62622	0.077198
1.62847	0.0735542
1.63101	0.0625653
1.63163	0.0586687
1.63571	0.0455765
1.64009	0.120331
1.64065	0.0998047
1.64161	-0.000165039
1.64184	0.0918644
1.64223	-0.0321079
1.64858	0.0885081
1.65334	0.0246802
1.65667	0.0706906
1.6567	0.0870349
1.6599	0.0709632
1.66052	0.0240749
1.66521	0.0111624
1.66635	0.232111
1.67136	0.0505262
1.672	0.12152
1.67335	0.0764963
1.67763	0.0430543
1.67883	0.018215
1.68217	0.0144869
1.68434	0.0365196
1.68452	0.0863623
1.68564	0.0252315
1.68564	0.0792491
1.68731	-0.0723952
1.68998	0.0212389
1.69074	0.0457719
1.69283	0.0365625
1.69386	0.0411734
1.6943	0.0849573
1.69458	0.0219421
1.69733	0.0624875
1.69971	0.047097
1.70015	0.0220448
1.70068	0.0269083
1.70338	0.0118037
1.7034	0.0807177
1.70427	0.0363459
1.706	0.0682344
1.70749	0.0230486
1.70987	0.0185674
1.71042	0.0104706
1.71195	0.0983699
1.7132	0.0790541
1.71574	0.0231208
1.71639	0.116932
1.71898	0.045107
1.72138	0.0435384
1.72279	0.0954592
1.72376	0.0375621
1.72677	0.0465598
1.72693	0.053227
1.73052	0.0725752
1.73216	0.0328111
1.73489	0.0532647
1.73781	0.150956
1.73807	0.0701078
1.73947	0.00851006
1.7398	0.0609767
1.74047	0.0599131
1.74149	0.0679409
1.74286	0.0435349
1.74493	0.0404662
1.74959	0.0987454
1.75521	0.171863
1.75617	0.0254539
1.75795	0.097205
1.76175	0.0531567
1.76253	0.0855601
1.76591	0.0550183
1.76601	0.0571532
1.76869	0.0752542
1.76918	0.0116934
1.77071	0.0308613
1.77262	0.0578937
1.7799	0.106772
1.78373	0.0415056
1.78489	0.0296264
1.78607	0.437514
1.78684	0.0829642
1.78811	0.0683992
1.78842	0.062513
1.79123	-0.0398572
1.79345	0.117982
1.79622	0.0314841
1.80004	-0.0293647
1.80469	-0.0219953
1.81026	0.0464263
1.81244	0.0249031
1.81452	0.0719176
1.81494	0.0154233
1.81567	0.117394
1.81605	0.0516744
1.8196	0.0707709
1.81992	0.0129041
1.82012	0.0496547
1.82157	0.0243748
1.82193	0.0120523
1.82671	0.110727
1.8278	0.0262064
1.82867	0.0128083
1.82933	0.0162711
1.83312	0.0197935
1.83426	0.136484
1.83687	0.0816383
1.83758	0.0379612
1.8409	-0.0129465
1.84207	0.0449965
1.84293	-0.00160743
1.85219	0.0703466
1.85356	0.047253
1.85482	0.0236257
1.85754	0.0806595
1.85787	0.134592
1.86103	0.0218545
1.86359	0.0925123
1.86737	0.120599
1.87102	0.00938919
1.8731	0.0318426
1.87356	0.0839891
1.87366	0.0209758
1.87541	0.0549838
1.87591	0.0909488
1.87796	0.1286
1.87898	0.0420398
1.88205	0.115769
1.88496	-0.0965933
1.88532	0.03227
1.88673	0.0553683
1.88712	0.0633927
1.88718	0.0251537
1.88781	0.0430091
1.88853	-0.0540494
1.89099	0.105152
1.89793	0.11029
1.89851	0.127718
1.89988	0.0269326
1.90098	0.0394495
1.90469	0.0577249
1.90608	0.0600624
1.90681	0.0772773
1.90733	0.0709908
1.90848	0.0678146
1.9133	0.0392502
1.91626	0.0292901
1.91786	0.0885705
1.91853	0.113011
1.92035	0.0335809
1.92153	0.0812704
1.92255	0.117295
1.92286	0.0412479
1.92941	-0.0461929
1.92979	0.0624809
1.9332	0.00885528
1.93489	0.0566336
1.93695	0.0509437
1.94067	0.0773314
1.94322	0.032192
1.94463	0.0167919
1.94493	0.0375839
1.94662	0.0260998
1.95322	0.0453685
1.95372	0.0778722
1.95397	0.0344237
1.95444	0.0874221
1.95487	-0.10039
1.95564	0.0767817
1.95573	0.031456
1.95836	0.0457129
1.96318	0.0253104
1.96395	0.0878075
1.96593	0.049753
1.96872	0.0497783
1.97378	0.0724016
1.97498	0.0246621
1.98098	0.066078
1.981	0.0395881
1.98592	-0.0473185
1.98732	0.0932437
1.99364	0.041664
1.99775	0.0550763
2.00005	0.0895282
2.00183	-0.0258636
2.00219	0.0466676
2.00523	0.0574895
2.01336	0.0628511
2.03276	0.0739656
2.03426	0.0110269
2.03726	0.0401399
2.03914	0.0245976
2.04481	0.103343
2.0486	0.0618029
2.0488	0.0973455
2.05152	0.105349
2.05307	0.0400748
2.05325	-0.0105032
2.0571	0.026057
2.06026	0.0125633
2.0637	0.0304523
2.06411	0.0647506
2.06484	0.055786
2.06492	0.0453812
2.06514	0.0749951
2.06544	0.0324153
2.06577	0.0886984
2.06591	0.0565413
2.07103	0.121409
2.07522	0.0575849
2.08139	0.0254781
2.08146	0.0306249
2.08517	0.0134959
2.08922	0.0830032
2.0893	0.0559759
2.0929	0.0656486
2.09292	0.114161
2.09484	0.0579702
2.09886	-0.0559315
2.1007	0.014972
2.10089	0.114877
2.10405	0.107266
2.1058	-0.050982
2.10831	0.0121296
2.10846	0.0297675
2.10912	0.155057
2.10932	0.0222145
2.10957	0.0157002
2.11108	0.084296
2.1119	0.106683
2.11235	0.0903322
2.12162	0.087476
2.12179	0.0615793
2.12472	0.0528137
2.12598	0.101133
2.12759	0.0547362
2.13139	0.109988
2.13329	-0.00922477
2.13333	0.0260397
2.13379	0.0201642
2.13408	0.0151078
2.13469	0.0620914
2.1367	0.0894814
2.13755	0.00580716
2.13856	0.111297
2.13859	0.0234649
2.13974	0.023128
2.1399	0.0219666
2.14062	0.120101
2.14378	0.0333723
2.14742	0.0961476
2.14758	0.0333853
2.14801	0.124146
2.15427	0.067957
2.15729	0.0807395
2.15771	0.0222462
2.15787	-0.0121731
2.1641	0.0229539
2.16498	0.0561295
2.16997	0.0941666
2.17003	0.0447618
2.17123	0.0113949
2.17478	0.116379
2.17592	0.0302556
2.18391	0.0343966
2.18446	0.0625313
2.1851	0.119287
2.19231	0.0713915
2.19449	0.146192
2.19611	0.0708105
2.19773	-0.00483973
2.19897	0.0846959
2.201	0.0320184
2.20161	0.0643083
2.20248	0.221398
2.20517	0.0686986
2.20654	0.0929096
2.20729	0.0385918
2.20903	0.0699301
2.21557	0.0851879
2.21862	0.017558
2.21979	0.0389023
2.22241	0.0549453
2.22369	-0.00846098
2.22951	0.0205339
2.23315	0.0693536
2.23397	0.0986492
2.23414	0.0258904
2.23527	0.095477
2.24013	0.00556468
2.24318	0.0593003
2.2448	0.105485
2.25032	0.0267816
2.25046	0.103445
2.25335	0.0161378
2.25358	0.0159649
2.25512	0.0100097
2.25656	-0.29488
2.25759	0.116357
2.25777	0.0177244
2.25987	0.0120046
2.26289	0.0539441
2.266	0.198299
2.26931	0.0937985
2.27047	-0.018067
2.27109	0.105669
2.27851	0.021011
2.28128	0.00745949
2.2864	0.00998059
2.28699	0.0445546
2.28755	0.0642098
2.28759	0.019281
2.28898	0.0562065
2.28958	0.0235916
2.29566	0.0615729
2.29591	0.102222
2.29674	0.0309831
2.30041	0.136872
2.30196	0.023615
2.3072	0.14412
2.31006	0.023377
2.31398	-0.0662423
2.31711	0.0776934
2.31725	0.0256825
2.3197	-0.00520093
2.32013	0.0507991
2.32141	0.100841
2.32508	0.130068
2.32938	-0.0335198
2.33252	0.0258796
2.33371	0.0249705
2.33606	0.0657475
2.33643	0.0527868
2.3437	0.0782494
2.34412	0.0211053
2.34501	0.0845894
2.35005	0.0148243
2.35385	0.140844
2.35417	0.0474263
2.35785	-0.0166667
2.35869	0.0150178
2.36183	-0.0130213
2.36274	0.00839302
2.36434	0.0833277
2.36545	-0.00731316
2.36568	0.121461
2.36723	0.0452641
2.36916	0.0626725
2.37215	0.117568
2.37685	-0.00231855
2.37733	0.0220668
2.37738	0.0761399
2.37898	0.0641747
2.37996	0.146726
2.38271	0.0136912
2.3889	0.0785614
2.38938	0.126613
2.38986	0.0425104
2.39141	0.0921044
2.39241	0.0890013
2.39244	0.0636139
2.39934	-0.0279675
2.40139	0.0540814
2.40141	0.0686034
2.40418	0.0166617
2.4104	0.0754187
2.41564	0.0384184
2.41702	-0.0122725
2.42098	0.0655782
2.42327	0.103642
2.42621	0.0313253
2.42745	0.0916124
2.42955	0.0866121
2.43104	0.0521256
2.43545	0.0201058
2.4358	0.00154295
2.4412	0.0112413
2.44539	0.065272
2.44698	-0.0392175
2.44731	0.025742
2.45008	0.109783
2.45074	0.110484
2.45373	0.125996
2.45793	0.0371137
2.46059	0.054591
2.46207	0.0817453
2.4624	0.0921228
2.46617	0.131616
2.46731	0.0228196
2.46848	0.0454565
2.47204	0.0940878
2.47236	0.132076
2.47432	0.0483692
2.47548	0.0376716
2.48523	0.0782087
2.48807	0.136483
2.49225	-0.0349847
2.49819	0.0800177
2.50056	0.101246
2.50221	0.11548
2.50363	0.106357
2.5054	0.108027
2.50753	0.0860582
2.50792	0.0607111
2.50915	0.133728
2.51082	0.0500741
2.5117	0.0580041
2.5134	0.0774759
2.51519	0.0484642
2.51637	0.0507251
2.5169	0.0515384
2.51697	0.0299047
2.5186	0.0482785
2.5207	0.128124
2.52165	0.0915842
2.52232	0.0760358
2.53046	0.0347125
2.53215	0.0791301
2.53325	0.0349085
2.53364	-0.100055
2.54101	0.0188856
2.54254	0.0505695
2.54255	0.0426737
2.54334	0.0510379
2.54444	-0.0530775
2.54678	-0.00354946
2.55073	0.110778
2.55151	0.0131982
2.5545	0.115706
2.5549	0.119501
2.5598	-0.0148075
2.5669	0.0460354
2.56913	0.0537001
2.57035	-0.034456
2.57376	0.0887534
2.57398	0.0391449
2.57595	0.0663617
2.5765	0.0846428
2.57987	0.0595701
2.58081	0.0900307
2.58377	0.0987429
2.58606	-0.0301628
2.58864	0.00877488
2.59069	0.00695717
2.5913	0.105955
2.59218	0.0477335
2.59444	0.0895397
2.59733	-0.0254608
2.59735	0.090946
2.59848	-0.00751302
2.60013	-0.0206246
2.61343	0.11746
2.61642	0.0870298
2.61741	0.0679103
2.62174	0.152662
2.62389	0.0880463
2.62802	0.0940837
2.62983	0.126255
2.63195	0.0551325
2.63258	0.0790519
2.63341	0.0926258
2.6354	0.0540505
2.63793	0.097013
2.63852	-0.00149722
2.64144	0.0707658
2.64328	0.0325495
2.64675	0.0195698
2.64677	0.112741
2.64818	0.0726916
2.6483	0.0115238
2.64992	0.0507228
2.65061	0.082495
2.66077	0.105227
2.66826	0.0543081
2.66943	0.079502
2.66989	0.144191
2.67236	0.0518217
2.6725	0.0158868
2.67564	0.0695782
2.67679	0.0756091
2.67843	0.109227
2.67891	0.120946
2.68155	0.0187408
2.68271	0.00900283
2.68797	0.0973079
2.68857	0.1357
2.68984	0.0601429
2.69317	0.0470653
2.69405	0.0129523
2.6944	0.0384934
2.69451	0.0403079
2.69506	0.0468027
2.70029	0.120185
2.70216	0.0410827
2.70643	0.0148218
2.71036	0.0506424
2.7131	0.104159
2.71874	0.00664185
2.71874	0.0918285
2.72029	0.0643445
2.72055	0.125699
2.72423	0.0477703
2.73034	0.0382
2.73391	0.0909352
2.73762	-0.0117485
2.73791	0.0677388
2.7418	-0.0606041
2.7468	0.0637229
2.74781	-0.0454067
2.74975	0.0985426
2.75117	0.000679994
2.75262	0.0494284
2.75268	0.0988256
2.75382	0.0676704
2.75477	-0.00700681
2.7564	0.0541016
2.75804	0.130542
2.76113	-0.0121806
2.76144	0.0663636
2.76329	0.0764963
2.76344	0.018775
2.76502	0.0935223
2.76553	0.092272
2.76811	0.0325898
2.76846	0.0643588
2.77271	0.0182799
2.77324	0.0662052
2.77495	-0.00450855
2.77668	0.0363867
2.77693	0.0740088
2.77801	0.0204236
2.78572	-0.02955
2.78573	0.0620212
2.78721	-0.0210848
2.78779	-0.104548
2.79026	0.0520632
2.79037	0.0228747
2.7934	0.0211421
2.79613	0.156971
2.79629	0.0744474
2.79981	0.0689888
2.79994	0.117727
2.80428	0.0339099
2.81592	0.0755854
2.81986	0.00025399
2.82027	0.0329693
2.82255	-0.00835055
2.82548	0.0619487
2.82793	0.0857295
2.83023	0.0895102
2.83238	0.110427
2.83482	0.0929349
2.83888	0.107786
2.84121	-0.0726861
2.84391	0.0538868
2.84527	-0.0227471
2.85187	0.0274317
2.85561	0.0294109
2.85878	0.0503671
2.86077	0.0702825
2.86685	0.0543526
2.86863	0.0379003
2.87016	0.0694174
2.87036	0.0599894
2.87234	0.0562147
2.88073	-0.0364525
2.88211	0.115535
2.88302	-0.000987309
2.88438	0.121732
2.88491	0.0668903
2.88495	0.0752105
2.88573	0.0219525
2.88669	0.0795655
2.88939	0.0191849
2.89073	0.0988973
2.8962	0.0592952
2.89857	0.0781656
2.89952	0.110488
2.90007	0.0708975
2.90891	0.0335276
2.90913	-0.0342566
2.91532	0.0849821
2.91589	-0.0190074
2.91749	-0.0431397
2.91927	0.0583848
2.92516	0.0386863
2.92654	0.0769843
2.92794	0.0181228
2.92831	0.0507814
2.93216	0.0548305
2.94354	0.125263
2.94497	0.0151302
2.94776	0.0544565
2.95007	0.0175203
2.95104	0.103147
2.95324	0.0432749
2.9577	-0.0135996
2.96227	-0.150976
2.96551	0.0234445
2.97103	0.0436607
2.9713	0.11291
2.97834	0.0315092
2.9797	-0.252568
2.98059	0.146072
2.98207	0.0575853
2.98703	0.00253555
2.99038	0.0474417
2.99236	0.0122219
2.99643	0.00372257
2.99907	-0.251309
3.00154	0.0415566
3.00375	0.0633878
3.00452	0.0668411
3.00532	0.092176
3.00603	0.0277979
3.01017	0.126706
3.01209	0.0604892
3.01601	0.0657432
3.02012	-0.0207446
3.02404	0.0306147
3.02509	0.0565617
3.02998	0.045119
3.03027	0.104422
3.03467	0.0425477
3.04303	0.114691
3.04464	-0.0156377
3.04762	0.0927407
3.05248	0.0195434
3.05719	0.0366811
3.05866	0.0650709
3.05894	0.132955
3.06463	0.0304777
3.06585	0.130202
3.0688	0.0356776
3.07097	0.0533595
3.07305	-0.0038281
3.07823	0.0864067
3.07883	0.00286042
3.07978	0.0372971
3.08127	0.061021
3.08721	0.0867797
3.08816	0.0888958
3.08883	0.108203
3.09103	0.114472
3.09359	0.0786199
3.09516	-0.00816019
3.09703	0.055792
3.10623	0.0452841
3.1088	0.0616812
3.10917	0.152072
3.11072	0.0486854
3.11203	0.0468643
3.11313	0.0250932
3.1165	0.134714
3.1181	0.0803502
3.11821	0.112542
3.11838	0.102355
3.11968	0.115136
3.12107	0.0458651
3.12176	0.076563
3.12304	0.0458953
3.1299	0.0451819
3.13137	0.0846959
3.13183	0.117321
3.13375	0.0686095
3.13673	0.0423736
3.14026	0.115752
3.1414	0.122444
3.1553	0.00562479
3.15649	0.127389
3.15714	0.0768873
3.17083	0.0552475
3.17351	0.113934
3.1746	0.0620908
3.1751	-0.0404865
3.1757	0.102495
3.17824	0.0697992
3.18038	0.0131493
3.18226	0.00324303
3.18327	0.0634886
3.18381	0.12063
3.18838	0.0558255
3.18922	0.102831
3.19043	0.0298442
3.19405	0.0484131
3.20314	0.0568106
3.20407	0.104384
3.20874	0.25102
3.21707	0.19122
3.22063	0.0725372
3.22168	0.0802734
3.22768	0.135088
3.22788	0.067106
3.22832	0.0442119
3.22833	0.0615585
3.23686	0.072772
3.24191	0.0416311
3.24676	0.00263662
3.2472	0.0247278
3.24927	0.0639745
3.2505	0.0218844
3.25059	0.0624673
3.26318	0.0475935
3.26689	0.0275285
3.2716	0.102153
3.2717	0.0858314
3.27514	0.0200212
3.27994	0.0494611
3.28223	0.0665515
3.2855	0.0124258
3.28565	0.060683
3.28933	0.0297008
3.29272	-0.0100537
3.29381	0.0558868
3.30074	-0.00507847
3.30659	-0.0825991
3.308	0.00885841
3.30934	0.0155747
3.31413	0.0245341
3.31747	0.0956409
3.3197	-0.0709893
3.32174	0.0348731
3.3228	0.0594485
3.32388	-0.0165016
3.32415	0.122871
3.33178	0.13191
3.33382	0.0268077
3.33701	0.0624295
3.3385	-0.0202059
3.34051	0.0731753
3.3427	-0.0109621
3.34342	0.260061
3.35162	0.0482231
3.35462	0.00946982
3.3567	0.0404389
3.3577	0.0602781
3.36208	0.0773741
3.36244	0.0258429
3.36645	-0.0153594
3.3934	0.0162901
3.39521	0.112111
3.40066	0.0155509
3.40257	-0.0528628
3.40495	0.0430548
3.40599	-0.0913013
3.40765	0.0461456
3.40801	0.0737656
3.40933	0.0825381
3.41768	0.0485581
3.41951	0.0604033
3.42135	0.0835604
3.42473	0.0701768
3.43415	-0.0140875
3.4342	0.0720109
3.43504	0.0295009
3.44459	0.0181105
3.45059	0.0598029
3.45473	0.107411
3.45559	0.0341883
3.46035	0.137052
3.46963	-0.252787
3.47249	0.0972859
3.47339	0.0273579
3.47525	0.0579162
3.47681	0.105896
3.4814	0.117235
3.48381	0.0827841
3.48649	0.134866
3.48963	0.00631068
3.48989	-0.052731
3.49046	0.00638204
3.49587	0.0200725
3.49991	0.0498337
3.50273	0.0396073
3.50884	-0.0436116
3.51399	0.0607825
3.51754	0.0452322
3.51855	0.0338171
3.52198	0.074605
3.52363	0.0999974
3.52895	0.0971736
3.53084	-0.0804571
3.53246	0.000311487
3.53328	0.117458
3.53474	0.033971
3.53836	0.0640662
3.53935	0.107626
3.53943	0.0355659
3.5399	0.0375756
3.54136	-0.0213858
3.54309	-0.0316421
3.54868	0.0555702
3.55743	0.0418459
3.56076	-0.0387662
3.56159	0.101151
3.56291	0.211599
3.56501	0.0629757
3.56629	0.147159
3.56701	0.0546401
3.57133	0.0340485
3.57863	0.104117
3.58021	0.11954
3.58326	-0.0527306
3.58335	0.0888048
3.58652	0.0101861
3.58776	0.0435714
3.58887	0.0316858
3.58947	0.0260456
3.59629	0.0626159
3.5985	0.137223
3.60199	0.0429236
3.60283	0.0608081
3.60806	-0.00875913
3.61212	0.0586098
3.62055	0.0858265
3.6245	0.0522874
3.62637	0.00214482
3.62677	0.12094
3.63148	-0.0416194
3.63767	0.0578619
3.64354	-0.0384552
3.64653	0.0351093
3.64739	0.133712
3.64856	0.0303294
3.65268	0.0687973
3.66144	0.0872345
3.66442	0.0229677
3.66874	0.0060696
3.67288	0.106921
3.67324	0.00806714
3.67443	-0.00176675
3.67803	0.059395
3.67879	0.0836873
3.68299	0.0309851
3.68616	0.124468
3.70097	0.0656773
3.70202	0.137879
3.70223	0.0614774
3.70239	-0.00189809
3.7025	-0.00181423
3.70307	0.0795292
3.7048	-0.0489686
3.70678	0.107988
3.71198	0.143931
3.71227	0.0588417
3.7168	0.129017
3.7172	-0.0240028
3.71729	0.0364795
3.71952	0.0797131
3.71994	-0.0045863
3.7208	-0.0565656
3.72115	0.080584
3.72153	0.0732444
3.72316	0.0350357
3.7263	0.118798
3.72748	-0.00541755
3.73516	0.0665786
3.73662	0.0069212
3.73837	0.0815121
3.74132	0.0179925
3.74149	0.0885893
3.74355	-0.0436583
3.74482	0.0407464
3.74796	-0.0382176
3.74829	0.0415542
3.74931	0.103119
3.75087	0.0166244
3.75094	-0.11359
3.75673	0.072213
3.76107	0.0472783
3.76107	0.0536612
3.76199	0.0689604
3.76458	0.129355
3.76628	0.0894571
3.77709	-0.0514632
3.77878	0.0639194
3.78336	0.0610823
3.78733	0.125752
3.79907	0.0581316
3.8074	0.0505789
3.81101	0.066268
3.82215	-0.0085217
3.82227	-0.0695056
3.82523	0.068856
3.82539	0.0714141
3.83232	0.372268
3.83474	0.130892
3.84958	0.0812622
3.85127	-0.0417536
3.8517	0.045893
3.853	0.029738
3.85474	0.211249
3.8572	0.0881165
3.8582	0.0215412
3.86059	0.376419
3.86203	-0.00405565
3.86381	0.0909446
3.86777	0.0276474
3.86858	0.0735271
3.8704	0.0237442
3.87373	0.119269
3.87986	0.090324
3.89271	0.103308
3.90773	-0.080627
3.91111	-0.0558494
3.92546	0.00696778
3.94225	0.132911
3.9444	0.0683569
3.94923	0.078548
3.95084	0.082058
3.95234	0.0644563
3.96409	-0.088908
3.96755	-0.0483957
3.96985	0.033795
3.96995	0.0722757
3.97167	0.0131438
3.97245	0.0450359
3.98636	0.0786351
3.98874	-0.250319
3.9906	0.0757762
3.9962	0.030546
3.99926	0.0403561
4.00318	-0.0360737
4.00336	0.0222841
4.01514	0.0837171
4.01644	0.117524
4.02109	0.0917095
4.02474	0.0286321
4.0298	0.0174694
4.03034	0.0578406
4.03077	0.030745
4.03328	0.158786
4.03802	0.100354
4.04025	0.0638473
4.05106	0.00534409
4.0535	-0.0441647
4.05875	0.0917402
4.06342	0.0892392
4.06741	0.0861476
4.06908	0.128986
4.07106	0.0270205
4.07254	0.0831949
4.08089	0.0212747
4.08212	0.0564677
4.08674	0.100647
4.10187	0.180808
4.10291	-0.0249387
4.10376	0.0493071
4.10456	0.0913661
4.10673	0.102273
4.11106	0.0407457
4.11411	-0.0102944
4.11698	0.0910558
4.13256	0.151249
4.14097	0.0175818
4.14824	-0.0995849
4.15678	0.0423189
4.15769	-0.00750316
4.16128	0.122253
4.16377	0.33681
4.164	0.0454525
4.16593	0.0716369
4.16628	-0.0196458
4.17292	0.087109
4.17802	0.0234254
4.17834	-0.0840972
4.17845	0.0664498
4.18951	0.0678041
4.19008	0.0798913
4.19492	0.0813817
4.19561	0.0350273
4.19638	0.126347
4.19707	0.0439681
4.19828	0.0168728
4.20691	0.0593403
4.21028	0.139546
4.21559	0.0438022
4.21924	0.134436
4.22506	0.137516
4.22671	0.014414
4.23016	0.0912728
4.23173	0.067485
4.23642	0.0642158
4.23859	0.174979
4.24029	0.0291483
4.24601	-0.0345389
4.24665	0.0225949
4.24888	0.0653771
4.27112	-0.0667764
4.27693	0.144097
4.28271	0.0842367
4.28504	0.0184081
4.2851	0.152684
4.29154	0.0457433
4.29406	-0.0496344
4.29527	0.00330664
4.29739	0.14062
4.30109	0.0696993
4.30419	0.0636842
4.3125	0.0463934
4.32015	0.127206
4.3278	0.0442043
4.32825	0.0623208
4.33134	-0.08449
4.33274	0.105785
4.33386	0.0310662
4.33541	-0.0172799
4.34015	0.117583
4.34327	-0.0037428
4.3446	0.0548902
4.34605	0.0201986
4.35847	0.0688672
4.36859	0.0809236
4.37016	-0.0838653
4.37268	0.137081
4.38719	0.133209
4.39156	0.122309
4.40361	-0.0108196
4.40717	0.114401
4.415	0.151775
4.422	0.116446
4.42871	0.003068
4.44283	0.0584416
4.44743	0.0094552
4.4617	0.114328
4.46256	0.225677
4.46519	0.0922544
4.46619	0.0223189
4.47269	-0.0749183
4.47963	0.106844
4.48014	0.0673561
4.49164	0.054209
4.50198	-0.0101662
4.50897	0.0903958
4.51334	0.128312
4.52981	-0.00800233
4.53282	0.0655669
4.54157	-0.0780456
4.54318	0.00832086
4.57053	0.0603263
4.57531	-0.0852881
4.58185	0.0712332
4.594	0.0853161
4.59484	-0.0509625
4.5972	0.0855347
4.60079	0.107446
4.61793	0.012475
4.61959	-0.305722
4.62431	0.114697
4.64391	0.0883553
4.66167	0.00303061
4.66588	0.0277467
4.67012	0.11555
4.67506	0.0525042
4.67543	0.0567575
4.67587	0.0574988
4.68604	0.126244
4.69581	0.00859527
4.69932	0.0318713
4.7009	0.00984733
4.70176	-0.057993
4.70639	0.144023
4.70888	0.0587768
4.70972	0.11428
4.71529	0.104509
4.71642	0.0732981
4.71869	0.0365281
4.7272	-0.00550087
4.73317	0.0659438
4.74516	0.0569172
4.75177	0.125903
4.75346	0.0466979
4.75388	0.0642842
4.75585	0.046236
4.75723	0.0286875
4.75748	-0.0799087
4.76308	0.119844
4.7646	0.108102
4.76522	0.0370495
4.77563	0.050117
4.77828	-0.00465164
4.7786	0.0564494
4.78532	-0.0151817
4.79534	0.0210442
4.80178	0.0543579
4.8047	0.0831589
4.83625	-0.0124392
4.83727	0.122797
4.83918	0.0857243
4.84066	0.0370664
4.84683	0.0215117
4.85009	0.0990156
4.85069	0.0779257
4.85318	0.0108189
4.85786	0.0352351
4.86772	0.0561913
4.87207	0.0531643
4.87516	0.0391658
4.87765	0.0640973
4.88063	0.0629262
4.88853	0.148267
4.89446	0.0636757
4.89547	0.0873049
4.89613	0.00159397
4.9094	0.103424
4.91035	-0.0248385
4.92832	0.142164
4.93819	0.0939789
4.95013	0.102231
4.96468	0.0774654
4.97581	0.0466438
4.99216	-0.0753395
4.99507	0.0714206
4.99958	-0.00543205
5.02048	-0.00123891
5.03372	-0.406535
5.03659	0.0489534
5.04952	0.095866
5.05503	0.0869367
5.05584	0.111276
5.05892	-0.101117
5.06694	0.0295135
5.07931	0.13618
5.08747	0.0923744
5.09884	0.136878
5.11573	0.119503
5.11746	0.0371184
5.12756	0.00207925
5.13567	0.10358
5.13843	0.0347848
5.1519	0.103624
5.15295	0.0477211
5.20818	0.0712762
5.22267	0.0983782
5.22575	0.196129
5.22631	0.0720365
5.23339	0.0735965
5.23779	-0.0865165
5.25014	0.110704
5.26641	-0.00667569
5.27787	-0.0274941
5.29141	-0.0995069
5.30217	0.0229929
5.30657	0.0103883
5.30982	0.136042
5.33188	0.096348
5.33854	0.139902
5.35084	0.00998847
5.36075	0.143188
5.37122	0.00813662
5.37141	0.0395286
5.37204	0.101326
5.38692	0.0806259
5.38765	-0.0134074
5.39061	0.0969392
5.43055	0.000275953
5.43452	0.110188
5.43526	0.0576372
5.44623	-0.058042
5.44742	0.0839536
5.45326	-0.00194413
5.47908	0.117232
5.49167	0.144449
5.49381	0.108143
5.49575	0.0924799
5.49931	0.108778
5.50251	0.0213645
5.50461	0.00301953
5.50734	0.102398
5.53895	-0.0254008
5.54532	-0.203797
5.55527	0.0795041
5.56863	0.0486139
5.5713	-0.0114789
5.5827	0.0250507
5.61607	0.0421578
5.63189	0.0228997
5.65392	0.0295169
5.66234	0.0108008
5.66468	0.09936
5.67142	0.076082
5.67585	0.0509545
5.67766	-0.00300534
5.71091	0.0942169
5.71329	0.0888136
5.714	0.0551523
5.71519	0.0190749
5.73163	-0.0073985
5.75561	0.066999
5.76025	0.0105822
5.78841	-0.0575832
5.78992	0.0820415
5.79335	0.0287898
5.81315	0.0553367
5.82045	0.00853083
5.83168	0.104935
5.83356	0.0179054
5.86184	0.0866865
5.86592	0.0426516
5.87053	0.022763
5.88639	0.0534824
5.8874	-0.0427111
5.89573	-0.0388832
5.89951	0.0348961
5.90378	0.0472647
5.90794	0.0586227
5.91008	0.123762
5.91354	0.119076
5.91457	0.0786518
5.92407	0.127334
5.92575	0.134397
5.92682	0.0513259
5.933	0.074023
5.93854	0.13326
5.93874	0.0961082
5.94492	0.0535181
5.94696	0.123686
5.95971	0.0833673
5.97912	0.129525
5.99503	-0.0136546
6.01971	0.0956902
6.02141	-0.00451581
6.03086	0.00768595
6.03996	0.0429428
6.04483	0.0824803
6.05872	0.109053
6.08301	0.0894167
6.12703	0.0987884
6.12791	0.0252197
6.13035	-0.0648557
6.13127	-0.0704553
6.13669	0.000801155
6.1371	0.140291
6.1556	0.11921
6.16004	0.0564905
6.19396	-0.0464982
6.21146	0.10205
6.21513	0.108185
6.23435	0.0768577
6.24439	0.12694
6.25136	0.0636256
6.28265	0.0846808
6.34686	0.119022
6.35517	0.0828589
6.36845	0.177047
6.4162	0.0335276
6.41986	0.040044
6.42193	0.13595
6.43921	0.0115233
6.44037	0.042743
6.47921	0.0692914
6.48358	0.0241588
6.51254	0.132663
6.54639	0.0292124
6.57268	-0.0110218
6.60143	0.00555726
6.60253	0.0984428
6.65011	0.00695018
6.69923	0.103573
6.70069	0.0480357
6.74021	0.124599
6.74976	0.0182433
6.75164	0.0211706
6.75409	0.00433828
6.75556	0.0298954
6.77327	0.0017126
6.77493	0.102052
6.78798	0.117409
6.79479	0.0172782
6.82309	0.0808901
6.85565	0.0945438
6.88568	0.0708337
6.94386	0.0989902
7.01391	0.0937272
7.01695	0.0550979
7.05321	0.0477573
7.05324	0.104638
7.06167	0.028308
7.17809	0.101923
7.19835	0.0183037
7.20107	-0.208925
7.24352	0.120252
7.28753	0.00273942
7.30745	-0.00585542
7.33535	-0.122996
7.4116	0.0542113
7.43918	0.00969563
7.46808	0.105461
7.47565	0.0966273
7.5063	0.0398237
7.51199	0.0173061
7.62984	0.110677
7.66803	0.029481
7.66903	0.116426
7.76021	0.0335835
7.782	0.0767556
7.91078	0.11807
7.93885	0.0285154
7.94671	0.0857051
7.96516	0.0907746
8.09025	0.0573596
8.18688	0.03635
8.19427	0.0328623
8.22115	0.0455271
8.27716	0.0986986
8.41759	0.0177123
8.44274	0.115959
8.47151	0.12414
8.55196	0.0767981
8.55742	0.0396061
8.57001	0.0368442
8.6305	0.0716588
8.71696	0.0442396
8.71863	0.040656
9.09016	0.0647342
9.14236	0.0548974
9.19435	0.114998
9.34048	0.0450537
9.50548	0.082644
9.50566	0.0252981
9.61106	0.105363
9.85545	0.0570786
10.0654	0.0548203
10.2251	0.058953
10.3862	0.128652
10.4178	0.0755265
10.5145	0.0844825
10.5802	0.111501
10.613	0.0483164
10.9155	0.0730476
10.9837	0.0540913
11.0128	0.140981
11.2547	0.0581414
11.4462	0.0434059
11.638	0.102256
12.9732	0.0972672
14.2619	0.0778205
14.4252	0.13004
15.2827	0.117225
17.0245	0.0858304

## Sheet: Rat5
DeltaR2*	Concentration	DeltaR2* mean	Concentration mean	Concnetration STD
0.004824	0.0626568	0.352324	-0.00227793	0.0416349
0.0071252	-0.00927885	0.921651	-0.0136086	0.0363592
0.00972402	0.0342081	1.35212	-0.00305798	0.0387558
0.0116475	-0.00283654	1.75103	-0.00714117	0.037484
0.019251	-0.0146546	2.14707	-0.0100163	0.0315491
0.0225304	-0.0439869	2.5166	-0.00889235	0.0315405
0.0254341	-0.0503494	2.83398	-0.00411386	0.0318705
0.04462	0.0580494	3.19841	0.000609672	0.0402362
0.0692577	0.0382902	3.55847	0.00446313	0.0304391
0.0750582	-0.0189026	3.85934	0.00467186	0.0345218
0.0777842	-0.0356736	4.15054	0.00480069	0.0346266
0.0923036	-0.00931382	4.43111	0.00612573	0.035369
0.096338	0.0241288	4.79648	0.0119995	0.036001
0.099724	-0.00192961	5.10386	0.0159724	0.0366895
0.109136	0.0147202	5.40234	0.0199477	0.0370369
0.111739	0.0302417	5.73458	0.0147259	0.0371612
0.112306	-0.176816	6.05833	0.0114011	0.0303541
0.113415	-0.0268314	6.36357	0.0206561	0.0357697
0.117112	-0.0026797	6.66265	0.0243494	0.0347473
0.11992	-0.0802461	6.9258	0.0217431	0.0380229
0.13456	0.0481756	7.19191	0.0215019	0.0336441
0.145791	0.0380524	7.4987	0.0253505	0.0333828
0.150029	-0.0045801	7.86565	0.0263273	0.033127
0.160401	0.0513396	8.21506	0.032965	0.0330454
0.170122	0.0118599	8.54296	0.0270783	0.0349882
0.172429	0.00807556	8.88186	0.0300869	0.0341602
0.177119	0.0109015	9.2748	0.0354331	0.0366648
0.181948	-0.0285366	9.75795	0.0366036	0.0373217
0.182471	0.0242382	10.2157	0.0334907	0.0339582
0.20141	0.0237765	10.713	0.0327823	0.0356917
0.203924	-0.0113715	11.2731	0.0376023	0.0348037
0.213139	0.00672423	11.9158	0.0348268	0.0308007
0.219501	-0.00808919	12.6825	0.0359208	0.0338921
0.228123	0.0266206	13.5606	0.0419276	0.0375188
0.235105	-0.00176101	14.6505	0.0374962	0.0365458
0.246737	-0.0708691	16.1255	0.0471099	0.0397969
0.261022	-0.0249148	18.4708	0.0510891	0.0466649
0.271942	0.0146749	24.7318	0.06141	0.0502062
0.280363	0.0300249
0.282873	0.00416055
0.283472	0.0532786
0.292777	0.00502719
0.304487	-0.0433888
0.306152	-0.0155401
0.315764	0.0110721
0.317177	0.0642466
0.320606	0.0143021
0.326401	0.0134588
0.33173	-0.0156081
0.332515	-0.0755809
0.333321	-0.0777317
0.339195	0.0285584
0.344797	-0.067969
0.357186	-0.0114049
0.358776	-0.00770632
0.359882	-0.0109362
0.372947	0.0140416
0.375767	0.069706
0.382546	0.0136743
0.389738	-0.0243722
0.405924	0.0735647
0.419591	0.0032598
0.456601	-0.00133449
0.461717	0.0598014
0.463994	-0.0829615
0.46885	-0.00389358
0.486024	-0.0236781
0.487347	-0.0451841
0.492634	0.0256092
0.503672	-0.0330038
0.507116	0.00602823
0.525143	-0.00784914
0.533471	-0.00140752
0.546456	0.0163151
0.553458	0.00803183
0.556058	-0.0180375
0.556175	0.0622908
0.557274	-0.0106655
0.557756	-0.0381243
0.560174	-0.0337997
0.588644	-0.0351552
0.590536	0.0189269
0.613522	-0.0240056
0.618365	0.0913753
0.619756	-0.0370548
0.627495	0.0871198
0.628819	-0.038383
0.643099	-0.0667604
0.643395	-0.030947
0.643422	0.0523698
0.654765	0.0497419
0.656341	0.00439063
0.660311	0.00135942
0.660437	4.95283e-06
0.661964	-0.0179136
0.667073	-0.0244573
0.670655	-0.0701502
0.68993	0.0159452
0.694731	-0.0217251
0.696192	-0.0118625
0.71526	-0.0167771
0.716882	-0.0140646
0.71961	0.0488811
0.720511	-0.0177143
0.720658	-0.00484075
0.729523	-0.0148068
0.729639	-0.0890716
0.730208	-0.0366604
0.739364	-0.0656039
0.743747	-0.0123596
0.745557	-0.0158349
0.748259	0.0203947
0.752051	0.0153486
0.7651	-0.0745883
0.765696	-0.00376789
0.775862	0.0268496
0.781924	0.00246567
0.784446	-0.0634596
0.786487	-0.0428633
0.787534	0.0273674
0.796826	-0.0319426
0.802259	-0.00347384
0.806314	-0.0117499
0.806825	-0.024345
0.812015	-0.00538678
0.826305	0.0412579
0.830305	-0.0075522
0.832597	-0.00189735
0.84312	0.0608485
0.844711	-0.00734325
0.845486	-0.00719919
0.845554	0.00153608
0.850574	-0.00450271
0.852373	-0.0214211
0.856417	-0.0719083
0.856774	-0.00198692
0.863713	-0.0860221
0.871615	-0.0285571
0.875301	-0.0574631
0.875496	0.0412216
0.881291	-0.00867024
0.882416	-0.0112747
0.882549	-0.0388993
0.886495	-0.0343731
0.887446	0.00946653
0.888563	-0.00831867
0.889296	-0.0129955
0.897466	-0.0205247
0.897582	-0.0274582
0.900219	-0.0502074
0.90684	-0.00508488
0.909049	-0.0167075
0.910633	0.00113707
0.917442	-0.0283901
0.93388	-0.0373499
0.93476	-0.00852095
0.940961	0.0287911
0.941197	-0.00841336
0.944974	-0.0180492
0.950061	-0.0815777
0.951189	0.0551503
0.958291	-0.025688
0.961655	-0.0334646
0.98343	-0.0746018
0.984257	-0.00924105
0.986655	-0.0439145
0.992882	-0.00805681
0.998618	-0.0119896
1.0003	0.048041
1.00612	-0.00362513
1.01825	-0.0803842
1.02208	-0.0363772
1.02439	-0.0189422
1.02828	0.068653
1.03174	-0.0544373
1.03218	0.00765228
1.03594	0.0601807
1.03771	-0.0145468
1.04054	-0.0729538
1.04626	-0.0271098
1.0469	-0.0493988
1.04884	-0.0553048
1.05067	-0.029973
1.07242	0.0669176
1.08467	-0.0262831
1.09355	0.0628837
1.09633	0.00916518
1.10619	-0.0595899
1.10754	-0.0463936
1.10887	-0.0313275
1.10938	0.0257255
1.11442	-0.00933686
1.11834	-0.0196503
1.12104	0.0384098
1.12411	-0.0140889
1.1263	-0.00236708
1.12844	-0.0330075
1.13749	0.0786508
1.14572	-0.038591
1.1471	-0.0152332
1.14772	-0.0439096
1.1478	0.0225536
1.15235	-0.00721591
1.15762	-0.0302002
1.16362	0.0190883
1.16534	-0.019084
1.16876	0.0712295
1.18269	-0.00971346
1.18746	-0.0124203
1.19595	0.0212582
1.20274	-0.00445674
1.20458	-0.0259079
1.20631	-0.0341736
1.20939	0.00597574
1.21008	0.0834818
1.21068	0.0547966
1.21326	-0.0772072
1.21668	0.036252
1.22665	0.00966469
1.22735	-0.000763757
1.23034	-0.0555151
1.23104	-0.0472744
1.23511	-0.0137283
1.23883	-0.0100513
1.23889	0.0715141
1.23954	-0.043921
1.24751	0.0636544
1.25658	0.047418
1.26742	-0.0433511
1.26942	-0.00642697
1.27664	-0.0476982
1.28196	-0.0412481
1.28421	-0.0277822
1.28903	-0.0187274
1.29156	-0.0325942
1.29308	-0.0167492
1.29455	-0.012867
1.29476	-0.0566605
1.2995	0.0642994
1.30293	-0.0599952
1.30835	-0.0317106
1.31268	0.0118139
1.3127	0.0326107
1.31487	-0.0303938
1.32332	-0.0448353
1.32498	0.0703722
1.32613	0.00530365
1.32804	-0.028394
1.33216	-0.0116842
1.334	0.0346935
1.33471	0.015145
1.33629	-0.0191057
1.34309	-0.0495101
1.37088	0.0351061
1.37988	-0.0244295
1.38705	-0.0386332
1.39206	0.0136918
1.39429	-0.00369884
1.40586	0.0589538
1.40676	-0.0169747
1.40682	0.0350704
1.41224	-0.059773
1.41695	-0.00316521
1.41713	0.0459258
1.41847	0.0559997
1.41862	0.0198594
1.42504	-0.0270912
1.4422	-0.0283292
1.44394	-0.040333
1.44559	0.0567014
1.44752	-0.00499403
1.45007	0.0206763
1.45275	-0.066069
1.46429	0.00896672
1.46791	-0.0187074
1.46861	-0.0073594
1.47237	0.0311965
1.47345	0.0804943
1.47583	-0.0418792
1.47883	-0.0415741
1.47971	-0.0167555
1.48166	-0.0506318
1.48181	-0.000643511
1.4844	0.0112807
1.48502	0.00438992
1.48577	-0.0361839
1.4919	0.0712066
1.4967	-0.0556049
1.49769	-0.0360386
1.50236	0.0409096
1.50902	-0.0193986
1.51598	0.00146398
1.51656	-0.0120907
1.52785	0.00509462
1.53306	-0.0123953
1.53379	0.017304
1.5355	-0.0464273
1.53964	0.076749
1.54358	-0.03698
1.54382	0.0234737
1.54635	-0.0272928
1.56267	-0.0334474
1.56329	-0.00869065
1.56414	-0.01393
1.5684	-0.0166879
1.57537	0.00391702
1.58074	-0.0330678
1.58084	-0.0403632
1.58731	0.0163223
1.5876	-0.0495442
1.59627	-0.0286538
1.59978	-0.0643708
1.60005	-0.139029
1.61074	-0.00300714
1.62262	0.00543511
1.62685	0.0196819
1.62848	0.0444128
1.6365	-0.0282196
1.63715	-0.0478841
1.63803	-0.00696837
1.64724	-0.0428352
1.65035	0.00608057
1.65154	0.000185131
1.65169	0.0473367
1.65566	-0.0235268
1.65832	-0.0557901
1.65964	2.78834e-05
1.66147	-0.0358162
1.66387	-0.0183069
1.66482	-0.0147593
1.66955	0.0831617
1.66994	0.0707361
1.67092	-0.0157583
1.6777	-0.0378397
1.6789	0.0365234
1.68062	-0.0158197
1.68065	0.0489752
1.69094	0.0697303
1.69104	0.114699
1.69235	-0.0152269
1.69685	-0.00190661
1.70518	-0.0166256
1.70845	-0.0167729
1.71981	-0.0108922
1.72191	-0.00859904
1.72245	0.0190374
1.73522	-0.0341
1.73761	0.000602569
1.73851	-0.0210312
1.76879	-0.0158169
1.76912	0.0543312
1.77329	0.0192166
1.77532	0.000224517
1.77881	-0.00954223
1.7815	0.00320722
1.78164	-0.0276422
1.79743	0.0356661
1.80047	0.036762
1.80265	-0.0219291
1.80947	-0.00258574
1.81031	-0.0142632
1.81109	-0.0535955
1.81481	-0.0514831
1.81733	-0.00572422
1.823	0.0313657
1.8231	0.0411573
1.82709	0.00263021
1.82977	-0.0477048
1.8338	0.00558015
1.83382	0.00710603
1.83499	0.0575356
1.83596	-0.0467968
1.84692	-0.0355034
1.84954	0.0679743
1.85238	-0.0333024
1.85248	-0.0350844
1.8556	0.0120681
1.86215	0.0247796
1.86532	-0.014704
1.86738	0.000495738
1.86949	-0.00364471
1.87003	-0.0653393
1.87126	0.0517392
1.87378	-0.00675186
1.87513	0.00138888
1.87926	-0.0467574
1.88171	-0.0225004
1.88236	-0.048888
1.8892	-0.0302854
1.88925	-0.0308154
1.90044	-0.0203064
1.90271	-0.0104409
1.90984	-0.0524947
1.91306	-0.0366977
1.91584	0.0091476
1.9176	0.0141701
1.91797	0.04283
1.92646	-0.0606457
1.9325	-0.0189018
1.93322	-0.0234476
1.93805	-0.0602627
1.9456	-0.0216196
1.94613	0.0313694
1.9483	-0.0210149
1.95183	-0.0544344
1.95862	-0.0287077
1.96926	-0.0401951
1.97163	0.00536553
1.97184	0.0177513
1.97757	-0.0039853
1.98191	-0.0162038
1.98324	0.0468257
1.98522	-0.0158067
1.98782	-0.0380214
1.99657	-0.0468832
2.00982	-0.0332049
2.01824	-0.0103097
2.02154	-0.0127805
2.02411	-0.00513629
2.03546	-0.0152788
2.03572	-0.000646732
2.03889	-0.00171775
2.04015	-0.0149553
2.04116	0.0396902
2.04495	-0.0473749
2.04964	-0.0140901
2.05038	-0.0122873
2.05709	-0.0289862
2.06336	-0.0500904
2.06397	-0.00609769
2.07225	0.0552372
2.07275	0.0401221
2.0753	0.046865
2.07536	-0.0571327
2.08039	-0.00774808
2.08056	-0.0246356
2.08153	-0.0331091
2.09537	0.00818092
2.09885	-0.025563
2.10089	0.0486801
2.10387	0.0218762
2.10991	-0.047365
2.11871	0.019687
2.1204	-0.015942
2.12306	0.00237677
2.12386	-0.0215107
2.12556	0.00679806
2.1266	-0.0278955
2.12686	-0.0429265
2.13793	-0.0186386
2.13996	-0.0132365
2.14584	0.00801753
2.15363	-0.00629038
2.15382	-0.0531547
2.1542	-0.0120164
2.15853	-0.0668334
2.1649	0.00980595
2.17121	-0.0311288
2.17288	-0.0466393
2.17571	-0.021859
2.19022	0.0217817
2.19244	0.0441326
2.20141	-0.0223221
2.2064	-0.0235501
2.20752	-0.0412972
2.21325	-0.0212243
2.21346	-0.0131371
2.22556	0.00921603
2.23056	-0.0141027
2.23185	0.00807715
2.2408	0.000928383
2.24585	-0.0367118
2.24921	-0.0109708
2.25277	-0.0041407
2.25761	-0.0550552
2.25782	-0.0355788
2.25918	0.000537688
2.25993	-0.0281999
2.26625	-0.0537575
2.2686	0.0634212
2.28298	-0.037097
2.29295	0.042893
2.29326	-0.0450482
2.29677	-0.0365192
2.29783	0.0383256
2.29815	-0.039036
2.30119	0.0742259
2.30754	0.0110152
2.30898	0.00989986
2.30932	-0.00905256
2.30948	-0.021449
2.31356	0.0385721
2.31992	0.0085523
2.32199	-0.0408322
2.32332	0.0357058
2.32789	-0.0412538
2.34273	0.0278743
2.34565	-0.0131901
2.34607	0.0370223
2.34838	-0.0652211
2.35254	0.0211961
2.35376	-0.0254115
2.3548	-0.0107344
2.3554	-0.0288132
2.3554	-0.0409025
2.37095	-0.050412
2.37612	0.103473
2.38341	-0.00110262
2.3857	-0.044558
2.38686	-0.0476444
2.38889	-0.0412236
2.39039	-0.0231069
2.39203	-0.0365715
2.39577	-0.0306018
2.39654	-0.0288575
2.3981	0.0115645
2.40469	-0.0244561
2.40636	0.0466015
2.40795	0.00274238
2.40867	-0.0210778
2.41496	0.0514191
2.41824	-0.0251544
2.42316	-0.0450246
2.42542	-0.0295705
2.42739	-0.0322087
2.42741	0.0322022
2.43264	0.0104371
2.43608	-0.00685447
2.43646	-0.00161628
2.43702	0.0121727
2.43749	0.0127483
2.43793	0.0192428
2.44908	-0.0232315
2.4528	0.00456704
2.45309	-0.0329838
2.45363	-0.0725251
2.46282	-0.049875
2.4704	-0.0251126
2.47322	-0.0129534
2.47692	-0.0504873
2.48031	0.0224253
2.48353	0.0149119
2.48374	0.0470109
2.48404	-0.00037137
2.48921	-0.037225
2.50308	-0.00294366
2.50362	-0.0134853
2.52255	-0.0369043
2.53181	-0.0257822
2.53267	0.0149739
2.53357	-0.0470641
2.53401	-0.0232212
2.53791	-0.00998863
2.54213	0.00326701
2.55026	-0.0145784
2.55204	0.0800575
2.55276	0.0279742
2.55707	0.00730605
2.55798	0.0154772
2.5626	0.0274839
2.56569	-0.00432305
2.56697	-0.025058
2.56921	0.0198753
2.57059	-0.0441893
2.57871	0.0506459
2.57884	0.00161936
2.58023	0.0102347
2.58057	-0.0179077
2.58232	0.0656764
2.58375	0.000508914
2.58657	-0.0458241
2.58939	-0.0208832
2.59389	-0.0592316
2.59969	0.0123867
2.60057	-0.00296803
2.60116	-0.0277725
2.60849	-0.0324968
2.60941	0.00843074
2.61209	-0.0429177
2.61939	-0.00533389
2.62158	-0.0213791
2.62696	0.0578707
2.62801	0.0204821
2.62844	-0.0297766
2.63073	-0.0180799
2.63091	0.0039903
2.63288	-0.0151329
2.63323	-0.00431217
2.63462	0.00171245
2.63798	-0.0071552
2.63845	-0.0413232
2.63967	-0.00321109
2.64608	0.00832014
2.64684	-0.0135036
2.64804	-0.00574118
2.65359	0.00438295
2.65364	-0.0552535
2.66958	-0.0375069
2.68772	-0.0519394
2.68806	-0.0367707
2.6885	0.0341537
2.68911	-0.00200419
2.69009	0.000667098
2.69317	0.0160533
2.69488	-0.0401501
2.70199	-0.0502573
2.70201	-0.0398356
2.7022	0.00679748
2.70343	-0.0360633
2.70483	0.024863
2.70648	0.00561283
2.71321	-0.0258649
2.71394	0.0105078
2.71685	0.00126189
2.71885	-0.0359469
2.72027	-0.0190946
2.73015	0.0294854
2.73028	0.0545354
2.73623	0.00857466
2.73864	-0.0204202
2.74164	0.0532842
2.747	-0.0394905
2.7596	-0.00901518
2.76069	-0.00320447
2.76218	-0.0532155
2.76834	0.0211722
2.76914	-0.0574974
2.7728	5.85976e-05
2.77439	0.00290641
2.77536	-0.0381906
2.77936	-0.000864571
2.78203	0.004666
2.7859	0.0228372
2.78702	-0.00984128
2.79334	-0.00711795
2.7937	-8.62119e-05
2.80244	-0.0299475
2.80655	0.0497085
2.80741	-0.0630662
2.81083	-0.000524792
2.8109	0.0253885
2.8146	0.0199436
2.81652	-0.00442322
2.82211	-0.0466129
2.82323	0.0170386
2.82373	-0.00917671
2.82421	-0.00571772
2.82891	0.000128797
2.83114	0.0258606
2.8371	0.00393181
2.84083	-0.055407
2.84091	-0.0200654
2.84212	0.0144544
2.84253	0.0545385
2.84332	0.00383696
2.84597	0.0057054
2.84686	0.0793636
2.84699	-0.0180777
2.8516	0.0438888
2.85628	0.0543763
2.85823	-0.0129447
2.85992	0.0324645
2.86351	-0.0572618
2.86837	0.00133678
2.86928	-0.0342493
2.86934	-0.0668875
2.87173	0.0771764
2.87197	-0.0214945
2.87299	-0.000704956
2.87341	0.0110951
2.87423	0.00207981
2.87885	-0.00637316
2.88909	0.0165231
2.88932	-0.0426419
2.90081	0.0037457
2.90108	0.0308841
2.90517	0.0636549
2.9124	0.00755703
2.9149	0.00585593
2.92445	0.0117693
2.92446	-0.0100596
2.92694	-0.0515542
2.93437	-0.0111115
2.94495	-0.00675865
2.94624	-0.00658177
2.94792	0.00920306
2.94937	-0.0291306
2.95642	-0.0187016
2.96036	-0.0250426
2.96624	-0.0453569
2.96658	-0.0524576
2.96702	0.0252949
2.97065	0.00777264
2.97677	-0.0310882
2.97736	0.0130478
2.981	-0.0339592
2.98558	0.0110983
2.98744	-0.0358012
2.99171	-0.0625855
3.00288	-0.0336204
3.01054	0.0234403
3.01627	-0.0352146
3.01633	0.00386725
3.02728	0.0752878
3.02753	-0.0432081
3.03051	-0.0453649
3.03163	-0.00689364
3.03752	0.00279797
3.0385	-0.021116
3.0425	0.0151569
3.04414	0.0239437
3.04752	-0.0327546
3.05295	0.0212762
3.05482	-0.0476781
3.05493	-0.00744689
3.06237	-0.014036
3.06528	0.05946
3.06938	0.0151978
3.07052	0.0768509
3.07084	-0.00616498
3.07169	-0.0223638
3.08112	0.051119
3.08534	-0.00684334
3.08639	0.0160668
3.08679	-0.00290848
3.09125	-0.0167289
3.09816	0.0651235
3.09847	0.0174459
3.10711	-0.0646864
3.10751	-0.0404939
3.11828	-0.00747353
3.12192	0.0281314
3.12295	0.0431252
3.12755	0.0404552
3.14495	0.0228134
3.14814	0.0036314
3.15743	0.0585723
3.16243	-0.00687482
3.16496	-0.010745
3.16848	0.0146486
3.16954	-0.044833
3.17089	-0.0131991
3.18675	-0.00258628
3.1891	-0.0390198
3.19138	-0.0148801
3.19173	0.0490571
3.20149	-0.0565926
3.20209	0.0645429
3.20216	0.044493
3.20737	-0.0705749
3.20786	-0.00510642
3.2112	0.00134129
3.21177	0.0582364
3.21423	-0.0673317
3.21478	-0.0387332
3.21796	0.0259661
3.22107	-0.0304436
3.22678	-0.0274596
3.22715	-0.0287629
3.2382	-0.0393768
3.24282	-0.00428543
3.24525	-0.00405612
3.24921	0.115095
3.24959	0.0621662
3.25046	-0.0362179
3.25069	-0.0416521
3.25096	-0.00737332
3.25325	-0.0159109
3.25463	0.0769509
3.2554	-0.0344168
3.25753	-0.00405904
3.26616	0.00599013
3.26966	0.0363797
3.27623	-0.0216108
3.28796	0.070568
3.28871	-0.0269053
3.28937	-0.00436594
3.29215	-0.0110984
3.29272	0.0281271
3.29416	-0.0254251
3.29459	0.0327519
3.30659	-0.0424819
3.3125	0.0363931
3.32335	0.0015427
3.32339	0.00241206
3.33388	-0.0241443
3.34232	0.000233186
3.34573	-0.0415612
3.35113	0.0783377
3.35343	0.0220096
3.36715	-0.0483105
3.36897	-0.00025571
3.38117	-0.0323423
3.39072	-0.125779
3.39173	-0.0116886
3.39658	0.0599789
3.40157	-0.0523876
3.40189	0.0105006
3.4045	0.017345
3.40762	0.0163616
3.41571	0.0166155
3.4187	-0.0144116
3.42053	-0.0071052
3.42689	0.00083077
3.42811	-0.00585058
3.4335	0.00553387
3.43453	-0.0320379
3.43488	-0.0343411
3.4369	-0.00791678
3.44149	-0.00691729
3.4428	0.0258112
3.44408	0.0308477
3.44422	0.0259721
3.44686	-0.0228969
3.44855	0.0534319
3.44891	-0.0373137
3.45139	-0.0139404
3.4547	0.0266744
3.45516	-0.00523099
3.45914	0.0314166
3.46064	-0.0194051
3.46269	0.0205852
3.46318	-0.0497396
3.46352	0.0188086
3.46618	-0.0122818
3.46976	-0.0375078
3.47157	0.0758293
3.47553	0.0178684
3.47645	0.0345281
3.47737	0.0357059
3.48176	-0.0364966
3.48486	-0.013986
3.49195	0.00937301
3.49214	0.0561828
3.49463	-0.0457764
3.49772	-0.00313967
3.49957	-0.0489393
3.5005	0.0185639
3.50715	0.0080817
3.51406	-0.0115684
3.51899	0.0232851
3.52087	-0.023294
3.53249	-0.0029533
3.53534	-0.0044385
3.53623	0.0703762
3.54527	0.0252176
3.5456	0.00697547
3.54569	0.0503891
3.55328	0.00665582
3.56173	0.0652205
3.56762	-0.0179853
3.5678	-0.0208067
3.56865	-0.0278294
3.56896	0.0145666
3.56959	-0.0336439
3.57607	0.0503208
3.58192	0.00924071
3.58668	-0.0482604
3.59297	0.0332097
3.59617	-0.0458415
3.59693	-0.0310554
3.59792	-0.00187659
3.60094	-0.00221897
3.60419	0.020317
3.60559	0.00641516
3.60855	0.0121446
3.60913	-0.0423354
3.61211	0.0177096
3.61418	0.0237785
3.6148	-0.00803458
3.62218	0.0303565
3.62521	-0.0119374
3.63542	0.0556768
3.64083	-0.019213
3.64319	-0.00997128
3.64549	-0.0116717
3.6461	-0.0452155
3.64656	0.0376647
3.6547	0.00330161
3.65595	0.00525867
3.65684	0.00606948
3.66352	0.00975039
3.66367	0.00996397
3.66553	0.0162057
3.66811	-0.0321778
3.67092	0.0803269
3.67612	0.0138863
3.67988	-0.0195962
3.68025	-0.0343356
3.68437	-0.0211676
3.68514	0.0475716
3.68735	-0.011354
3.69462	-0.0126071
3.70305	0.0634876
3.708	0.0390233
3.70978	0.0329824
3.71361	-0.00367829
3.71364	0.0314256
3.71598	-0.00138486
3.71622	0.0265654
3.71983	0.0207431
3.72165	-0.00767443
3.72316	0.0316911
3.72429	0.00314785
3.72472	0.000191509
3.7251	-0.0462579
3.72636	0.0139962
3.72654	0.0139765
3.72795	-0.0451124
3.73016	-0.010765
3.73079	0.0379376
3.73317	0.00286406
3.73547	0.0113596
3.73675	-0.0353068
3.73798	0.0101446
3.73856	0.0587536
3.74467	-0.0542014
3.75012	0.0735652
3.75244	-0.0467608
3.7546	0.0479489
3.75735	-0.0194004
3.75828	-0.00448364
3.76646	0.0175605
3.76691	0.0487812
3.76768	0.0190374
3.77104	-0.0441552
3.77181	0.0243924
3.77513	0.013875
3.78339	0.0497115
3.78738	-0.0435275
3.79741	0.0700053
3.80046	-0.0482054
3.80311	0.00722638
3.80572	-0.0300433
3.80648	0.0491861
3.80912	-0.00340325
3.81161	0.0536018
3.81375	-0.0103691
3.81543	0.00572636
3.81588	0.0261917
3.81996	0.00495329
3.82342	0.00981829
3.83985	-0.0139989
3.83989	0.0541628
3.85211	0.0145062
3.85523	0.0126529
3.85556	0.0667205
3.85602	0.000371687
3.85751	0.0387117
3.8627	-0.0179247
3.86594	-0.0132607
3.86598	0.0603498
3.86709	-0.0452079
3.8681	0.0403043
3.88156	0.0158617
3.88227	0.0676561
3.88352	0.0212644
3.88937	0.00727603
3.88951	0.0168892
3.89115	-0.0252735
3.89145	0.0550803
3.9011	-0.016467
3.90172	0.0555678
3.90744	0.00264794
3.91128	-0.00674321
3.91688	0.0271892
3.91951	0.0405056
3.92343	-0.0269514
3.92651	-0.0584302
3.92964	-0.0356473
3.93613	0.00686458
3.94375	0.0361198
3.94403	0.0118177
3.9446	0.0352741
3.94464	0.000659739
3.94474	0.0593485
3.94661	-0.0130978
3.94861	-0.0328853
3.95455	-0.00554321
3.95529	-0.0591047
3.9561	-0.0091982
3.95851	0.00107038
3.96369	-0.00841399
3.96384	0.0422942
3.96593	-0.0236218
3.96701	0.0782557
3.97454	0.000443247
3.97609	-0.055272
3.97867	-0.0445481
3.98155	0.0239147
3.98171	-0.0371307
3.98434	-0.0532401
3.98689	-0.00297425
3.99138	-0.0151916
3.99709	-0.0168149
3.99803	-0.00359281
3.99986	0.0108864
4.00129	-0.031985
4.00295	-0.0200142
4.01702	-0.0216675
4.01823	-0.0265732
4.02046	-0.0222913
4.0219	0.0302198
4.02477	-0.0542556
4.02603	-0.0320398
4.02771	-0.0137367
4.03507	0.0263619
4.03528	-0.0517772
4.03564	-0.0149831
4.03594	0.0213741
4.03765	0.0153318
4.04027	0.0456965
4.04515	0.0534495
4.04634	-0.0291582
4.04891	0.0768504
4.05185	0.0168679
4.05824	0.018551
4.0587	-0.00459423
4.05937	-0.0679891
4.05964	0.0184594
4.07182	0.0522741
4.07757	-0.000286863
4.0864	-0.0460522
4.08855	0.0099195
4.0911	0.0146172
4.09351	0.0284854
4.09548	0.0144061
4.09578	0.0905107
4.09747	0.014451
4.1001	-0.0252514
4.10527	-0.0247617
4.10598	0.0302332
4.10678	-0.0556453
4.10712	-0.0243643
4.11105	-0.000596053
4.11532	-0.0361875
4.11961	0.0743521
4.12266	-0.00587857
4.1255	-0.016265
4.12603	-0.016755
4.12705	0.0541117
4.12727	0.0171975
4.13003	-0.00768808
4.13069	0.0102645
4.13553	-0.0465802
4.13694	0.0267098
4.1391	0.00333589
4.13916	0.0368959
4.14143	0.0237267
4.14388	0.0666356
4.14438	-0.00955808
4.14702	-0.044396
4.14785	-0.0192852
4.1546	0.0270192
4.15615	0.0591821
4.15672	0.0548451
4.16561	-0.0135024
4.16671	0.00676046
4.17392	-0.0337955
4.17578	-0.052223
4.17867	0.0249084
4.18017	0.0265185
4.18398	0.069483
4.18495	0.0648598
4.18631	-0.0216246
4.19108	0.0127418
4.19215	0.036781
4.19243	-0.0184655
4.19339	0.00976289
4.19706	-0.0126094
4.20669	0.0267817
4.21081	0.0204167
4.21514	-0.00306355
4.21551	-0.0005871
4.21725	-0.0355889
4.21828	-0.0129752
4.21915	-0.0269764
4.22262	0.0368038
4.22341	-0.0444438
4.22423	0.0406973
4.22773	0.0231463
4.23025	0.0321435
4.23139	0.0101691
4.23393	0.00849503
4.23526	0.00382433
4.24188	0.0358452
4.24209	-0.0382456
4.24923	-0.0232795
4.25548	0.0261786
4.25716	-0.0596218
4.26917	-0.0338571
4.27656	0.00903989
4.27779	0.0134346
4.27819	-0.0339781
4.28296	-0.000645127
4.2833	0.0428432
4.28456	0.00799909
4.28721	-0.0380026
4.29081	0.048084
4.29522	0.0104501
4.2959	-0.0446448
4.2965	-0.00271163
4.29678	0.00983207
4.29923	-0.0349202
4.30053	-0.00238278
4.30079	-0.00314481
4.30546	0.0174
4.30616	0.0105317
4.3078	0.0584637
4.31066	-0.0384921
4.31149	0.0611587
4.31264	-0.0296605
4.31279	-0.0482349
4.32151	0.00119102
4.32202	0.0250466
4.326	0.0421679
4.33437	-0.000795157
4.33488	-0.0305917
4.3369	0.0633129
4.33806	-0.0133381
4.34315	-0.0236769
4.34482	0.0266637
4.34903	-0.0205736
4.34984	-0.0435979
4.35311	0.0374566
4.35426	-0.00201536
4.35723	0.0167327
4.35833	-0.0315072
4.36439	-0.03698
4.36696	0.101173
4.36872	0.0339263
4.37124	-0.0536017
4.37245	-0.0054854
4.37306	0.0296688
4.37764	-0.00229269
4.37864	-0.00606304
4.37927	0.0039359
4.38025	0.0131726
4.38265	-0.0449098
4.38379	0.0384569
4.38695	-0.00412809
4.38971	-0.0255281
4.39212	0.0354038
4.4044	-0.0103626
4.4053	-0.0103645
4.40897	0.00460556
4.40911	0.00809308
4.41075	0.0415558
4.42028	-0.0223968
4.42164	0.0400015
4.42195	0.0498813
4.42403	0.0802776
4.42429	-0.0284328
4.42734	0.00367938
4.42805	-0.0229836
4.43698	-0.0302254
4.43817	0.0063028
4.441	-0.0476856
4.44131	0.0314363
4.45008	-0.0356246
4.45382	-0.0299933
4.4545	-0.0369556
4.45819	0.0160249
4.45953	0.0158739
4.4604	0.0805111
4.46136	0.00436901
4.46859	-0.0419349
4.47002	-0.0102537
4.48327	0.0116691
4.48582	0.0106062
4.48626	-0.0419613
4.4893	-0.0203455
4.49104	-0.00646477
4.49169	0.0052095
4.49911	0.0169329
4.50655	-0.00846985
4.50754	0.0184702
4.5155	0.0181106
4.5199	-0.0251209
4.53398	0.021403
4.5372	0.0902827
4.53871	0.0100818
4.54724	-0.00865581
4.55023	0.0629394
4.55295	0.030764
4.55325	-0.0024673
4.55667	0.00718461
4.56361	0.0272632
4.57498	0.070658
4.57533	0.0231159
4.57546	-0.0542921
4.57674	0.0361807
4.57711	0.038525
4.58597	0.0355698
4.58644	0.00490329
4.58968	-0.0195694
4.5964	0.0391543
4.59712	-0.0188946
4.60075	0.00072851
4.61667	0.107245
4.62291	0.0548385
4.62367	-0.02582
4.62976	0.0129346
4.63267	-0.0342612
4.63313	0.044856
4.63985	0.00890437
4.64564	0.0262487
4.64811	-0.00157495
4.64875	-0.0441211
4.65137	0.0351356
4.65405	0.0612639
4.65712	-0.040764
4.65783	0.0142898
4.66635	0.0769895
4.68787	-0.00853881
4.68873	-0.00450595
4.68951	0.0201387
4.6982	0.0212124
4.69911	0.0138171
4.70407	0.0368213
4.70456	0.0599857
4.71675	-0.0620962
4.71769	0.0449685
4.71919	0.0255507
4.72158	-0.0238854
4.72174	0.0270952
4.72755	0.00514351
4.72798	-0.0423302
4.72994	0.0851715
4.73001	0.0468257
4.73075	0.012517
4.7318	0.08062
4.73433	0.0328146
4.74399	0.0284866
4.74434	0.0441779
4.74756	0.0258849
4.75317	-0.0130821
4.75385	0.0168811
4.7539	-0.0814769
4.76929	-0.0355338
4.76956	0.00625914
4.76971	0.025595
4.77022	0.0231893
4.77218	0.00257813
4.77232	0.0195337
4.77367	0.0382304
4.77845	0.0605783
4.78206	-0.00714202
4.79061	0.037254
4.80025	0.0282993
4.80725	-0.029529
4.80976	-0.0111012
4.81101	0.0252261
4.8183	0.0507961
4.81898	-0.0158365
4.82541	0.00756513
4.8271	0.00849023
4.82771	0.00674982
4.83387	0.00850865
4.83416	0.0541864
4.83622	0.0805104
4.83628	0.0935495
4.84368	-0.0256798
4.84483	-0.0507791
4.84599	0.0289497
4.85061	-0.00265006
4.85423	-0.0358725
4.85689	0.0403077
4.85879	0.0349448
4.85883	0.0354446
4.86052	0.0229186
4.86847	-0.0261353
4.87129	0.0259413
4.8729	0.0446923
4.87778	0.0222693
4.87858	-0.0307989
4.87912	0.0100459
4.88455	0.00643613
4.88615	-0.0654422
4.88763	0.000645735
4.89141	-0.0206175
4.89958	0.0413161
4.89964	0.0598665
4.90674	-0.0507628
4.91022	0.000743276
4.9126	-0.0331346
4.91459	-0.033823
4.92303	0.0313704
4.92831	-0.0246311
4.92923	0.0455545
4.93088	0.0550476
4.93318	0.00299138
4.93413	0.00851789
4.93676	0.0315832
4.93686	0.0596253
4.94469	-0.0407981
4.94638	0.0105366
4.94765	-0.00527148
4.95323	-0.00678961
4.96392	-0.0256848
4.9668	-0.0395913
4.96753	0.0472625
4.96884	0.0229167
4.96945	-0.0372248
4.96973	0.0373475
4.97852	0.00923388
4.97926	0.061516
4.98491	0.10078
4.98592	-0.00652908
4.98814	0.0785895
4.99501	-0.00699041
5.00249	-0.0150544
5.00319	0.0552949
5.0065	0.0235522
5.00732	0.0860203
5.01165	0.0715777
5.01176	-0.00687231
5.01268	0.0314851
5.01336	-0.0244754
5.01765	-0.0100362
5.01945	-0.00374072
5.02382	-0.0230943
5.02604	0.036544
5.02709	0.000861303
5.02926	0.0165651
5.03021	0.0304788
5.0304	-0.0222251
5.03054	0.05099
5.03353	0.0534957
5.0349	0.0349009
5.037	0.0195237
5.04437	0.0227808
5.04766	-0.0357808
5.05573	0.0564069
5.05856	0.0496371
5.0598	-0.0302081
5.06918	-0.046102
5.07084	-0.0178539
5.07146	0.0532068
5.07413	-0.00579658
5.08091	0.0307287
5.08307	0.0178124
5.08828	0.0321139
5.09085	0.0417331
5.09647	-0.0065768
5.0988	-0.0372689
5.102	0.0578952
5.10302	0.0259839
5.10823	-0.0429654
5.10885	0.0518857
5.10975	0.00244716
5.11052	-0.0418768
5.11542	-0.0180721
5.11724	-0.0554172
5.12425	0.0310251
5.1253	0.0174531
5.12886	0.0172148
5.13027	-0.0546053
5.13054	-0.00309187
5.13355	-0.0264377
5.13456	0.0597571
5.13994	0.00453617
5.14606	0.0561476
5.14625	-0.0417656
5.14669	0.0343062
5.14821	0.100729
5.14853	0.00590007
5.15179	-0.00905751
5.15593	0.0103171
5.15918	0.0144569
5.15984	-0.0368548
5.16334	-0.0130177
5.16604	0.057
5.16678	0.0188113
5.16973	0.0176522
5.1744	-0.0242135
5.17442	0.032153
5.17502	-0.0414687
5.17503	0.0220782
5.18148	0.0464323
5.18207	0.00120228
5.18586	0.105495
5.18829	0.00153463
5.18935	0.021865
5.19158	0.0169035
5.19533	0.0294096
5.20292	0.0520086
5.20374	0.0125872
5.20787	0.0548279
5.21258	0.0304801
5.21626	0.0455918
5.21939	0.0358437
5.22182	0.0366963
5.22419	0.0239947
5.23265	0.0271659
5.23728	-0.0164036
5.23886	0.0726086
5.24704	-0.035601
5.25031	-0.0108569
5.25434	0.0186137
5.26433	0.00535221
5.27037	-0.0198092
5.27277	-0.0176957
5.27942	0.0235369
5.27945	-0.044004
5.28289	0.0360387
5.28439	-0.0311909
5.28646	0.0273689
5.28661	0.0170494
5.28933	0.0633722
5.28953	0.0699235
5.29056	0.0305544
5.29142	0.00596973
5.29679	0.0093569
5.29952	-0.023404
5.30985	0.0753681
5.31733	0.0847342
5.3174	0.110567
5.31777	-0.0365043
5.31779	0.011252
5.31881	0.0353837
5.32947	0.0183178
5.33096	0.0274574
5.33172	-0.029597
5.33354	0.0393292
5.33795	0.0122201
5.33797	0.00663614
5.34187	0.0218955
5.34188	0.0725673
5.34298	0.0279306
5.34551	-0.0133072
5.34597	0.0148669
5.34787	0.0397273
5.34792	0.0608455
5.35313	0.042578
5.3547	0.00841739
5.35564	0.0240002
5.36306	0.0590304
5.3667	0.0203953
5.36804	-0.0224595
5.36933	0.0198628
5.36966	0.00346353
5.37222	-0.0277858
5.37352	-0.0159965
5.37524	-0.0130153
5.38153	0.00205165
5.38583	0.0540022
5.38687	-0.0102255
5.38773	0.0129846
5.39673	0.00871442
5.3985	0.0831496
5.39898	-0.0184037
5.39925	0.0781932
5.4015	0.0379544
5.40926	0.0404064
5.41442	-0.0200563
5.41484	0.00555418
5.4177	-0.0310904
5.42203	0.0497442
5.4279	0.0332794
5.42968	0.0803888
5.43533	0.0718025
5.43603	0.00360806
5.43606	0.107305
5.4361	-0.0228439
5.43718	-0.0257366
5.43935	0.0141659
5.44654	0.0481876
5.44749	-0.00362045
5.44907	-0.00367873
5.45058	0.033996
5.45756	0.091667
5.46064	0.0773564
5.46732	-0.0276095
5.46889	-0.0446994
5.47016	-0.0114721
5.47516	-0.0250395
5.4775	-0.0382722
5.4866	-0.00711737
5.48814	-0.0117839
5.48871	0.0325946
5.49101	0.0403055
5.49642	0.0202622
5.50065	0.0154251
5.5013	0.069886
5.5023	0.0157851
5.51115	-0.0372047
5.5162	-0.0206844
5.5163	0.0109469
5.51664	0.055586
5.51843	0.0417052
5.52701	-0.032055
5.53801	0.0077874
5.53904	-0.00686675
5.54261	0.0470805
5.55385	0.0448465
5.55535	0.047856
5.55723	0.0784386
5.55788	0.0431258
5.56535	0.0564876
5.56725	0.0333838
5.56948	0.0297114
5.57219	0.0843305
5.58011	0.0252926
5.58684	-0.0422408
5.59697	-0.014951
5.59737	-0.0228433
5.60116	0.00556286
5.60571	-0.00503517
5.61946	-0.0180479
5.62008	0.0535195
5.62792	-0.0547758
5.629	0.0589116
5.62916	-0.0254587
5.63117	-0.0314071
5.63201	-0.03356
5.63293	0.0204755
5.63312	-0.0419802
5.63328	0.057751
5.63847	-0.0218733
5.64498	-0.0455951
5.65396	-0.00620247
5.65965	0.00390892
5.66367	0.0212249
5.67106	0.0824642
5.67126	0.0807727
5.67181	0.0865457
5.6724	0.0747952
5.67249	-0.0220105
5.67935	0.00952192
5.68214	0.0114039
5.68359	0.0469859
5.68707	-0.0330276
5.68995	-0.0188282
5.69042	-0.0190736
5.69107	-0.0414184
5.70132	-0.0184022
5.70182	0.0563885
5.70293	0.0271138
5.70782	0.0193421
5.70794	0.0334136
5.70826	0.00431284
5.71914	0.0575403
5.7193	-0.0161583
5.72127	-0.025946
5.72239	-0.0350295
5.72448	0.0281073
5.72634	-0.0236635
5.73331	0.00980996
5.73353	0.101455
5.73364	-0.0351798
5.73463	-0.0229082
5.73525	0.0141588
5.74245	0.0453328
5.74278	0.0276867
5.74758	0.0111139
5.74828	-0.0369409
5.75569	0.102535
5.75615	0.0374881
5.75674	0.0359892
5.76043	0.0574787
5.76167	-0.0318906
5.77711	0.00794609
5.77848	0.0251642
5.78017	-0.0327787
5.78153	0.0900396
5.78495	-0.0273697
5.78725	0.0303376
5.78852	0.0218986
5.79523	0.0697415
5.79749	0.0377885
5.8025	0.0163722
5.80324	0.0232817
5.80344	0.0399433
5.80651	0.025333
5.80869	0.00945894
5.81872	0.0375714
5.82018	-0.0117403
5.82061	0.00775818
5.8229	-0.012859
5.826	-0.0199362
5.83311	0.058809
5.83465	0.0591811
5.83541	0.0065423
5.83732	0.0326325
5.83828	0.000894453
5.83933	0.00978985
5.85055	-0.0219078
5.85161	0.030877
5.85498	0.0306618
5.85505	0.0311367
5.85734	-0.0112167
5.86157	0.0375
5.86215	-0.00383666
5.86519	0.0217355
5.86712	-0.0296223
5.87796	0.0514524
5.87946	0.0353207
5.88	0.0460679
5.88014	0.0372415
5.88609	-0.0175967
5.88681	0.00573192
5.9014	0.0301019
5.90686	0.0228289
5.9101	-0.0322476
5.91493	0.0396348
5.917	-0.0277148
5.91709	0.0378126
5.91762	0.0263965
5.92582	-0.0223492
5.92762	-0.0359763
5.92809	0.00719655
5.92822	0.0342691
5.92916	-0.0232286
5.93477	0.0251973
5.93519	0.020542
5.93776	0.00798485
5.94468	0.013247
5.95265	0.0364863
5.95619	-0.00100577
5.9563	-0.0130327
5.95856	-0.0278249
5.96234	0.0279087
5.96301	0.0444261
5.96452	0.0514067
5.96617	-0.00219902
5.96625	-0.0386999
5.96715	0.0616376
5.96831	-0.035004
5.96866	-0.022956
5.97056	-0.0128433
5.97734	-0.0381218
5.98946	0.0496215
5.99567	-0.0282614
5.99636	0.0597911
5.9969	-0.0109797
5.99707	-0.0224718
6.00386	-0.0353978
6.01146	-0.0119554
6.0201	0.0522448
6.02449	0.0366396
6.0251	0.030285
6.03152	-0.0284913
6.03525	0.0253518
6.04019	0.076687
6.04601	-0.00326843
6.04866	-0.0150151
6.06048	0.00492723
6.06137	0.0455559
6.0691	-0.0117947
6.07253	0.0502044
6.07378	0.0202755
6.07671	-0.00283105
6.08398	-0.00176356
6.08472	0.0301354
6.08736	0.0392292
6.09078	0.011761
6.09278	0.0298291
6.09654	0.0153546
6.09745	0.00787098
6.1029	0.0207862
6.10369	0.0424553
6.10493	0.0278495
6.10968	-0.0148843
6.11283	-0.0426273
6.11381	-0.0219527
6.1203	-0.0329822
6.12098	0.0164901
6.1233	0.0336451
6.12406	0.0211063
6.12458	0.0361811
6.13174	-0.0429084
6.13727	0.0393707
6.13812	0.0687258
6.13856	-0.0185875
6.1423	0.0457017
6.14894	-0.0323996
6.1526	0.0145024
6.15339	0.00326711
6.15567	-0.00163836
6.15642	-0.00411027
6.16126	0.0671206
6.17416	0.0540376
6.179	0.0273259
6.18539	0.012023
6.18673	0.00536438
6.18784	0.0250476
6.18805	-0.0304597
6.18906	0.0389201
6.1904	-6.52751e-05
6.19388	0.0547651
6.20162	0.0263247
6.2033	0.00735933
6.20392	0.0125211
6.21354	0.0371995
6.2166	0.0716885
6.21719	0.00171554
6.22159	-0.0275705
6.22195	0.0113537
6.22403	0.0319082
6.22636	-0.02841
6.2314	-0.0347682
6.23822	0.0460633
6.2398	0.0548365
6.24338	-0.0229219
6.24354	-0.00155207
6.24667	0.0406331
6.2494	0.116072
6.25069	-0.0196525
6.25465	0.0269829
6.25604	0.0450274
6.25828	0.0168268
6.25903	-0.0106438
6.25948	0.0215355
6.25958	-0.0107986
6.2618	0.045084
6.26482	0.0475158
6.26499	-0.0328664
6.27626	0.0774792
6.27692	0.0573928
6.27805	-0.0351201
6.28197	0.0890351
6.28232	0.0292443
6.28325	0.0247067
6.28658	-0.0232487
6.28892	0.0410399
6.29886	0.0370909
6.29941	0.082008
6.30427	-0.00224303
6.31389	0.058388
6.31463	0.00849191
6.31864	0.0601048
6.31908	-0.00135824
6.32004	-0.00914403
6.33428	0.0822521
6.33591	0.0339657
6.33638	0.0523823
6.33719	0.0272419
6.33735	0.0237424
6.33853	-0.0466227
6.34096	0.00846852
6.34188	0.0115658
6.34363	0.047733
6.34402	0.0837831
6.34536	-0.00237703
6.34732	0.0166358
6.35078	0.028233
6.35618	0.0284451
6.35638	0.0623501
6.36149	-0.00641886
6.36367	0.0485789
6.36637	-0.0417171
6.36983	0.0624578
6.37119	-0.0073295
6.37672	0.000304969
6.37734	-0.00220863
6.37773	-0.00413679
6.37878	-0.0172015
6.37987	0.0590812
6.38227	-0.0353213
6.38482	-0.0350308
6.38593	-0.00937215
6.39248	0.0293824
6.39546	0.0470129
6.40124	0.0462697
6.40203	-0.00486824
6.40402	0.0202615
6.40689	-0.0341376
6.40911	-0.000649195
6.41301	0.0186171
6.41454	0.0393917
6.41755	-0.0103338
6.41938	0.074171
6.41942	-0.0461183
6.42582	0.088507
6.43071	-0.00155882
6.43131	0.0516387
6.43844	-0.0256496
6.43883	0.0453098
6.44087	-0.019659
6.44178	0.0565975
6.44371	-0.0374052
6.45323	0.0354572
6.45374	0.0264753
6.45985	0.00559533
6.46438	-0.00906951
6.46599	0.0248894
6.46742	0.0516828
6.4701	-0.0236326
6.47862	0.0205603
6.48026	0.0488526
6.48246	0.0641736
6.49368	0.0128856
6.49649	0.0538934
6.49667	0.0272495
6.50461	0.0198678
6.50529	0.0435211
6.50662	0.0126613
6.50772	0.0436532
6.51026	0.00779628
6.51118	-0.0284756
6.51531	-0.0382767
6.52024	-0.043481
6.52102	0.00737364
6.52289	0.0379805
6.52523	0.0377737
6.53236	0.0260793
6.53316	-0.000240194
6.53892	-0.00208304
6.54521	0.0320502
6.55256	0.0843869
6.563	-0.00400055
6.56658	0.102714
6.56805	0.00561344
6.56889	0.0286114
6.5716	0.0266136
6.57202	-0.0396656
6.57313	-0.000481424
6.5753	-0.0121512
6.58009	0.0265911
6.5811	0.0481856
6.58177	0.0326889
6.58341	0.0561639
6.58487	0.0639656
6.58547	-0.027306
6.59133	0.0111074
6.59596	0.0511278
6.59609	0.0856124
6.59663	-0.0188596
6.59898	0.0686799
6.6055	0.0583692
6.60827	0.0338157
6.61192	0.0060313
6.61247	0.0251881
6.62047	-0.0101915
6.62462	0.0622513
6.62568	0.0174726
6.62971	0.0803897
6.63038	-0.0156462
6.63078	0.0482101
6.63991	-0.0332679
6.64084	0.00614248
6.6451	0.0525361
6.6479	0.00711938
6.64854	-0.0353274
6.65007	0.112466
6.6524	0.0502534
6.65511	0.0198912
6.65822	0.0508017
6.6592	0.016493
6.66073	0.0410339
6.66214	0.0529264
6.66275	0.0692014
6.67195	0.04044
6.67743	-0.0142772
6.6791	0.0280625
6.68406	0.0346439
6.68412	0.0436768
6.69486	0.0565425
6.69819	0.0171302
6.6984	0.0126577
6.69953	0.0285804
6.69968	-0.00695523
6.70093	0.0245491
6.70819	0.0258009
6.70951	0.0298457
6.71538	-0.0195081
6.71891	0.035428
6.72396	-0.0474331
6.72664	0.0492419
6.7268	0.0424742
6.72715	-0.0178386
6.72973	0.0330331
6.73427	0.0249117
6.736	0.0625629
6.73819	0.0245341
6.73826	0.0436997
6.74171	0.0181134
6.74291	-0.0148305
6.7522	0.0780226
6.75578	-0.00933758
6.75631	-0.0279022
6.75636	0.0120215
6.75685	0.047642
6.75738	-0.0375434
6.76244	0.00495051
6.76625	0.0573847
6.76666	0.042623
6.76972	0.0321709
6.7723	0.0289811
6.77235	0.102656
6.77741	0.049013
6.78183	0.0334853
6.78342	-0.0134503
6.78374	0.0486709
6.78542	0.0246335
6.78689	-0.0311423
6.7881	0.00474394
6.79608	0.055228
6.7968	0.0425457
6.79685	0.0242886
6.79699	0.0193586
6.79708	0.0895573
6.79966	-0.0491803
6.80222	0.0174838
6.8055	0.0249222
6.80651	0.0727283
6.80739	0.0128474
6.80934	-0.0135446
6.81558	0.0708088
6.81751	-0.0410108
6.82064	-0.0236355
6.82242	-0.00397142
6.82251	0.016939
6.82293	0.045982
6.82316	-0.032209
6.82333	0.0309916
6.82448	0.0129532
6.82958	-0.0358332
6.83033	0.0483801
6.83234	0.00474085
6.83768	0.0298373
6.84993	0.0370674
6.85068	-0.017116
6.85464	0.0480789
6.8548	-0.0237365
6.85759	0.0266185
6.86446	-0.0152699
6.86469	-0.00583034
6.8659	0.0472152
6.86601	0.0897066
6.86703	0.0695682
6.87867	-0.0269628
6.88021	-0.0345204
6.88049	0.0409264
6.88487	-0.029511
6.88935	0.0252553
6.88942	0.0202758
6.89245	0.000587949
6.89518	-0.0268195
6.89934	0.0486459
6.9001	-0.028838
6.90622	0.0703327
6.90723	-0.0220554
6.90758	0.0412514
6.90813	0.062956
6.91919	0.0331939
6.92516	0.0221209
6.92535	0.0346603
6.9262	-0.0565665
6.92643	0.0735891
6.92873	-0.00410629
6.93709	0.0612145
6.93949	0.00611752
6.9402	0.0738089
6.9433	-0.0149991
6.94535	0.0112158
6.94915	0.0652884
6.94929	0.0269073
6.95404	0.0402712
6.95733	-0.0326286
6.96263	0.0383195
6.96537	-0.0507217
6.96602	0.0511526
6.96819	-0.012058
6.97	0.0244638
6.97143	0.112971
6.97418	-0.0421817
6.9754	-0.0253299
6.98371	-0.0364149
6.98706	0.0332757
6.98927	0.0304013
6.99342	0.0571247
6.99418	0.0263109
6.99924	0.0462833
7.0028	0.0385585
7.00349	0.0564632
7.00833	0.0368182
7.00952	0.0669906
7.01174	0.0346205
7.01309	0.093843
7.01363	0.0467365
7.01547	0.046003
7.01798	0.0401857
7.02332	0.0507579
7.02732	-0.0343531
7.02836	0.0997957
7.03289	0.029952
7.0339	0.0245644
7.03892	-0.00527581
7.04267	-0.0130002
7.04284	0.0614954
7.04308	-0.0138002
7.04428	0.0477373
7.04675	0.0237673
7.04906	0.00718276
7.04967	0.0399425
7.05044	-0.00556338
7.05052	0.0486001
[truncated: 1,851 more rows]

## Sheet: Rat6
DeltaR2*	Concentration	DeltaR2* mean	Concentration mean	Concnetration STD
0.00479099	0.142971	0.345132	0.0312475	0.058398
0.050086	0.00831752	0.5561	0.0193336	0.0278609
0.076742	0.0911991	0.635381	0.0215162	0.0504077
0.136339	0.0185599	0.7044	0.021253	0.0351487
0.153038	0.0460308	0.767076	0.0200989	0.0310224
0.166767	-0.19432	0.818518	0.0215932	0.0407581
0.16924	-0.00183647	0.871722	0.0179568	0.0351695
0.170576	0.204414	0.926195	0.0190909	0.025235
0.178678	0.0344879	0.98183	0.0233561	0.0358959
0.200855	0.0384939	1.03651	0.0198981	0.0610181
0.206076	0.0524533	1.09554	0.021488	0.0316926
0.213058	-0.00983245	1.15732	0.0191242	0.0270517
0.215136	-0.0045723	1.23802	0.0216789	0.0401962
0.224272	0.00277051	1.31293	0.0200289	0.0334439
0.226431	-0.00643965	1.406	0.0252983	0.038175
0.232176	0.00232353	1.53793	0.0246708	0.0394497
0.234192	0.0146057	1.71514	0.0226839	0.0370191
0.23491	0.245965	1.97658	0.0227445	0.0485593
0.242705	0.0497179	2.82578	0.0584627	0.0752721
0.243738	0.0201079
0.254721	0.00100152
0.259989	-0.00313847
0.26307	0.00749439
0.27238	0.0560863
0.28738	0.0106591
0.289255	0.0832723
0.29085	-0.000613913
0.292402	0.133373
0.295078	0.03415
0.299438	0.046875
0.313014	-0.017649
0.314318	0.0525559
0.322951	0.0512142
0.325621	0.0386571
0.326592	-0.00384305
0.327494	0.00760449
0.328195	0.0251504
0.330254	0.00902735
0.33275	0.0138214
0.333407	0.0151498
0.337695	0.195526
0.338686	0.244272
0.343762	0.0153389
0.345549	0.0181008
0.349255	0.0995623
0.350043	0.00829725
0.354157	-0.0138937
0.359829	0.0463008
0.363601	-0.000269806
0.369502	-0.00263911
0.370736	0.0442252
0.370802	0.0233048
0.377035	0.000186307
0.378874	0.0337538
0.382586	-0.0362775
0.383395	-0.00825942
0.385315	0.0155739
0.386389	0.00262778
0.386466	0.131483
0.393915	0.0621799
0.396827	0.0154455
0.397646	-0.00595688
0.397765	-0.0506636
0.399152	0.0113195
0.401349	0.0789293
0.402181	0.0217845
0.403937	0.0129812
0.406148	0.126131
0.4084	0.0412319
0.409121	0.0010342
0.409156	0.0695484
0.409166	-0.0136503
0.411687	0.0479681
0.413845	0.00839736
0.426384	0.0576283
0.429674	-0.0135263
0.430391	0.039442
0.430455	0.117331
0.433659	0.0505797
0.43924	-0.0138518
0.439316	0.0203081
0.447615	-0.0176613
0.448428	-0.0027341
0.450083	-0.0261451
0.452469	0.0105954
0.455593	0.0138693
0.457321	0.0365443
0.459912	3.03755e-05
0.460571	0.0362467
0.460603	0.0735277
0.462565	0.00754537
0.467391	0.0169687
0.471815	0.0183913
0.472034	0.0494334
0.473686	-0.0106053
0.476318	-0.00237344
0.479413	0.00217974
0.480788	0.00467006
0.482981	0.00271439
0.491516	0.0934778
0.493217	0.0421291
0.4944	0.0171689
0.496394	0.00357039
0.497262	0.00666702
0.501002	-0.00147985
0.501097	0.00926679
0.502193	-0.00552827
0.504016	0.0081005
0.504283	0.0258553
0.505696	0.0961438
0.507648	0.012656
0.512202	0.0192655
0.514832	0.013127
0.516483	-0.0206385
0.517664	0.0182939
0.517749	-0.00652763
0.51829	0.12875
0.52215	0.0086503
0.522377	0.00442713
0.523218	0.0134158
0.52335	0.0161256
0.524004	0.00381237
0.524243	0.00642271
0.525065	-0.00682167
0.526581	0.00787232
0.532377	0.0244031
0.534619	0.00783675
0.536728	0.0691834
0.537078	0.0181888
0.538363	0.053596
0.539363	0.0205506
0.5402	0.0117123
0.541229	0.0491361
0.542702	0.04834
0.545245	0.0592494
0.546538	0.00786518
0.547405	0.0192311
0.548423	0.0155502
0.548767	0.0174291
0.549187	0.0112095
0.549273	0.0212167
0.552866	0.0044
0.554392	0.0224737
0.55468	0.0467609
0.555448	0.00700247
0.55564	0.0023892
0.558303	0.0147858
0.558391	0.0250916
0.559822	0.020274
0.560717	0.0200118
0.560743	-0.0060097
0.5613	-0.00474209
0.561617	0.0241024
0.562456	-0.000691589
0.562878	0.0228117
0.563582	0.00432339
0.566241	0.0593359
0.566681	0.00929051
0.566786	-0.00534318
0.567296	0.0115931
0.569026	0.0120011
0.56988	0.0381356
0.57096	0.0101902
0.572005	0.0622345
0.57352	0.00475601
0.576088	0.0248984
0.57702	-0.0247769
0.578232	-0.015759
0.579298	-0.0233854
0.580296	-0.0397649
0.580701	0.0401328
0.580922	0.0303304
0.581826	0.00102189
0.583176	0.0153816
0.583598	-0.00387481
0.583876	0.0647626
0.585236	0.069673
0.585773	0.00568667
0.586018	-0.000553511
0.586251	-0.00269969
0.587828	0.0241166
0.588316	0.0252378
0.588661	-0.0213269
0.58901	0.0247531
0.58908	0.0236142
0.590478	0.0067317
0.591295	0.0264606
0.593145	0.0345143
0.593436	0.0345272
0.594889	0.0178436
0.598324	-0.0124676
0.598593	0.0232409
0.598795	0.0191595
0.598943	0.00628752
0.599464	0.00380851
0.599576	0.019343
0.600153	0.138792
0.600946	0.0763366
0.601056	0.0250242
0.601593	0.0156909
0.602268	0.0477337
0.602417	0.0645769
0.603129	-0.0106884
0.604404	0.0444425
0.604533	0.00436004
0.604678	0.060617
0.604718	0.0128732
0.607501	0.0135671
0.60772	0.00731475
0.607836	0.0132253
0.608466	-0.0157466
0.608509	0.0218062
0.608545	0.00846866
0.608943	0.0186463
0.609379	0.00359444
0.610056	0.0202439
0.610373	0.000428984
0.610534	-0.00234023
0.61074	0.0127624
0.611359	0.00299512
0.612471	0.024806
0.613107	0.0234084
0.615613	0.042102
0.61868	0.0612652
0.619102	0.023059
0.619241	0.0863122
0.619246	0.00473115
0.619681	0.0222285
0.62032	0.0515489
0.620475	0.0381078
0.621328	-0.00656745
0.62225	-0.0293757
0.622865	-0.0118104
0.624436	-0.0133471
0.624857	0.00581036
0.625083	0.00238653
0.625328	0.0234107
0.625932	0.0195182
0.626396	0.386682
0.626569	0.0311823
0.627236	0.0714312
0.627531	0.0291819
0.62761	-0.00517286
0.628442	-0.0122578
0.62928	0.0452311
0.631191	0.0105017
0.631252	0.00984262
0.633653	0.0133928
0.633728	-0.0480188
0.634265	-0.00205623
0.636058	-0.00178452
0.636578	0.0106394
0.637148	-0.000919573
0.637998	0.0235443
0.638036	0.0516561
0.638374	0.00566546
0.638919	0.0164545
0.639866	0.0110243
0.641855	0.0403
0.643009	-0.000643295
0.643322	0.00494206
0.6434	0.00444086
0.644154	0.0567823
0.644174	0.0225854
0.644179	0.0239109
0.644297	-0.0165413
0.644454	0.025291
0.647043	0.253919
0.648751	0.00494246
0.649779	0.0298601
0.650206	0.0581033
0.650631	0.00611562
0.651113	0.0227101
0.651921	0.034086
0.652593	0.00751096
0.652987	0.00026391
0.653161	0.0102793
0.653888	0.0111767
0.654296	0.00847162
0.655629	-0.0338995
0.658599	-0.000493068
0.659245	-0.00288511
0.659429	-0.00243722
0.659664	0.0503491
0.660741	-0.00759078
0.661135	0.00505805
0.661896	0.019506
0.662446	0.0732927
0.663031	-0.00161108
0.663481	-0.00655276
0.665011	0.000135264
0.665183	0.0224218
0.665332	-0.0266308
0.66845	0.0387636
0.669291	-0.00612957
0.669896	0.0251917
0.670859	0.0576661
0.671027	-0.0373485
0.671056	0.0354163
0.671232	-0.00180299
0.672218	0.0158881
0.672242	-0.00644287
0.672682	0.0500596
0.673122	0.0343504
0.674227	-0.00589286
0.674469	0.0117175
0.676888	-0.0393387
0.677106	0.00957423
0.678732	-0.0187042
0.678922	0.0236718
0.679367	-0.00301254
0.679416	0.0088202
0.679592	0.049446
0.680008	0.0170294
0.680755	0.0332625
0.680803	0.0216565
0.681146	0.0504047
0.681323	0.026951
0.682618	-0.00369757
0.683133	0.00378541
0.683291	-0.0317421
0.683374	0.0297548
0.683672	0.00521099
0.684474	0.010714
0.68666	0.231411
0.686705	0.0198396
0.687451	0.0617586
0.687965	0.00566888
0.688214	0.013913
0.691299	0.00573401
0.69208	0.00144569
0.693168	0.0250587
0.693664	0.00434475
0.69393	0.0642855
0.695875	0.0206408
0.696169	-0.0158579
0.696197	0.00669373
0.696337	-0.00540745
0.696399	0.0167125
0.696433	-0.0267512
0.696867	0.0500187
0.697888	0.0220585
0.697958	0.0117702
0.698187	0.0121041
0.698359	0.00265875
0.698702	0.0557811
0.699624	0.00791723
0.699633	0.0304413
0.70031	0.0171286
0.701179	0.0405966
0.702166	0.0457238
0.704498	0.0175148
0.704914	0.0535637
0.70533	0.0463051
0.705606	0.0382169
0.708008	0.00506907
0.708095	0.00243016
0.708909	0.00367255
0.709389	-0.0134381
0.711446	0.0844294
0.712002	0.110229
0.714234	0.00743223
0.7143	-2.15657e-05
0.716207	0.0833481
0.716289	0.00117094
0.716785	-0.0121801
0.716903	0.0344768
0.717326	-0.00476145
0.717939	0.0112159
0.718503	-0.00109784
0.718534	0.011678
0.719002	-0.0132414
0.719366	0.114607
0.720695	0.0703428
0.723211	0.00831899
0.723325	-0.00653331
0.723565	0.0235998
0.724187	0.0349093
0.724218	0.0782117
0.724262	0.0358386
0.72453	0.0494681
0.725177	0.0441555
0.725829	0.0625967
0.726745	0.0190236
0.727922	0.0215386
0.728119	-0.0194629
0.729061	0.0165572
0.729316	0.0265027
0.730428	-0.0031782
0.730914	0.00602913
0.73121	0.0158045
0.73185	-0.000418746
0.733385	0.0260689
0.734496	-0.0210846
0.735765	-0.0119228
0.735835	0.0133323
0.736195	0.00928051
0.736852	0.00705823
0.737701	0.0039291
0.738631	0.0155637
0.738964	0.0663109
0.739069	0.0221442
0.739593	0.00441833
0.739904	0.00471248
0.741296	-0.00340404
0.741939	0.017686
0.742183	-0.0401052
0.742652	0.0251131
0.743047	0.0482854
0.743452	0.0178154
0.744635	0.00720003
0.745315	-0.00488201
0.746883	0.0384811
0.747401	0.0546008
0.748583	0.0700718
0.749023	0.00777023
0.749042	0.0346661
0.7493	0.0255424
0.749387	0.0078796
0.749578	0.0116468
0.751001	0.0218947
0.751287	-0.00924847
0.751523	0.0103947
0.752223	0.0377661
0.752386	0.0295814
0.752692	0.0910968
0.753058	0.0285953
0.753149	0.00315105
0.753426	0.00104642
0.753537	-0.00101804
0.753539	0.00109411
0.754454	0.00172912
0.755062	-0.00122598
0.755524	-0.010719
0.755535	0.0268294
0.756627	0.0456103
0.757418	0.0143798
0.75895	0.0496816
0.758992	0.0286194
0.759382	-0.00472864
0.759824	0.010893
0.760592	0.0166933
0.762206	0.00365058
0.762501	0.0169681
0.762681	0.0548731
0.763913	-0.000992446
0.765074	0.00324768
0.76544	-0.0177556
0.765701	0.027153
0.767285	0.00197452
0.767377	0.0182999
0.769269	0.0109128
0.769417	0.049824
0.770043	0.0241727
0.77095	0.0479396
0.771119	-0.0173295
0.772746	0.0183366
0.773461	0.0169075
0.773522	0.192413
0.774392	0.0439381
0.77483	-0.00637448
0.774943	0.134467
0.775178	0.000408807
0.775262	0.0471114
0.775531	-0.00504702
0.777001	0.00771352
0.777716	0.0127863
0.777959	0.0198039
0.777999	0.0348863
0.778901	0.0256993
0.779094	-0.0153049
0.779912	0.0158395
0.780738	0.0119954
0.781623	0.00956235
0.782721	0.0300333
0.782807	-0.0124471
0.783384	-0.0313392
0.783436	-0.00106945
0.783468	0.0367833
0.783497	-0.00854416
0.783518	0.0744373
0.784289	0.0353461
0.78522	-0.00803129
0.785659	-0.00529191
0.785791	0.0290202
0.787151	0.0317636
0.787224	0.0114086
0.788163	0.00756684
0.789268	0.057609
0.790203	0.00948189
0.790916	0.0388971
0.790933	0.015402
0.790954	0.0104316
0.792098	0.00906956
0.792165	-0.00379877
0.792235	-0.000519249
0.79325	0.0479711
0.793394	0.00720143
0.795193	-0.00319262
0.79548	0.0355536
0.795858	-0.00255036
0.796094	-0.0512559
0.796416	0.077744
0.796478	0.0639597
0.798002	0.0373676
0.798127	0.0342591
0.799111	0.0314001
0.799866	0.027361
0.799941	-0.0148849
0.800443	0.0103369
0.801299	0.016255
0.801845	0.00508518
0.802085	0.0054837
0.80215	0.0311358
0.802716	0.051004
0.802968	-0.00116786
0.804008	0.00615018
0.804479	0.0639967
0.804767	-0.00543218
0.805112	0.00118932
0.806038	0.0048031
0.806188	0.00831208
0.806439	0.00628015
0.806903	0.0288495
0.807541	0.0123108
0.807613	0.00607688
0.807688	-0.00471979
0.807794	0.248929
0.808587	0.00988373
0.809301	-0.0208888
0.809476	0.0292226
0.809699	0.0010842
0.80976	-0.0135379
0.809778	0.00559413
0.810205	0.0141159
0.811034	0.0257544
0.811096	0.0133034
0.811793	0.0452093
0.811957	0.00480151
0.812018	0.000585619
0.813388	0.0340329
0.814575	0.0503011
0.814901	0.0257524
0.815156	0.0154509
0.816183	-0.00476094
0.816284	-0.00426429
0.816528	0.0137998
0.816679	-0.00394791
0.816732	0.0291638
0.816801	0.240432
0.817486	0.0203865
0.818316	0.0121721
0.818506	0.055193
0.819581	0.0281002
0.819907	0.0051076
0.819953	0.130647
0.819985	-0.00316131
0.820192	0.0487661
0.820398	0.0115136
0.821071	-0.00138667
0.823934	0.0121431
0.824833	0.0439002
0.825366	-0.00505181
0.825846	0.0200859
0.825966	0.0179778
0.826194	0.0456759
0.826717	0.0774066
0.827081	0.0321028
0.8272	0.0272675
0.8273	0.0486536
0.827691	0.0101708
0.827989	0.00602124
0.828232	-0.0372405
0.828319	0.000737393
0.828803	-0.0148157
0.830045	0.0237103
0.830945	0.00529923
0.831149	0.0206394
0.831661	0.0138267
0.831748	0.000281174
0.832557	0.0115297
0.832869	0.0327449
0.833284	0.0163528
0.833952	0.0317649
0.834142	0.0106895
0.835377	0.0146105
0.835978	0.000901646
0.836089	0.0329572
0.836834	0.0333694
0.837415	0.00764202
0.837777	0.0377159
0.837811	0.013621
0.838743	-0.000377965
0.839063	-0.0117673
0.839516	0.0563791
0.839725	0.0125925
0.840826	-0.00160163
0.842351	0.0331891
0.842496	-0.00764461
0.842727	-0.0308438
0.84497	0.0600067
0.845522	0.012287
0.845712	0.00299827
0.847428	0.0171449
0.847609	-0.000902399
0.848928	0.00578459
0.849468	0.0123669
0.849622	-0.0200281
0.849642	0.0126137
0.850113	0.00369167
0.85046	0.0445788
0.850646	0.0122325
0.851029	0.0287757
0.851559	0.02881
0.851711	0.0144522
0.85187	0.0406298
0.852204	-0.0102624
0.852685	0.000187086
0.853624	0.0260101
0.854194	0.0169947
0.854936	0.00925204
0.855898	-0.0054136
0.856199	0.00285741
0.856234	0.0197376
0.856799	-0.00285646
0.85707	0.00322833
0.857786	0.00988524
0.858818	-0.0142049
0.85924	-0.00590804
0.859531	-0.0101503
0.859894	0.27051
0.860154	0.0152213
0.860254	0.0188696
0.860686	0.000944807
0.861386	0.0124282
0.861578	0.0130697
0.861963	0.0384335
0.862523	-0.0351448
0.862655	0.0215337
0.862815	0.0181963
0.864062	0.0337756
0.86442	0.0270978
0.865362	0.0412112
0.865684	0.0425388
0.865872	0.0145631
0.867018	0.0790224
0.867557	0.0454065
0.868545	0.0228253
0.868934	-0.000676237
0.869827	-0.00225047
0.870713	-0.010731
0.872448	-0.0250214
0.872535	-0.0480626
0.872721	-0.00606288
0.872865	0.0825534
0.873144	0.00212294
0.873766	0.0120884
0.874378	0.00464473
0.876402	0.0122515
0.877941	-0.00779753
0.879432	0.0137325
0.879961	0.0275387
0.88094	-0.0059785
0.881132	0.0495554
0.882088	0.0225099
0.882649	0.0174718
0.882965	0.0405829
0.883519	-0.00167899
0.883704	0.047208
0.884089	-0.00542918
0.884503	-0.0172179
0.884775	0.00955566
0.8849	-0.000951703
0.885718	-0.00091422
0.886586	0.00782039
0.886972	0.0169395
0.887555	0.0189927
0.888419	0.0227992
0.889299	0.0100376
0.889562	0.0010804
0.891013	0.0377514
0.891169	0.00591445
0.891474	0.0116878
0.891527	0.00246463
0.892019	0.0455136
0.892213	0.0467597
0.892242	0.050157
0.892831	-0.0307427
0.893476	0.103677
0.893595	0.0318386
0.894257	0.0397872
0.894511	0.0162596
0.896268	0.0132882
0.896407	0.0102648
0.896586	0.0364951
0.897785	0.0288008
0.897832	0.00777127
0.898963	0.0669363
0.899609	-0.00882563
0.900012	-0.00213433
0.900065	0.0611377
0.90025	-0.000668366
0.90097	-0.00130831
0.902125	-0.0023533
0.902681	0.0165763
0.90283	0.0104608
0.903119	-0.0241394
0.903265	0.0136038
0.903953	0.0503908
0.905021	0.00447544
0.905473	0.010066
0.905675	0.00206451
0.90584	0.0248184
0.906013	0.00670247
0.906276	0.00383452
0.906491	0.0244498
0.906822	0.0326448
0.906918	0.0798141
0.907113	0.0281082
0.907389	0.0188208
0.907542	0.00974759
0.908851	0.0438883
0.909283	0.0276533
0.911023	-0.00450449
0.911178	-0.00232674
0.911199	0.00543931
0.911525	0.00368151
0.911841	0.0484437
0.912039	0.00901307
0.91227	0.00369212
0.912569	0.027421
0.913496	0.030984
0.913707	9.4604e-05
0.915313	-0.00213452
0.915648	0.0193228
0.915979	0.0454102
0.916582	0.0130251
0.917118	0.0158315
0.918442	0.0262009
0.919062	0.0314819
0.919589	0.0330767
0.919652	0.0281133
0.919674	0.0235663
0.919932	-0.00124479
0.920284	0.0534407
0.921227	0.00501359
0.922186	0.0291339
0.922431	0.0145719
0.923433	0.0355614
0.923494	0.0537455
0.923512	0.0182434
0.923855	-0.00902596
0.925144	-0.00987959
0.925175	0.063634
0.929632	0.0120807
0.929833	-0.0173185
0.930988	0.00696958
0.932587	0.0197654
0.932587	-0.00186789
0.93336	0.0113259
0.933366	0.0175786
0.934538	0.00302286
0.935133	0.0493341
0.935207	0.00737717
0.935543	0.0272025
0.935906	0.0436244
0.937074	0.0182469
0.937131	0.00848354
0.937814	-0.00151554
0.938131	0.0285747
0.939247	0.0124195
0.939441	0.052398
0.939472	0.0509463
0.940224	0.0114048
0.940378	0.00875659
0.940596	0.0330756
0.942078	0.0051513
0.942299	0.020322
0.943272	-0.0203377
0.94361	-0.0201749
0.944511	0.0257018
0.945221	0.00556831
0.946846	-0.00113419
0.947527	0.0053264
0.948159	0.0374417
0.949222	0.00345004
0.949295	0.159621
0.949316	0.00813486
0.949417	-0.0120557
0.949503	0.039169
0.949843	0.0339684
0.950038	0.00562701
0.950103	0.0107072
0.951315	0.0269339
0.951351	0.00527555
0.951384	0.00184486
0.951946	0.0847986
0.953169	-0.00824823
0.954052	0.0102495
0.955283	0.0300534
0.956105	0.0219967
0.957265	-0.0174257
0.957792	0.0556304
0.95842	0.0123229
0.958951	0.0178708
0.958969	-0.0134363
0.959423	0.000493993
0.959918	0.0574218
0.9611	0.0306213
0.961303	0.0167047
0.961592	0.0398954
0.962047	-0.0113299
0.962757	0.00184661
0.962993	0.0224048
0.963862	0.207356
0.965099	0.0351891
0.966184	-0.00134111
0.966233	0.0211175
0.966468	0.0128987
0.966489	-0.00115415
0.966945	-0.00341925
0.967204	0.0108698
0.967219	0.0119593
0.967239	0.0662226
0.967876	0.0139704
0.968532	0.0277423
0.968597	-0.000710102
0.969887	0.0438632
0.970203	0.0115902
0.970917	0.0343651
0.970951	-0.0217976
0.971269	0.0783055
0.971913	0.0269974
0.972016	0.0151664
0.972379	-0.0118578
0.972765	0.093355
0.97295	0.0163342
0.973735	-0.00717457
0.97405	0.0365208
0.974354	0.0284292
0.974688	0.0128957
0.974704	0.02424
0.976143	0.0358057
0.977098	0.00413339
0.977466	0.0538865
0.97807	0.0377557
0.978773	0.0165521
0.979592	-0.000235795
0.979858	-0.0273766
0.980155	0.00720666
0.981714	0.0122087
0.982257	-0.0106593
0.984047	0.00466024
0.984471	0.039498
0.984574	0.000377326
0.985452	0.00538365
0.98595	-0.0159441
0.986698	0.031713
0.986806	0.0496464
0.987519	0.00980348
0.987704	0.0373001
0.988144	0.0153837
0.988292	0.0326665
0.988892	-0.0199999
0.990303	0.03276
0.990837	0.0130526
0.991292	0.0113128
0.992091	0.0464252
0.992115	0.0123551
0.992273	0.00209584
0.993082	0.0063305
0.993305	0.0354457
0.993438	0.0355122
0.993723	0.0184401
0.994278	-0.000786513
0.994422	0.00861397
0.995553	0.010727
0.9962	-0.000491115
0.996297	-0.0219056
0.996848	0.12932
0.997243	0.00717463
0.997298	0.0203148
0.997575	-0.0411161
0.998036	0.0470543
1.00036	0.0797327
1.00065	-0.0242629
1.0017	0.0325517
1.00179	0.00364694
1.00211	0.018231
1.00223	0.0295785
1.00248	0.0253284
1.0028	0.0112872
1.00288	-0.0194519
1.00485	0.108286
1.00677	0.0660449
1.00817	-0.00140087
1.00864	0.0167678
1.00929	0.0748043
1.00946	0.0907671
1.00956	0.11435
1.01045	-0.0257425
1.01052	0.115023
1.0108	-0.000897473
1.01135	0.127793
1.01185	0.00640829
1.01201	0.0198523
1.01242	0.0525362
1.01315	0.0311924
1.01374	0.028636
1.01392	0.0792143
1.01399	0.00650265
1.01424	0.0121271
1.01439	0.0205691
1.01455	-0.0364675
1.01465	-0.00318016
1.01491	0.019754
1.0154	0.0763298
1.01584	0.0753923
1.01588	-0.00222327
1.01733	0.0398687
1.01808	0.0359032
1.0189	0.0388018
1.01981	0.0184749
1.02016	0.0167563
1.02026	0.0173889
1.02087	0.0483531
1.02141	-0.0011854
1.02161	-0.00370911
1.02282	-0.0033372
1.02318	-0.0303901
1.02366	0.0581582
1.02525	0.00437783
1.02622	0.0208723
1.02633	0.058058
1.02721	-0.00808731
1.02756	0.00511405
1.02826	-0.0319099
1.02882	-0.00666772
1.02927	0.0351118
1.03069	0.00333149
1.0307	0.0344209
1.03124	0.0467014
1.03141	0.000771489
1.03262	-0.0314999
1.03396	0.00977768
1.03426	0.0178922
1.03541	0.0185527
1.03573	-0.0137822
1.0386	0.0216435
1.039	0.0170702
1.03939	-0.07269
1.04006	-0.00657469
1.04008	0.089708
1.04018	0.101903
1.04079	0.17526
1.04174	0.0240797
1.0422	0.0882978
1.0424	0.0515849
1.04289	0.0298064
1.04335	0.0155913
1.04407	0.0182078
1.04425	0.0278716
1.04557	0.0237914
1.0464	-0.0106222
1.0465	0.00360413
1.04716	0.11808
1.04815	-0.0103685
1.04844	0.018609
1.0486	-0.0228997
1.04887	0.0222515
1.04891	0.0757167
1.04971	0.00209343
1.05038	0.0898487
1.05049	0.0277334
1.0505	0.00507942
1.05096	-0.455821
1.0516	0.0341807
1.05187	-0.0123819
1.05228	0.0517484
1.0524	0.0152128
1.05301	-0.00635919
1.05321	0.0275432
1.05356	0.0363761
1.0543	-0.0114689
1.0549	0.0305399
1.05492	0.0269811
1.05548	0.0366462
1.0558	0.0420557
1.05603	-0.0113249
1.05899	0.000159957
1.05917	0.0437639
1.05957	0.0147554
1.06025	0.010898
1.06053	0.051216
1.06054	-0.00133216
1.06208	0.0446013
1.06227	0.0542646
1.06356	0.00163129
1.0639	0.00738842
1.06406	0.0329167
1.06487	0.0344288
1.06507	-0.0170228
1.06534	0.0393739
1.06599	0.00638577
1.0673	0.14278
1.0687	-0.00280897
1.06967	-0.0061611
1.06982	0.00613507
1.07084	0.00847343
1.07086	0.00203503
1.07166	0.00568173
1.07205	0.0431704
1.07287	0.0302961
1.07291	0.0248843
1.07301	0.0280222
1.07377	0.0166382
1.07381	0.0148735
1.0742	0.0524843
1.07469	0.00225923
1.07488	-0.00222112
1.07568	0.0314187
1.07756	-0.00879875
1.07797	0.00490112
1.07894	0.0315811
1.07921	-0.0161161
1.07945	0.0314389
1.07964	-0.000663652
1.08072	0.0830472
1.08129	0.00121089
1.08244	0.0971909
1.08435	0.0164883
1.08473	-0.013215
1.08479	0.0102461
1.08512	0.025838
1.08584	0.0831885
1.08635	0.0171733
1.08644	-0.0158391
1.08694	0.011745
1.08832	0.02242
1.08849	0.0384191
1.08882	-0.000342909
1.0891	0.0235043
1.08915	0.00407768
1.08933	0.0816575
1.09048	0.100013
1.0906	0.00261687
1.09099	-0.000227176
1.09177	-0.0518277
1.09265	-0.00570465
1.0935	0.0287205
1.09491	0.0284062
1.0963	0.00858784
1.09651	0.0692907
1.09655	0.104506
1.09922	0.022048
1.09937	0.0653139
1.09944	-0.00783149
1.10085	0.0184295
1.10264	0.0179002
1.1044	0.00270345
1.10606	0.0325265
1.10609	0.0187792
1.10612	0.039607
1.10646	0.0102609
1.10662	0.0181787
1.10796	-0.00920584
1.10839	0.0176436
1.10842	-0.00677408
1.10875	-0.0285007
1.10946	0.0231406
1.11	0.00780822
1.11039	0.0225422
1.11121	0.0736846
1.11199	-0.00942026
1.11321	0.022976
1.1134	0.0909711
1.11352	0.0245154
1.1136	-0.00314423
1.11409	0.0272969
1.11473	-0.00694523
1.11528	-0.000231487
1.11529	0.00697769
1.1157	-0.00239641
1.11705	-0.0031842
1.11781	0.0255112
1.11798	0.0164702
1.11799	0.0127226
1.11815	0.0424298
1.11834	0.055805
1.11913	-0.0142863
1.11932	0.00686592
1.11937	0.0306752
1.1205	0.0410958
1.12098	0.00652059
1.12118	0.0290417
1.12253	-0.0240395
1.12266	0.0786802
1.12338	0.02618
1.12354	0.0483564
1.12393	0.00644599
1.12469	-0.00533048
1.12529	0.0219647
1.12546	-0.00625355
1.1258	0.0125196
1.12649	0.000576034
1.12662	0.0287214
1.12757	0.017454
1.12817	0.0505616
1.12819	0.0166573
1.12832	0.0361864
1.12836	0.0184292
1.12898	-0.00537982
1.13022	0.0215078
1.13041	0.0128825
1.13064	0.0304783
1.13148	0.0224087
1.13298	0.00182923
1.13301	0.0118519
1.13424	0.0128647
1.13443	0.0210873
1.13484	0.0408146
1.1363	-0.00441566
1.1366	0.0110031
1.13722	0.0242611
1.1373	0.00944905
1.13804	0.0143455
1.13838	0.112673
1.1386	0.0105117
1.14095	0.0239597
1.1418	0.0170379
1.14351	0.0280783
1.14426	0.0250507
1.14439	0.015768
1.14549	0.0294173
1.14576	0.0242413
1.14638	-0.00200155
1.14663	0.0406392
1.14665	0.0138225
1.14677	0.0592598
1.14694	0.0100354
1.14803	-0.0329845
1.1486	0.00116441
1.14915	0.0390971
1.15171	0.00939754
1.15228	0.000244172
1.15256	0.119938
1.15358	0.0107514
1.15363	0.0618834
1.15423	-0.00385158
1.15582	0.0136913
1.15766	0.0408432
1.15771	0.0400914
1.15855	-0.0197382
1.15874	0.00445693
1.1599	0.0464584
1.16009	-0.00830324
1.16048	0.022414
1.16151	0.0813431
1.16198	-0.0235257
1.16208	0.0328323
1.16317	0.0702393
1.1637	0.0290658
1.16537	0.0283879
1.1654	0.0217123
1.16585	0.00397681
1.16594	0.00626736
1.16619	-0.019055
1.16881	0.0280263
1.16886	0.0130169
1.1708	0.0569805
1.17113	0.0143136
1.17138	-0.00238318
1.17311	0.0566588
1.17326	-0.0137259
1.17424	0.000319087
1.17559	0.00170333
1.17617	-0.00211422
1.17776	0.0172669
1.17782	0.00461796
1.17931	-0.00717263
1.17966	0.00470773
1.17966	0.0294332
1.18052	0.0112796
1.18113	-0.00749903
1.1836	0.0275273
1.1837	0.0366434
1.18678	0.093194
1.18762	-0.0309504
1.18784	0.00751752
1.18904	0.0824606
1.18963	0.0005114
1.19128	0.00327866
1.19207	-0.00292362
1.19215	0.0269661
1.19417	0.0248048
1.19437	0.00702445
1.19519	-0.0093364
1.1971	-0.0157598
1.19743	0.0423977
1.19834	0.0118691
1.19907	0.0171857
1.19946	0.0330706
1.19948	-0.00923161
1.20083	0.0749355
1.20094	-0.00323262
1.20116	0.0066401
1.20233	0.0327345
1.20368	0.0460881
1.20442	0.0259189
1.20515	0.0369075
1.2066	-0.003768
1.20676	0.00225337
1.20881	0.0259297
1.21026	0.0112922
1.21037	-0.00766194
1.21164	0.00839479
1.21191	0.0810198
1.2128	0.0040333
1.2135	0.00675041
1.2135	0.0442871
1.21377	0.0174374
1.21429	-0.242658
1.21457	0.134059
1.21487	0.0365343
1.21528	0.0177159
1.21696	-0.0057673
1.21794	-0.0235019
1.21831	0.0439849
1.21858	-0.0441732
1.2187	0.0214096
1.21952	0.00882611
1.22038	-0.0137696
1.22244	0.0522874
1.22286	0.10535
1.22299	-0.00422724
1.22322	-0.00129388
1.22449	0.0217015
1.2252	0.0109995
1.22612	0.0448374
1.22615	0.0211205
1.23084	0.0228202
1.23182	0.025698
1.2333	0.0736253
1.2334	0.0937108
1.23409	0.0160855
1.23455	0.0183175
1.23659	0.0551172
1.23853	-0.00197011
1.23909	0.0721589
1.23929	0.0370885
1.23934	0.0697139
1.23946	0.016042
1.23966	0.000474167
1.24021	0.0223927
1.24109	0.022482
1.24124	-0.000139598
1.24173	0.0223328
1.24184	0.0910598
1.2419	-0.0236237
1.24336	0.0332688
1.24357	0.0246349
1.24393	0.00476079
1.24667	0.0256404
1.24825	0.0486419
1.24969	0.0299252
1.25102	0.0286251
1.25113	0.0218327
1.25274	0.0471099
1.2532	0.0798808
1.25351	0.00696737
1.25483	0.0335595
1.25599	0.0162485
1.26024	0.0522254
1.26055	0.00237909
1.26094	0.0311741
1.26229	-0.00106978
1.26358	0.0311951
1.26359	0.0187202
1.26363	-0.00564034
1.26419	0.0272387
1.26424	0.0351374
1.26455	0.00332844
1.26465	0.00437085
1.26524	-0.00511845
1.26762	0.0444111
1.2682	0.00298782
1.26879	0.0193586
1.26984	0.0225064
1.26989	0.00478794
1.27075	0.0439463
1.27107	0.00190394
1.27107	-0.0222843
1.27188	0.0277071
1.27191	0.0128214
1.27269	0.00283563
1.27514	0.0309456
1.27619	-0.0198802
1.27803	0.0143398
1.27809	0.0139236
1.27825	0.104738
1.27832	0.0178795
1.27846	0.0245857
1.27865	0.0543718
1.28032	0.0476833
1.28066	0.00685445
1.28139	0.0306759
1.28147	-0.00699453
1.28165	0.0779227
1.28195	-0.027941
1.28246	-0.000536461
1.28325	-0.0388251
1.2843	0.0352374
1.28465	0.0269071
1.28538	0.039488
1.28577	0.0133143
1.28634	-0.00217444
1.28695	0.0366991
1.28698	-0.0111277
1.28815	0.000730785
1.28817	0.13318
1.28915	-0.0349303
1.28925	0.0224986
1.29055	0.0330028
1.29149	-0.00966663
1.29307	-0.00192582
1.29365	0.0459461
1.29495	0.0173344
1.2955	-0.0139071
1.29573	-0.00308419
1.29584	0.0684047
1.29666	-0.00541551
1.29669	-0.0108169
1.29701	0.00824801
1.29823	0.0287346
1.30018	0.0398468
1.30101	0.0443717
1.30105	0.110846
1.30153	0.0417631
1.30166	0.00365467
1.30284	0.0213609
1.30294	-0.0168066
1.30423	0.0176063
1.30428	0.0731043
1.30665	0.022591
1.30684	0.0177256
1.30801	0.0244169
1.30945	0.00379885
1.3095	-0.00702144
1.31033	0.00835272
1.31094	0.0143289
1.31196	0.0468533
1.31224	0.0621357
1.3125	0.00574223
1.31391	-0.00714388
1.31416	0.0300044
1.31472	0.00350729
1.31525	0.00857577
1.31539	0.0985482
1.31606	0.0446034
1.31635	0.0199943
1.3173	0.000600455
1.31763	0.0176952
1.318	0.0237959
1.32173	0.0961757
1.32209	-0.0118837
1.32217	-0.0320102
1.32394	-0.00700372
1.32423	-0.0252532
1.32447	0.00101871
1.32792	0.0167296
1.32832	0.0124722
1.32849	0.00217305
1.3286	0.0224001
1.32954	-0.0220414
1.33295	0.0308777
1.33365	0.022333
1.33503	0.0194823
1.33522	0.0271842
1.33529	-0.00990276
1.33758	0.117215
1.33817	0.0218153
1.34062	0.0180085
1.3407	0.00530694
1.34208	-0.0146657
1.34293	-0.0107869
1.34294	0.00975086
1.34561	0.110502
1.34573	-0.00559355
1.34718	0.0327479
1.34764	0.00722907
1.34777	-0.00356927
1.34842	0.0260692
1.34928	-0.0136223
1.35045	-0.00804334
1.351	0.0930688
1.35172	0.0236259
1.352	0.0147668
1.35232	0.0296759
1.35248	0.0116939
1.35265	0.0177387
1.35359	0.0769467
1.35448	0.00368087
1.35636	0.0368104
1.3566	-0.0505742
1.35896	0.0417362
1.36297	0.00483641
1.36386	0.00940555
1.36421	0.0148034
1.3657	0.042598
1.36613	0.0175069
1.36625	0.0156452
1.36861	0.053558
1.36899	0.0197355
1.36962	0.10932
1.36983	0.000463411
1.37054	0.0205745
1.37084	0.0239194
1.37257	-0.00321482
1.37313	0.0261023
1.37537	0.0219753
1.37538	0.00448547
1.37627	-0.00796597
1.37685	0.0734996
1.37692	0.0848382
1.37697	0.00934583
1.37749	0.00818246
1.37781	0.00201839
1.37783	0.104174
1.37848	-0.0020287
1.37991	-0.0164132
1.38163	-0.0109594
1.38447	-0.00813409
1.38539	-0.00994396
1.38559	0.0162331
1.38602	-0.0103318
1.38787	0.00613414
1.38819	0.019444
1.38837	-0.00689814
1.39031	0.0190822
1.39074	0.0237105
1.39233	0.00258974
1.39512	-0.00399045
1.39527	-0.00919956
1.39563	0.0428816
1.39698	-0.0158679
1.39722	0.13782
1.39786	-0.00457131
1.39813	0.00120348
1.40134	0.0284444
1.40211	0.108452
1.40269	0.0158154
1.4029	0.0134701
1.40588	0.012857
1.40883	0.0903313
1.41021	0.0155812
1.41221	-0.0141989
1.41288	0.0946242
1.41365	0.0375321
1.41506	0.0547638
1.41534	0.0601855
1.41562	-0.0149135
1.41702	0.0382112
1.41761	0.0437055
1.41769	0.0662633
1.42261	0.0408677
1.42321	-0.0156476
1.42442	0.00741356
1.42548	-0.0034917
1.4256	0.00965172
1.42591	0.0026684
1.42653	0.0371708
1.42761	0.0124353
1.42917	-0.0037561
1.43008	0.0100914
1.43498	0.0181889
1.43594	0.0183217
1.43819	0.00399382
1.43872	0.00119269
1.44138	0.0187089
1.44294	-0.012893
1.44363	0.0948626
1.444	0.0320104
1.44538	0.140715
1.447	0.00140842
1.44713	0.0661474
1.4479	0.0636922
1.44812	-0.00455417
1.44874	0.0330632
1.44952	0.0274559
1.45114	0.0770783
1.45133	-0.02046
1.4514	0.0219821
1.45246	0.0837193
1.4531	0.0254989
1.45479	-0.0120144
1.45532	0.00729428
1.45597	0.146472
1.45616	0.00438035
1.45657	0.0310332
1.45671	-0.0211648
1.45745	-0.0120909
1.45858	0.0197792
1.45924	-0.00512501
1.46058	0.0035384
1.46287	0.00914543
1.46347	0.0283418
1.4636	0.0652413
1.46383	-0.0106412
1.46497	-0.0095211
1.47022	0.0793323
1.47325	0.0219357
1.47486	0.0226667
1.47598	0.00782491
1.47622	-0.00503401
1.47657	-0.00846155
1.47889	0.0899338
1.48063	-0.0149549
1.48166	0.0765169
1.48273	0.00120013
1.4847	0.000928262
1.48612	-0.00967028
1.48858	0.00163766
1.48866	0.000524464
1.48962	-0.00326921
1.49029	0.013176
1.49258	-0.0166545
1.49404	0.0616983
1.49574	0.0114085
1.49587	-0.0243693
1.49828	-0.000450954
1.49863	0.00371053
1.50142	0.10757
1.50231	-0.00664222
1.51072	0.00173067
1.51182	0.0822631
1.51259	-0.000347569
1.51266	0.0142251
1.5131	0.0305482
1.51364	-0.0331292
1.5173	0.157171
1.518	0.0400513
1.5194	0.0207696
1.52049	-0.0148951
1.52199	7.45158e-05
1.52347	0.0258243
1.52435	0.00404526
1.53252	0.022451
1.53279	0.055762
1.53623	-0.0256506
1.53708	-0.0299797
1.53968	0.075155
1.54668	0.0220562
1.54698	0.0152373
1.5479	0.0714402
1.54878	0.0230481
1.54993	0.011453
1.55028	0.115558
1.55125	-0.0128362
1.55164	0.00935837
1.55229	0.00648034
1.55457	-0.0188239
1.55865	0.041693
1.56111	0.00777884
1.56238	0.00238157
1.56357	0.0153707
1.56563	0.00629032
1.56767	-0.0015034
1.57131	0.0142766
1.57182	0.129547
1.57242	0.00990746
1.57266	0.001805
1.57336	0.0327951
1.57781	0.0158256
1.58	0.00315694
1.58029	0.0547334
1.58176	-0.0093371
1.58349	-0.00103079
1.58369	0.132655
1.58954	0.0769335
1.59007	0.0805219
1.59038	0.0141924
1.59062	-0.0115808
1.59071	0.0115836
1.59223	0.021637
1.5995	-0.00857854
1.60013	0.0152552
1.6022	-0.00161111
1.60937	0.0237258
1.60939	0.00287356
1.60988	0.0919365
1.61258	0.0510403
1.61261	0.0308749
1.6131	0.0305356
1.61488	0.0318637
1.61523	0.0661956
1.61682	0.0675077
1.61737	0.00588716
1.61766	0.0250988
1.61927	0.0959691
1.62095	0.120611
1.62124	0.0116475
1.62412	0.0700518
1.62824	-0.0235468
1.62866	0.000891895
1.63015	0.0149295
1.63867	0.059306
1.64162	0.0141933
1.64373	0.0529471
1.64387	0.00902561
1.64394	0.00278663
1.64545	0.0263047
1.64785	0.112286
1.64843	0.0289149
1.6522	0.0251346
1.65235	0.0128389
1.65242	-0.0420439
1.65296	-0.00384121
1.65382	0.008528
1.65426	0.0936524
1.65625	0.00968606
1.65641	0.0294881
1.65738	0.0791366
1.65789	0.00144254
1.65942	-0.0107713
1.66068	0.00548106
1.6612	0.0880335
1.6617	0.0146488
1.66175	0.000895038
1.66542	0.0170676
1.66596	0.0531768
1.67216	0.00990129
1.67285	0.0943309
1.67358	0.0115555
1.67365	-0.0200221
1.67381	-0.0204999
1.6775	0.0545695
1.67751	0.00419351
1.67755	-0.00162419
1.67786	0.00332766
1.67813	-0.0169147
1.68189	-0.00463184
1.68212	0.111938
1.6907	0.0141845
1.69299	0.0734021
1.6943	0.105765
1.69547	-0.00753926
1.69607	0.0206649
1.69837	0.00984945
1.70103	-0.0149366
1.70172	0.0912009
1.70216	-0.0102129
1.71413	0.123632
1.71442	0.076669
1.71597	-0.0172116
1.71643	0.0301916
1.7176	0.0180388
1.71937	0.0194514
1.72096	0.0224235
1.7215	0.00540473
1.72444	0.000266464
1.72573	0.0381005
1.73087	0.0260386
1.73107	0.023706
1.73342	-0.0129755
1.73656	-0.00752086
1.73905	-0.00126829
1.73916	0.0416924
1.7397	-0.0549042
1.74053	0.0166353
1.74239	0.00406403
1.74446	0.0521572
1.74673	-0.00132278
1.75103	0.0139396
1.75823	-0.00494796
1.75955	0.102878
1.76803	0.011826
1.77174	-0.00812735
1.77237	0.00323976
1.77809	-0.0124835
1.78822	0.00164507
1.78946	-0.00132772
1.79314	0.00899016
1.79339	-0.00457477
1.79457	-0.0114909
1.79483	0.016696
1.79594	0.0129169
1.80185	0.10256
1.80386	0.0167738
1.80463	0.0464188
1.80549	0.022067
1.81191	0.0279709
1.81252	-0.0432406
1.81592	-0.00712153
1.81674	0.0169079
1.8213	0.0517623
1.82187	0.0780023
1.82542	0.0158713
1.82691	0.0627642
1.83082	0.0202771
1.83254	0.0541321
1.83516	-0.00947271
1.83603	0.0098053
1.83647	-0.00725371
1.8383	0.052405
1.83978	-0.00124375
1.84766	0.0640685
1.84994	0.0325563
1.85098	-0.0265355
1.85131	0.0186142
1.85496	0.0550203
1.85605	0.0761518
1.85857	0.0740735
1.86035	0.0490916
1.86041	0.0472002
1.8607	0.0374185
1.86373	0.0928133
1.8639	-0.0258097
1.87368	0.0645659
1.87383	0.00436436
1.87424	0.00736406
1.87596	0.0106561
1.8793	0.0194594
1.88008	-0.0166958
1.8834	0.00620387
1.88555	0.10068
1.88818	0.0328699
1.89435	0.0477368
1.89962	-0.00770219
1.90128	0.026047
1.91371	-0.0304328
1.91987	0.0171559
1.91988	-0.00709583
1.9215	-0.00989856
1.92268	0.00641732
1.92275	-0.0153286
1.92286	-0.0235718
1.92956	0.0379854
1.93248	0.175673
1.93312	0.0327228
1.93651	0.0660644
1.93757	-0.0544839
1.93765	0.0471782
1.94288	-0.0423595
1.95045	0.0595204
1.96067	-0.00928817
1.97086	-0.000613414
1.97372	0.189181
1.98201	-0.0232308
1.98458	-0.052515
1.98917	-0.0386954
1.99679	0.0820724
1.99863	0.106371
2.00009	-0.00364244
2.0019	0.0154687
2.00394	0.0855157
2.0047	0.100945
2.00542	0.014162
2.00818	0.0651252
2.01167	-0.00321644
2.01298	0.0401292
2.01359	0.000483579
2.0138	0.0170072
2.02061	-0.00500426
2.02331	0.00209289
2.02719	0.0093099
2.03261	0.0849061
2.03518	0.0121393
2.03537	0.008069
2.03794	0.00372931
2.03846	-0.0120857
2.03935	0.0342506
2.03953	0.00377991
2.04441	0.054037
2.04718	0.0925316
2.04761	0.00924419
2.05064	0.0401362
2.05131	0.00713439
2.05647	0.00868775
2.0585	-0.102322
2.05889	0.026707
2.061	-0.00432929
2.0682	0.185236
2.06903	0.00493266
2.07481	0.0384539
2.08387	-0.000894799
2.08818	0.000670734
2.09082	-0.0108561
2.09294	-0.00693782
2.09511	-0.0580634
2.09777	-0.00114589
2.09876	-0.00539225
2.1053	-0.0303844
2.11072	-0.0068738
2.11234	0.0492051
2.11435	0.0525725
2.11498	-0.00556495
2.11795	0.109375
2.12002	-0.0205929
2.12167	-0.0174181
2.12592	0.0458601
2.12818	0.0323626
2.12866	0.010518
2.13421	0.139385
2.13522	-0.0052538
2.14018	-0.0254446
2.14656	0.012528
2.15118	0.0901324
2.15141	0.103205
2.15273	0.0286601
2.15322	-0.0433256
2.1541	-0.00923822
2.15627	0.0576603
2.16338	-0.00437697
2.16582	0.0154193
2.16658	0.00799037
2.16849	0.0540448
2.18327	0.0451294
2.19259	0.0978345
2.19786	0.00393634
2.19847	0.07649
2.20039	-0.00634558
2.20235	0.0563547
2.20923	0.0629731
2.21277	-0.0653675
2.21971	0.0299944
2.22038	0.0857483
2.22637	-0.00572773
2.23163	-0.0772005
2.23697	0.126784
2.23833	-0.00822274
2.24116	-0.00718216
2.25548	-0.0304643
2.25549	0.045934
2.26107	0.0532871
2.26184	0.0877492
2.26211	0.0263062
2.27047	0.0808591
2.28262	0.1277
2.2873	0.0284149
2.29473	0.0109004
2.29665	0.101822
2.30793	0.0993761
2.31956	0.101693
2.32868	-0.0045296
2.32969	0.046368
2.32992	0.136052
2.33658	0.0273373
2.34244	-0.0101271
2.3472	0.130294
2.34958	-0.0232442
2.35392	-0.00134459
2.35912	0.0769137
2.36229	0.171763
2.36553	0.0561947
2.36798	-0.0409198
2.36846	-0.0045452
2.37592	0.0650414
2.37958	-0.0164025
2.39216	-0.029817
2.39429	0.0685348
2.41106	0.0948142
2.42025	-0.0125785
2.43152	0.0444915
2.43448	0.00129531
2.43502	0.0717429
2.44354	0.0785638
2.45993	0.042308
2.46097	0.0409316
2.47409	0.0642516
2.4749	0.0249533
2.52229	0.0906346
2.53484	0.0897203
2.53508	0.0618867
2.54664	0.0366537
2.55186	0.112039
2.55652	0.0378683
2.55954	-0.00550683
2.56875	0.0897377
2.57877	0.0460659
2.58112	0.0859303
2.58537	-0.0369723
2.62	0.0524399
2.62302	-0.003793
2.62456	0.0815122
2.63185	0.0373297
2.63245	0.0804851
2.64095	0.0655792
2.6772	0.0711048
2.70387	-0.00793492
2.7093	-0.00791522
2.71334	0.0402407
2.72219	0.10251
2.72987	0.0142197
2.73709	0.0378363
2.75604	-0.0615828
2.77097	0.148282
2.79254	0.108505
2.80596	0.15492
2.80654	0.062684
2.86812	0.0838179
2.87041	0.0563493
2.88489	-0.0016934
2.91677	-0.0249609
2.93712	0.08104
2.94006	0.0854252
2.95319	-0.281292
2.98869	0.0200588
2.99046	0.180253
3.11064	0.106731
3.13388	0.0669075
3.2194	0.0550796
3.23291	0.183869
3.24213	0.0904557
3.28184	0.0328878
3.30429	0.164751
3.35176	-0.0610885
3.36502	0.180538
3.37345	0.0871059
3.3951	0.119687
3.45641	0.107691
3.46825	0.116588
3.60874	0.0844493
3.72139	0.186107
3.94386	0.151578
3.98525	0.105238
4.09508	0.18887
4.12637	0.174651
4.16558	0.0836082
4.19097	0.147689
4.22574	0.110446
4.26422	0.132337
4.26681	0.13978
4.3286	0.128366
4.39592	0.0806719
4.49036	0.123358
4.53414	0.0814074
4.6212	-0.174141
4.82637	0.268607
4.87497	0.153755
5.04813	0.254701
5.38474	0.251365
5.56673	-0.0808058
5.82649	0.022056

## Sheet: Rat7
DeltaR2*	Concentration	DeltaR2* mean	Concentration mean	Concnetration STD
0.000724968	0.0274196	0.182097	0.015715	0.0547798
0.00232887	-0.0232878	0.732551	0.0319288	0.0429276
0.00241129	-0.0178408	1.24848	0.0316446	0.0325198
0.00471255	-0.0278203	1.66414	0.0290914	0.0395454
0.00533864	0.014327	1.95396	0.0335754	0.0363219
0.00856507	0.0607127	2.21418	0.0365854	0.0394924
0.0113373	0.0611565	2.4552	0.0351131	0.0375337
0.0125294	0.0103578	2.67094	0.0330102	0.0374875
0.0126891	0.0101462	2.93315	0.0426808	0.0413634
0.0133363	0.00825136	3.19758	0.0379306	0.0371479
0.0169843	-0.0330071	3.46186	0.035018	0.0414977
0.0196387	0.111456	3.72433	0.0411998	0.0422444
0.0223186	0.0293452	3.96764	0.0360646	0.0428358
0.023157	0.0350487	4.23398	0.043854	0.0396673
0.0258572	0.0394885	4.47242	0.0432298	0.0441031
0.0265772	0.00302441	4.69623	0.0341745	0.0454027
0.0311563	0.0106139	4.90934	0.044464	0.0416227
0.035466	-0.0224531	5.16094	0.0553343	0.0438555
0.039399	-0.0322916	5.38523	0.0477918	0.0461562
0.0404981	0.0776984	5.59597	0.0440207	0.0382195
0.0426988	-0.0327017	5.8056	0.0436198	0.0418848
0.0484057	-0.0223256	6.03465	0.0412987	0.0394636
0.0519947	-0.0206106	6.30629	0.0357838	0.044407
0.0545532	0.0166753	6.58632	0.0435264	0.0460844
0.0584096	0.0179512	6.86242	0.0530063	0.0427049
0.0597026	-0.0126662	7.16093	0.051547	0.0431991
0.0648428	-0.0020494	7.50247	0.048069	0.0474899
0.0652886	0.0672604	7.7947	0.0486803	0.0399635
0.0678782	0.100886	8.12344	0.0460513	0.0413965
0.0685238	-0.113613	8.53353	0.0606436	0.0440987
0.0687514	-0.0216067	8.90018	0.0490526	0.0455164
0.0724324	0.00797877	9.29627	0.0517287	0.0418657
0.0726886	0.0187804	9.75465	0.0642668	0.047723
0.0744813	-0.0231763	10.2126	0.0516036	0.0421127
0.0858242	-0.0175831	10.6938	0.0665796	0.0439467
0.0908749	0.00564704	11.3291	0.0619276	0.0425665
0.0923524	0.116491	11.9641	0.0678594	0.0416566
0.0953041	0.0281264	12.5654	0.068995	0.0464271
0.0962901	-0.0139893	13.4719	0.0728022	0.0369686
0.0983233	0.0194113	14.5166	0.0683327	0.0446069
0.109634	0.018274	15.8318	0.0692831	0.0409788
0.117657	0.0282562	17.5927	0.0725945	0.0449321
0.121162	-0.0358562	22.8926	0.0831676	0.049522
0.126751	0.0979042
0.128406	-0.00507715
0.129145	-0.088801
0.13203	0.0575976
0.133024	0.0300705
0.140806	-0.00748608
0.14866	-0.0294299
0.153379	0.008267
0.153515	-0.0702006
0.154466	-5.90022e-05
0.154999	-0.00166914
0.161581	0.00945406
0.178488	-0.000325593
0.192064	0.041274
0.19804	-0.0936147
0.214304	-0.00493244
0.218348	-0.0125395
0.21905	0.0284935
0.220719	-0.0387626
0.223082	0.00529601
0.226423	0.00225518
0.22726	-0.00161449
0.227394	0.0427788
0.230392	0.243603
0.251844	0.0858977
0.256638	-0.0192531
0.25854	0.143075
0.277902	0.0239654
0.28692	0.184339
0.29657	-0.0235166
0.298582	-0.0145131
0.3024	0.150764
0.307572	0.0413977
0.313892	0.0545752
0.316466	0.0213149
0.31648	-0.0199538
0.325903	-0.0187635
0.327826	0.0187007
0.339434	-0.0205313
0.342662	0.10116
0.345032	-0.00566975
0.37088	0.0300335
0.373487	-0.0102947
0.378286	0.0853845
0.381852	-0.0107875
0.387111	-0.0127089
0.391042	-0.00474655
0.398384	0.042196
0.424654	-0.0580912
0.425041	0.0125902
0.431091	0.0247106
0.431765	-0.0720097
0.432307	-0.00102747
0.436092	0.104474
0.44758	0.00144519
0.448213	0.0277568
0.461814	0.025199
0.464633	0.0279893
0.464886	0.0306239
0.467613	0.0854992
0.470043	0.0358808
0.47029	-0.0101162
0.471488	0.0140234
0.475365	-0.00432194
0.479507	0.040821
0.480914	0.0201687
0.483493	-0.0504259
0.48813	0.0166937
0.499537	0.000616948
0.500187	0.10708
0.502953	0.130617
0.508502	0.0142676
0.510512	-0.000902025
0.51594	0.0455397
0.523348	-0.00823255
0.528786	-0.0460653
0.529287	0.0313103
0.548763	-0.0183094
0.553649	-0.00082457
0.554347	0.0392617
0.556849	0.115705
0.558312	0.00368604
0.577771	0.0304603
0.585647	0.0140385
0.615697	-0.0124246
0.621114	0.0582893
0.621419	0.0330069
0.624734	-0.0137754
0.640534	0.0930727
0.646728	-0.0100288
0.648	0.0365565
0.650552	0.0297299
0.65913	0.00940893
0.661819	0.0618116
0.664812	0.0712138
0.676704	-0.0251579
0.677344	-0.034457
0.678863	0.0141872
0.686592	0.0386813
0.686618	0.0352991
0.706244	0.00134519
0.70749	0.0843871
0.716663	0.0291768
0.718081	0.025028
0.719249	0.0855305
0.719357	0.0721154
0.719646	0.0477143
0.727927	0.0716094
0.751268	0.0712845
0.757305	0.0321114
0.763308	0.0478079
0.763472	0.000860134
0.771835	0.112166
0.771849	0.0466956
0.777522	0.00252629
0.780905	0.0276258
0.781507	0.0144456
0.78268	0.0266996
0.804431	0.138138
0.808498	-0.00685996
0.809949	0.0694981
0.816012	0.0224418
0.8197	0.0525474
0.820077	0.0491542
0.823808	0.0354688
0.827986	-0.0134768
0.829083	0.0270616
0.847554	0.0148912
0.854673	0.10595
0.858987	0.0241393
0.863551	0.0221451
0.873874	0.0494801
0.889146	0.0310885
0.890328	0.010246
0.893774	0.0542038
0.89389	0.0451995
0.904989	0.0540549
0.917884	0.103098
0.92146	0.00983807
0.924621	0.0503834
0.933655	0.00188257
0.937023	0.0229004
0.94391	0.177459
0.949761	-0.0491659
0.952263	0.0038413
0.954065	0.0288836
0.970117	0.0158572
0.989435	0.018076
0.995528	-0.0685375
0.998255	0.0427946
1.00502	0.078341
1.00542	0.0275727
1.00555	0.0850037
1.00598	-0.0728542
1.00745	0.0676501
1.01227	0.00936397
1.02746	0.00549194
1.03986	0.00902412
1.04389	0.0442331
1.04616	0.0421361
1.0508	0.0493784
1.05726	-0.0195746
1.05776	0.0264656
1.05986	0.042335
1.06147	0.0476796
1.06377	0.0312771
1.06467	0.0106747
1.06801	0.0231121
1.06819	0.056439
1.0682	0.0504229
1.07092	0.0277621
1.07483	0.0329536
1.08122	0.0773829
1.08428	-0.000841727
1.08564	-0.00155581
1.09224	0.0252
1.0977	0.0183816
1.10772	0.0342911
1.11336	0.0257354
1.11444	0.0507037
1.11743	0.0184374
1.11772	0.0854783
1.1249	0.0543284
1.13248	0.0667815
1.13564	-0.0307873
1.13933	0.0367772
1.13998	0.0686133
1.14378	-0.00185601
1.14524	0.0257354
1.14885	0.0413491
1.15172	0.0702703
1.15313	0.0397354
1.15661	0.0646276
1.15969	0.0755941
1.1654	-0.0206581
1.17057	0.0492181
1.17148	-0.0324516
1.17485	0.0730562
1.17922	0.0493862
1.18242	0.0696774
1.19936	0.00014767
1.20249	0.0358187
1.20519	0.00727594
1.21149	0.0316242
1.21372	0.0606104
1.21382	0.016716
1.21731	0.065051
1.21865	0.00932074
1.22878	0.0250164
1.23384	0.014584
1.23978	-0.00648192
1.24145	0.0378857
1.25267	0.0247771
1.26384	0.027523
1.27036	0.0662029
1.27368	0.0740973
1.30418	0.0341199
1.30622	0.0707931
1.31626	0.0561698
1.32889	0.0338623
1.33075	-0.00312531
1.33234	0.0841957
1.3347	-0.00233511
1.33609	0.0604115
1.34991	0.00746863
1.35658	0.0229822
1.36016	-0.00266635
1.36717	0.0162253
1.36947	0.00379253
1.36987	-0.00519926
1.37324	0.0537375
1.37414	0.0848914
1.38029	-0.0108558
1.38415	0.0200775
1.39027	0.0243109
1.39475	-0.0127501
1.3987	0.0873504
1.40218	0.0806368
1.41517	0.11291
1.42902	0.0610124
1.43033	0.0438167
1.43274	-0.0471898
1.43769	-0.00806787
1.44246	0.00994388
1.44549	0.0106461
1.44981	0.0324449
1.45513	0.0262125
1.46092	0.0467867
1.46121	0.0789418
1.46291	-0.0348321
1.46318	-0.000467122
1.46356	-0.010008
1.46424	0.0846005
1.46837	0.0389877
1.47169	0.0337432
1.47692	-0.0341188
1.48759	0.0179062
1.48842	-0.0460728
1.49383	0.0241246
1.49453	0.0233161
1.50026	0.0460176
1.50144	0.0751089
1.50332	0.0398589
1.50887	0.0477851
1.50915	0.0346703
1.51636	-0.0355288
1.51654	-0.00442294
1.51684	0.0388606
1.51704	0.0153769
1.51728	0.02435
1.51943	0.0018282
1.52171	0.00689942
1.52554	0.0178675
1.53141	0.0381786
1.53173	0.0731076
1.5341	0.0548018
1.53467	0.0170009
1.53569	0.0345101
1.5393	0.0391196
1.54579	0.0403604
1.54746	-0.00711176
1.54762	-0.03134
1.54899	0.00864258
1.55661	0.00455381
1.55859	0.0227262
1.58678	0.0321519
1.60353	0.0557951
1.61361	-0.116985
1.61712	0.0660751
1.62713	0.0324862
1.62782	-0.0292277
1.6304	-0.00988413
1.63395	0.053307
1.63833	-0.0112803
1.64353	0.0344648
1.64614	0.107193
1.64884	0.0303004
1.65568	0.0409526
1.66643	0.00538257
1.66668	0.0671947
1.67114	-0.0140963
1.67176	0.0153495
1.67416	0.0860325
1.67481	0.105067
1.67934	-0.0371536
1.68313	0.0242496
1.68521	0.0126542
1.688	-3.26759e-05
1.69169	0.0573649
1.6923	-0.015956
1.69402	0.0215915
1.69718	0.00746508
1.69888	0.0482291
1.69965	0.0890736
1.70355	0.0735537
1.70605	-0.00773492
1.70705	-0.012444
1.71011	0.0664371
1.73036	0.046372
1.7342	0.0336393
1.7353	0.0946535
1.73547	0.0835308
1.73659	0.0489042
1.73805	-0.0194084
1.74103	0.0480593
1.74329	0.0939525
1.74386	0.00800886
1.74481	0.0223582
1.7454	0.048675
1.74575	0.0483818
1.74696	0.024938
1.74871	0.0503187
1.74966	0.0212569
1.7572	0.0859459
1.75818	0.076353
1.75867	0.0729118
1.75906	0.0495662
1.75959	0.020791
1.76809	0.0326594
1.76852	-0.0114423
1.76938	-0.0155004
1.77043	0.0258416
1.7745	-0.0051595
1.77853	-0.0139574
1.77895	0.0163803
1.7797	-0.000533936
1.78145	0.0786131
1.78217	0.0664757
1.78807	-0.0320304
1.7903	0.0442704
1.79234	-0.0257389
1.79323	0.110689
1.79458	-0.00805646
1.7954	0.0162812
1.79824	0.00870649
1.79853	0.119737
1.80278	0.0605307
1.80637	0.0877261
1.80709	0.00817917
1.80709	0.0511945
1.8091	0.061693
1.81736	-0.00807638
1.82284	0.0164923
1.82414	-0.00336116
1.82535	-0.0155296
1.82983	0.0929611
1.8301	0.125964
1.84722	0.0584078
1.84736	0.0241567
1.85026	-0.0143663
1.85247	0.0792528
1.85273	0.0800957
1.85741	0.059688
1.85777	0.0370073
1.85905	0.0657807
1.86091	0.0418464
1.86195	0.0369701
1.86316	0.0639728
1.86404	0.0260093
1.87374	0.00727533
1.87443	-0.0253252
1.87473	-0.0408438
1.87608	0.0985907
1.88006	0.0425766
1.89779	0.0685138
1.90051	0.0354098
1.9015	0.00490733
1.90273	0.078039
1.90754	0.0557286
1.90882	0.0575821
1.91008	-0.00171825
1.91184	0.085513
1.91257	0.0518228
1.91413	0.0152523
1.91479	0.00833907
1.92161	0.031333
1.92601	0.0419187
1.92682	0.0507941
1.92815	0.0319554
1.93046	-0.00957862
1.93376	0.0309728
1.93537	0.0549851
1.94285	0.0110051
1.9449	-0.0312217
1.94627	-0.0068531
1.94657	0.0635719
1.9466	0.0922233
1.94921	0.0222884
1.96101	0.0752376
1.96346	0.0550406
1.96395	0.105316
1.96979	0.0632962
1.97023	-0.0258167
1.97311	-0.0188179
1.97932	-0.0143359
1.98933	0.029798
1.99099	0.025285
1.99333	0.0346913
1.99356	0.0113304
2.0018	0.0512148
2.00414	0.0219557
2.00506	0.0365879
2.00779	0.0436271
2.00901	0.0108574
2.01128	0.0211927
2.01551	0.071951
2.01614	-0.00142666
2.01747	0.0565314
2.02008	0.0557925
2.02032	0.0550814
2.02078	0.0218761
2.0245	0.0214914
2.02493	-0.0379254
2.02606	0.0596106
2.02829	0.0892309
2.02861	0.0125168
2.03818	-0.011009
2.04209	0.0126041
2.04361	0.0473742
2.04378	0.0533534
2.04597	0.0134714
2.05291	-0.0162556
2.05492	0.0982219
2.05546	0.0341971
2.05726	-0.0374171
2.05787	0.0914365
2.06325	0.00314603
2.0698	0.04162
2.07013	0.0359232
2.07293	0.0481685
2.07959	-0.0268389
2.07984	-0.0180277
2.08464	0.0643707
2.08654	0.0131447
2.08885	0.0363398
2.09205	0.0144424
2.09326	0.0269652
2.09499	0.0195386
2.09563	-0.0343012
2.09621	0.0340786
2.09662	0.0566266
2.0985	0.0623426
2.09856	0.0649036
2.10072	0.101949
2.1022	0.0177273
2.10376	0.0776101
2.10703	0.0566475
2.12012	0.0491564
2.12465	-0.00167444
2.12605	-0.0253972
2.12681	-0.00578909
2.13069	0.00226993
2.13123	0.0385191
2.13428	0.0239853
2.13752	0.0115662
2.13924	0.029293
2.14079	0.0215095
2.14236	0.0721723
2.14368	0.0120749
2.15402	0.00555018
2.15625	0.0534852
2.15728	0.0646085
2.16072	0.0176388
2.16091	0.078891
2.16129	0.0200559
2.16294	0.0916656
2.16636	0.0347665
2.17295	0.0128155
2.1789	0.0427517
2.17921	0.0523108
2.18063	-0.065438
2.18203	0.0451049
2.1821	0.0649082
2.18289	-0.00665819
2.18409	-0.0144079
2.18796	0.0852832
2.1943	-0.0209033
2.19478	0.0417035
2.19729	0.032627
2.19818	0.0477307
2.19868	0.085042
2.19893	0.0565927
2.20002	0.0788496
2.20083	0.0119916
2.20436	0.0516954
2.20616	0.0445924
2.21462	0.0371914
2.22026	0.0284821
2.22076	0.0949699
2.2213	0.0633285
2.22291	0.0685505
2.22554	0.0486023
2.22785	0.0898804
2.23089	-0.0192489
2.2354	-0.0088533
2.23563	0.00834517
2.24238	0.0586805
2.24374	0.0731159
2.24446	-0.0940397
2.2451	0.053664
2.24716	0.0276883
2.24904	0.0632821
2.25158	0.028414
2.25426	-0.0132462
2.25654	0.0219231
2.25682	0.0374259
2.26068	0.0403563
2.26282	-0.0438011
2.27814	0.0202961
2.27924	0.0989103
2.28089	-0.0276783
2.28097	0.0502244
2.28119	0.0156358
2.28128	0.0829121
2.28128	0.076764
2.28514	0.0408634
2.28927	0.0656519
2.29249	-0.00253986
2.29453	0.0661412
2.29455	0.0360335
2.295	0.0550403
2.2953	0.0159302
2.2963	-0.00246324
2.297	0.0468973
2.30016	-0.0211051
2.30031	0.0983081
2.30036	0.0867623
2.30227	0.121674
2.30244	0.0868579
2.30781	0.0619245
2.3122	-0.0244202
2.31225	0.0431961
2.31586	-0.0186261
2.3174	0.107966
2.32406	0.0338907
2.32418	0.0364483
2.3306	0.0442693
2.33061	0.0939474
2.33743	0.0474622
2.33997	0.00942707
2.34476	0.0214169
2.35378	0.0399594
2.35811	0.03064
2.36013	0.109074
2.36154	0.0310099
2.36192	-0.00241205
2.36414	0.0513864
2.36478	0.0975436
2.37087	0.0441823
2.37151	-0.0587948
2.37462	-0.015854
2.37558	-0.0129944
2.37924	0.0471869
2.38562	0.0401672
2.39508	0.00709079
2.39517	0.0829224
2.39616	0.0789496
2.39759	0.0692476
2.39991	0.0390687
2.40239	0.0854271
2.40672	0.00291451
2.40727	0.0445365
2.40839	0.0114729
2.41172	0.0293918
2.41326	0.0067182
2.4159	0.0177673
2.41595	0.06908
2.41617	0.0492964
2.41809	-0.0208738
2.4201	-0.0602242
2.42198	0.0157232
2.42595	0.0345914
2.42813	0.00520812
2.42839	0.0406192
2.42903	0.0439851
2.431	0.0602038
2.43359	0.0168445
2.43468	0.0971484
2.43966	0.04636
2.44407	0.0231136
2.445	-0.0122454
2.44646	-0.0303648
2.45594	0.0800836
2.45605	-0.0469081
2.45622	0.0224198
2.45818	0.00601959
2.45845	0.10475
2.46058	7.87515e-06
2.46091	0.0297718
2.46117	0.0871661
2.46121	0.0744424
2.46338	-0.0299777
2.46603	-0.0171777
2.46772	0.0100239
2.46874	0.047088
2.47056	0.0318309
2.47332	-0.031617
2.48095	0.0448949
2.48144	0.0356341
2.48404	0.0358618
2.4849	0.0476742
2.48855	0.114684
2.48898	0.0420387
2.49549	0.00163597
2.4955	0.0280314
2.49908	0.055266
2.50258	0.0412411
2.5034	0.0886077
2.50414	0.0963029
2.50585	0.0263946
2.50615	0.0442244
2.50733	0.0280053
2.50794	0.0445181
2.51165	0.0782419
2.51227	0.0258353
2.51297	0.0540784
2.51354	0.0466311
2.51674	0.0444365
2.51769	0.069807
2.51775	0.0203943
2.51835	0.0306794
2.52022	-0.0226326
2.52045	0.0161854
2.52192	0.0156488
2.52546	0.0523574
2.53096	0.00262894
2.5368	-0.0380889
2.53831	0.0763021
2.54002	0.0431308
2.54412	0.0821614
2.54473	0.023829
2.54583	0.051611
2.5473	0.0302791
2.55089	0.0330948
2.56125	0.0386056
2.56439	0.100333
2.56903	0.065506
2.57163	0.069179
2.57296	0.0534934
2.57512	-0.014798
2.57856	0.0184613
2.58656	0.0648801
2.58793	0.0589675
2.5887	0.0966699
2.59134	0.0593527
2.59361	0.011725
2.59444	0.0388294
2.59704	0.0789426
2.59714	-0.00253415
2.59724	0.044452
2.59784	0.0640853
2.59839	0.012295
2.5992	0.0818641
2.60511	0.0355304
2.60531	0.0375038
2.60825	0.052223
2.61072	0.00638803
2.61083	0.00145104
2.61161	0.00741075
2.61316	0.0838205
2.6145	0.124621
2.61562	0.0239688
2.61622	-0.0101853
2.61706	0.0646873
2.622	-0.013239
2.62202	0.0812106
2.62766	-0.0528003
2.63085	-0.0191523
2.6327	0.0181336
2.63312	0.0392909
2.63743	0.0571135
2.63858	0.0660296
2.64477	-0.0152905
2.64694	0.0468744
2.64731	0.0697311
2.64993	0.107966
2.65072	0.0728202
2.65131	0.0263232
2.65145	0.0298406
2.65473	0.0422353
2.6631	-0.017979
2.66632	0.0438926
2.66718	-0.0246744
2.6683	0.0577597
2.66951	-0.0173984
2.67141	0.0457781
2.67351	-0.00110296
2.67473	0.0267526
2.6765	0.0069055
2.67992	0.0477655
2.67994	0.0121287
2.67996	0.0547251
2.68112	0.0101992
2.68208	-0.013649
2.68438	0.0214807
2.68739	0.0465123
2.68957	0.0837325
2.68961	0.0703638
2.69329	0.0129217
2.69457	0.030162
2.69677	0.0282286
2.69866	0.0137743
2.69916	-0.0557772
2.70065	0.0604063
2.70182	0.0241365
2.70352	0.0530138
2.70357	-0.0216065
2.70407	0.0711229
2.70578	0.0300333
2.70645	0.099853
2.7073	0.0282965
2.70925	0.120115
2.71243	-0.0104653
2.71603	0.00558218
2.71687	0.0799179
2.71794	0.090351
2.718	0.0444614
2.72532	-0.0246597
2.72628	0.0272837
2.72901	0.0219539
2.73144	0.0689431
2.74194	0.016376
2.74299	0.0153954
2.74474	0.0397068
2.74486	0.0681695
2.74962	0.0178632
2.75701	0.0594077
2.76257	-0.00543943
2.76282	0.0112557
2.76438	-0.0359198
2.76599	0.0724062
2.76805	0.0236907
2.76875	-0.0277335
2.77563	0.0538124
2.77968	0.0131176
2.78146	0.0111482
2.78285	-0.00384575
2.78683	0.00476331
2.78716	0.0566092
2.78851	0.0451372
2.78934	-0.0424967
2.79028	0.0603868
2.7926	0.0806495
2.80175	0.119724
2.80269	0.0151026
2.80994	0.0358704
2.81058	0.0454493
2.81399	0.0456362
2.81438	0.0364
2.81706	0.101707
2.82242	-0.00950633
2.82669	0.0298759
2.83139	-0.0324888
2.8405	0.0943481
2.8499	0.0330174
2.85034	0.000312745
2.85107	0.0683647
2.85251	-0.0335674
2.85393	0.0868254
2.85399	0.0527564
2.85541	0.0627019
2.85706	0.04886
2.85771	0.0531901
2.86576	0.140114
2.86579	0.0499642
2.87421	0.0273249
2.87465	0.0311311
2.87656	0.0321547
2.88374	0.0831955
2.88509	0.0442973
2.88864	-0.00844613
2.89025	-0.0078499
2.89275	-0.0297602
2.89455	0.106154
2.89687	0.0740157
2.8989	0.0165347
2.89909	0.0171619
2.89966	0.0575676
2.9034	0.0512727
2.90498	0.0854411
2.91333	0.0416384
2.91531	0.0338183
2.91797	0.00556368
2.92099	0.0676637
2.92549	0.0543547
2.92639	0.0246838
2.93465	0.0630719
2.9352	0.0887198
2.93935	-7.35896e-05
2.94171	0.0108061
2.94869	0.102956
2.95032	0.0819053
2.95252	0.109944
2.95356	0.0298421
2.95521	-0.00480819
2.95569	0.0986738
2.95887	-0.00500096
2.95896	0.0850653
2.96186	0.0678991
2.96552	0.0102761
2.97117	0.0796257
2.97449	0.0180367
2.97456	0.088856
2.97964	0.0626844
2.98611	0.065828
2.99096	-0.109378
2.99111	0.0681082
2.99388	0.0886332
2.99867	0.0646658
3.0005	0.046352
3.00133	0.00405025
3.0034	0.0146451
3.01146	0.0645544
3.01263	0.0204417
3.01445	0.0384655
3.02584	-0.020754
3.02829	0.0238302
3.03106	0.0739019
3.03464	0.0257197
3.03481	-0.0118051
3.03533	0.0724796
3.03566	0.0297174
3.03646	0.0918204
3.04041	0.0189465
3.05009	0.0474267
3.05048	-0.0223407
3.05054	0.0846594
3.05079	0.00220449
3.05292	0.0287683
3.05467	0.0274773
3.06027	0.021784
3.06105	0.0143077
3.06345	0.11886
3.06689	0.0263304
3.06759	0.0838523
3.07092	0.0288872
3.07369	0.0895399
3.07489	0.0138848
3.07741	0.0485577
3.07984	0.047916
3.08002	0.0391944
3.08166	-0.0208232
3.08426	-0.0296208
3.08487	0.0843254
3.09278	0.019283
3.09332	0.0239007
3.09627	0.0119947
3.09684	0.0226102
3.09755	-0.00540817
3.09857	0.0214096
3.09864	0.0689973
3.09891	0.0821692
3.09891	0.0550113
3.0997	0.0167386
3.1086	0.0382403
3.11121	0.0522781
3.11286	0.0234212
3.11526	0.100393
3.11612	0.0519038
3.11672	0.104383
3.11727	0.0271623
3.12043	0.0234349
3.12259	-0.00673287
3.12551	0.0166773
3.12764	-0.00203915
3.13075	0.0901908
3.13086	0.0500971
3.13088	0.0479464
3.13908	0.0433346
3.13971	0.0717987
3.14293	0.0323789
3.15201	0.0340536
3.15362	0.0232986
3.1652	0.0604038
3.16693	0.0209158
3.17765	0.081858
3.17934	0.0972824
3.1796	0.0557156
3.19007	0.0329535
3.19119	-0.0163739
3.19291	0.0311929
3.19378	0.0159609
3.1945	0.0875366
3.19671	-0.00732446
3.19864	-0.00731412
3.19921	-0.0204628
3.20157	0.0885803
3.20285	0.00124186
3.20319	0.110986
3.20691	0.0582348
3.20924	-0.0695114
3.2123	0.0524898
3.21356	-0.0258185
3.21402	0.00694747
3.2153	0.0874226
3.22424	0.0315818
3.22817	0.0543143
3.23138	0.0409005
3.2322	0.0412919
3.24041	0.0575703
3.24111	0.0193694
3.24673	0.0451743
3.2504	0.0461967
3.25223	0.0703089
3.25601	0.0426332
3.25753	0.062148
3.25836	0.0241045
3.2584	0.0847626
3.26029	0.0511863
3.26122	0.0574434
3.26219	0.108222
3.2649	0.0727831
3.26599	-0.0523012
3.26832	0.0357129
3.26915	0.0654652
3.27018	-0.0101137
3.2733	0.03823
3.27706	0.0772283
3.28081	0.045227
3.28246	0.0693164
3.28379	0.0108258
3.28563	0.0130007
3.28919	-0.0231096
3.29276	0.0730122
3.29303	0.0954262
3.29353	0.0563407
3.29424	0.0534252
3.29756	-0.0151112
3.29761	0.0227681
3.2981	-0.0125811
3.30069	0.0520195
3.30241	0.0069668
3.30633	0.0974289
3.31247	0.0885507
3.31284	0.00672503
3.3139	-0.00594228
3.31796	0.0292777
3.32111	0.0042871
3.32389	0.0531898
3.32739	0.0186404
3.3274	0.0353213
3.32806	0.0298299
3.33318	-0.00960818
3.33425	-0.046806
3.33563	0.0261877
3.34076	0.0906545
3.34301	0.0885762
3.34418	-0.0542381
3.3451	0.00761152
3.34782	0.0261851
3.34874	0.0360096
3.36151	0.0140693
3.363	0.0449004
3.36687	0.0363958
3.36897	-0.0853825
3.36988	0.0535127
3.36998	0.122397
3.37266	-0.0101985
3.37471	0.00893997
3.38267	0.0569058
3.38767	0.058647
3.39561	0.0574505
3.39642	0.0684693
3.40197	0.0900799
3.40239	-0.000176297
3.40421	0.0695158
3.40536	0.133551
3.40538	0.0480754
3.40675	0.0486827
3.41087	0.0830128
3.41289	0.0747135
3.41858	0.0773865
3.41911	-0.0289964
3.41993	-0.0113143
3.42109	0.0377502
3.42294	-0.00762706
3.42584	0.0344626
3.42867	0.0543058
3.43498	0.0160675
3.43671	0.07889
3.44048	0.0510481
3.44457	0.0569727
3.4446	0.0425702
3.44495	0.089175
3.44588	-0.00106911
3.44999	0.0571666
3.45684	0.0403879
3.45701	0.0754616
3.45724	0.00278295
3.45862	0.0504205
3.46115	0.060004
3.4624	0.0753925
3.46665	-0.0385419
3.47059	0.054501
3.47126	0.0312195
3.48556	0.0444182
3.48562	0.101519
3.48577	0.00713295
3.48835	0.0686361
3.49038	-0.0316352
3.49509	0.0534445
3.5	0.0757895
3.50551	-0.0120772
3.50567	0.0120932
3.51193	0.011239
3.51445	0.117379
3.51983	-0.0408926
3.52226	0.0274064
3.52491	0.0354098
3.52617	0.057179
3.52862	-0.00226549
3.52962	0.0317132
3.53513	0.0681168
3.5352	-0.0266173
3.53621	0.0540903
3.53988	0.0762828
3.54142	0.0404259
3.5615	0.0632051
3.5682	0.0862177
3.57866	-0.0086258
3.57912	0.0169594
3.57927	0.0464059
3.58035	0.0615907
3.58268	0.0633095
3.58609	0.0354576
3.58726	0.0250224
3.58801	0.0218885
3.58914	0.0246984
3.59071	-0.0278753
3.59204	0.0843354
3.59374	0.0345829
3.59449	0.023053
3.59723	0.0381651
3.59956	-0.023517
3.59984	0.00393722
3.60336	-0.0731034
3.60699	0.0594872
3.60842	0.0205845
3.61175	-0.0390126
3.61246	0.0445142
3.61443	0.0274036
3.61471	-0.00113729
3.61606	0.0289626
3.62288	0.039573
3.62532	0.0360223
3.62569	0.0957326
3.62941	0.0318849
3.62991	0.0371231
3.63131	0.0512659
3.63469	0.0539257
3.63747	0.0812084
3.63868	0.0442125
3.64181	0.0673903
3.64588	0.0715264
3.6499	0.109662
3.65034	0.0270655
3.65362	0.0631303
3.65515	-0.0265257
3.6552	0.0706794
3.6586	0.0456436
3.66115	0.0279601
3.66136	0.0879754
3.66259	-0.0152542
3.66328	0.038066
3.66444	0.10067
3.66479	0.0505047
3.66606	0.0844762
3.66919	0.0851479
3.67159	0.1023
3.67421	0.0849319
3.6745	-0.0052618
3.67772	0.0551383
3.68793	0.114388
3.69939	-0.0407883
3.70282	-0.0149926
3.70584	0.0109362
3.70812	0.0197972
3.70862	0.0621596
3.70924	0.0011929
3.71058	0.0137432
3.71206	0.0807819
3.71392	-0.0155234
3.7151	0.0635661
3.71757	-0.0251774
3.71794	0.0754147
3.71865	0.0979551
3.72221	-0.0108344
3.72253	0.0741879
3.73391	0.0738427
3.73514	0.0311924
3.73798	-0.0243803
3.73844	0.0184194
3.73845	-0.0162252
3.74269	0.0387524
3.74607	0.05436
3.74731	0.0229037
3.74755	0.0496511
3.74958	0.0342042
3.75395	0.0860315
3.754	0.0329429
3.7552	-0.0147725
3.75657	0.0626772
3.75791	0.0825407
3.76271	0.00328842
3.76309	0.000601759
3.76333	-0.0361631
3.76634	0.0680459
3.76772	0.0789584
3.76774	-0.057314
3.76883	-0.00643731
3.77167	-0.0169466
3.7746	0.107132
3.77815	0.0966367
3.78831	0.0428699
3.79098	0.100417
3.79645	0.0441764
3.79677	0.0345775
3.80187	0.0779231
3.80243	0.146819
3.80581	0.0213742
3.80689	0.0505223
3.80993	0.0742261
3.80996	-0.0166872
3.81561	0.0330576
3.8165	-0.0432145
3.81746	0.0415686
3.81781	0.0323971
3.82804	0.0668539
3.82876	0.0159181
3.83007	0.00521851
3.83035	0.0866938
3.831	0.0491983
3.83192	0.0487028
3.83252	0.0985106
3.83718	0.0441195
3.839	0.0107716
3.84092	0.0997281
3.84104	0.0440519
3.84205	0.0175678
3.84327	0.103914
3.85925	0.0895803
3.86114	-0.00871756
3.86629	-0.0305494
3.86721	-0.0131993
3.86932	0.0884607
3.86982	0.0407669
3.87069	0.0472005
3.87137	-0.0323956
3.87373	-0.00926423
3.87499	0.0932891
3.87948	-0.0165912
3.88032	0.034568
3.88108	0.121404
3.88151	-0.0428559
3.88399	0.0167374
3.88479	0.101787
3.88524	0.0182965
3.89051	0.0339996
3.89252	0.0655995
3.89907	0.0025073
3.89973	0.0962593
3.90198	0.0165666
3.90505	0.0218165
3.9054	-0.0149774
3.90824	0.0245309
3.90852	0.0334216
3.91072	0.0938149
3.9111	0.0176803
3.9137	0.0274109
3.91421	0.0252769
3.91478	0.103678
3.91507	0.0039398
3.91599	0.0649989
3.92541	-0.0458707
3.92762	-0.0625793
3.931	0.0682114
3.93287	0.0549308
3.93325	0.0133383
3.93445	0.0357368
3.93673	0.0587236
3.93986	0.0340036
3.94328	0.0482433
3.94436	0.0130576
3.95137	0.0311111
3.95778	0.0250728
3.96514	0.0505935
3.96634	0.0633025
3.96814	0.03348
3.96845	0.00419616
3.96988	0.0901018
3.97392	0.0958975
3.97603	0.0957062
3.97971	-0.0036396
3.9821	0.0568177
3.98751	0.0721197
3.99013	0.00328201
3.9923	-0.0280867
3.99264	0.0628523
3.99617	0.0359728
3.99672	0.103926
3.99865	0.0911558
4.00026	-0.0242167
4.00061	0.0331273
4.00114	-0.00175417
4.00135	-0.00949838
4.00378	0.0251042
4.01616	0.0887105
4.01715	0.0842801
4.01728	-0.0313772
4.01791	0.0776161
4.01828	0.0402933
4.0197	0.0476969
4.02882	0.0801682
4.04118	0.0492184
4.04319	0.0244082
4.04624	0.0288725
4.0496	0.0875221
4.05532	0.0849644
4.05829	0.0704262
4.06223	-0.0536628
4.06921	0.00890157
4.07143	-0.0259669
4.07239	-0.01616
4.07273	0.0554959
4.07356	0.10131
4.07479	0.0773794
4.07551	0.011422
4.07711	0.105518
4.07853	0.00487142
4.08215	0.0401771
4.08504	0.024619
4.08732	0.00532303
4.09057	0.00245861
4.09562	0.0640882
4.10008	0.0206414
4.10222	-0.0221904
4.10227	0.0644399
4.10228	0.00213121
4.1036	0.0764313
4.10497	0.0637647
4.10968	0.0972662
4.11223	0.000975216
4.12299	0.0857744
4.12304	0.0921452
4.1234	0.016598
4.12572	0.061146
4.12627	-0.0360372
4.12753	0.0730696
4.1361	0.1035
4.13929	0.0615817
4.1432	0.0290224
4.14462	-0.029425
4.1535	0.0202831
4.15529	0.0175154
4.15555	0.00821213
4.15569	0.057105
4.15742	-0.00738426
4.15987	0.100907
4.16203	0.0936742
4.16528	0.0620528
4.16613	0.0659632
4.16627	0.0470814
4.16635	-0.0292752
4.16662	0.0371755
4.16737	0.0438894
4.16953	0.0880725
4.1728	0.0290535
4.17332	0.0212482
4.17783	0.0769965
4.18025	0.0409592
4.18363	0.0174853
4.18525	0.108754
4.1887	0.0344701
4.18983	0.0778449
4.19785	0.0329097
4.20327	0.0494096
4.20866	0.0586156
4.20983	0.0606118
4.21047	0.0508434
4.21151	0.00138084
4.2118	-0.0283409
4.22338	0.0271952
4.22655	0.065415
4.22723	0.041427
4.23173	0.0513248
4.23199	0.0585694
4.23702	0.0745856
4.23962	0.0996321
4.24148	0.100255
4.2422	0.0437863
4.24452	0.0469826
4.25026	0.0767194
4.25108	0.07303
4.25135	0.00358995
4.26162	0.0984777
4.26848	0.0932662
4.26873	0.0866343
4.26886	0.00224739
4.27133	0.0332941
4.27333	0.0863298
4.27547	0.00465674
4.27612	0.129394
4.27724	-0.0181989
4.27783	0.0048921
4.27828	0.0383816
4.28215	0.00789091
4.28504	0.00174179
4.28641	0.0462187
4.2883	0.0241031
4.2951	0.0416157
4.29804	0.0517546
4.30261	0.103781
4.30816	0.0223205
4.30906	0.0752976
4.30913	0.0183397
4.31034	0.0521492
4.31358	-0.00368314
4.31382	-0.0101841
4.31827	0.0161215
4.32012	-0.0301836
4.32141	0.00625505
4.3253	0.0386816
4.32716	0.0742992
4.32853	0.0711383
4.32998	0.0052764
4.33272	0.00484695
4.33343	-0.0342415
4.33661	0.0719481
4.33924	0.0767227
4.33936	0.0577355
4.34251	-0.0114186
4.34458	0.0786412
4.34505	0.104559
4.347	0.0475924
4.34867	-0.0412734
4.35154	0.105633
4.35249	0.0543751
4.35263	0.0075401
4.3564	0.0700223
4.35653	0.0983045
4.35849	0.0420072
4.36278	0.0643908
4.36431	0.0231381
4.36551	-0.0590512
4.36725	0.0812394
4.36726	0.0941825
4.36732	0.0149716
4.36818	0.0894509
4.36906	0.0639275
4.37326	-0.0912758
4.37614	0.0874922
4.37775	0.106004
4.38249	0.0471447
4.38262	0.0397028
4.38508	0.0795148
4.39139	0.0627045
4.39354	0.0645912
4.39489	0.0735939
4.39568	0.0423586
4.39932	0.0561053
4.40385	0.0551453
4.40596	-0.0199099
4.40644	0.0411434
4.40802	0.091638
4.41017	0.0968834
4.41313	0.0696625
4.42172	0.0850382
4.42498	0.0340117
4.4256	0.0142136
4.42811	0.0244132
4.42812	0.0379858
4.4288	-0.054728
4.43012	-0.0159598
4.43268	-0.00316034
4.43456	0.0745327
4.43538	0.0736813
4.43542	-0.00225116
4.44028	0.0732217
4.44393	-0.00764553
4.45223	0.0376989
4.4568	0.0883343
4.45831	0.0336485
4.46068	0.0670247
4.46221	0.0399611
4.46855	0.029936
4.4694	0.177369
4.47438	0.00106282
4.48154	0.0718245
4.4838	0.0811425
4.48851	-0.0679264
4.4904	0.0158742
4.49133	0.0150418
4.49862	0.0219294
4.50009	0.00997331
4.50056	0.0194405
4.50352	-0.0290916
4.50538	0.0585745
4.50664	-0.0022302
4.50726	0.0546743
4.50965	0.049669
4.5114	0.0426407
4.51507	0.0620214
4.51585	0.0960337
4.51997	-0.0403823
4.52007	0.107232
4.52498	0.0545092
4.52913	-0.0132869
4.52935	-0.009607
4.52955	0.0963507
4.53379	0.0619267
4.53535	-0.0213068
4.53701	0.0204596
4.54062	0.0185979
4.54235	0.0750267
4.54418	0.0297669
4.54712	0.0631909
4.55371	0.0431864
4.55462	0.0426072
4.55563	0.0219489
4.55684	0.0734202
4.557	0.0751645
4.55732	0.0854507
4.56212	0.0434346
4.56517	-0.000815149
4.56561	0.0751739
4.56636	-0.0291549
4.56831	0.0792252
4.56945	0.0104504
4.5708	0.0472587
4.57159	0.040367
4.57254	0.108929
4.57639	0.0442506
4.57983	0.105036
4.58057	0.0560698
4.58094	0.0405343
4.58174	0.0982156
4.58428	0.0191433
4.58495	0.0794696
4.58841	0.0407607
4.58878	0.0928995
4.59324	0.00808192
4.59638	0.0144661
4.59957	0.0166823
4.60356	0.0783545
4.60752	0.0574338
4.6077	0.0260294
4.61157	0.0420176
4.61667	0.142321
4.61768	0.0148374
4.61841	-0.00302196
4.61982	0.027092
4.62059	0.0266977
4.62936	-0.016918
4.62987	-0.0366147
4.63114	0.0399673
4.6342	0.0838492
4.63629	0.017078
4.6374	0.0383051
4.63854	0.00220148
4.64225	0.0446067
4.6425	0.044652
4.64277	-0.0521131
4.6461	0.0402858
4.64742	-0.023217
4.64938	0.0199351
4.65152	0.0639026
4.65416	0.0237989
4.65676	0.0270843
4.66312	0.0817031
4.66399	-0.0421322
4.66451	0.0746499
4.66531	0.0332031
4.66721	-0.0968127
4.66739	-0.0200716
4.67142	0.120814
4.67213	-0.0165233
4.67269	0.05366
4.6728	0.0644894
4.67313	0.0479725
4.67888	0.0385402
4.67906	0.0157538
4.68284	0.140498
4.68559	0.0493597
4.69193	0.0854103
4.69259	0.00259003
4.69333	-0.0359919
4.69721	-0.0186074
4.69871	0.0739849
4.70526	0.0608557
4.70578	-0.0192924
4.7059	0.0540449
4.70754	0.0857655
4.70977	0.0797887
4.71474	-0.0350447
4.71792	0.0297243
4.71818	-0.0336925
4.72094	0.099027
4.72119	0.0211495
4.72322	0.0708039
4.72657	-0.048561
4.72872	0.0825081
4.73027	0.00798229
4.73728	0.0406186
4.7388	0.0784824
4.73926	0.115612
4.73981	0.0389856
4.74182	0.0435026
4.74203	-0.0399391
4.74306	0.021142
4.744	0.0641539
4.74434	-0.0103629
4.7468	-0.0443106
4.74988	0.0295257
4.7501	-0.0543773
4.75124	0.0674321
4.75591	0.0454923
4.75632	0.0069021
4.75666	0.0909607
4.75826	-0.0059105
4.76116	0.0757917
4.76867	0.0402153
4.76972	0.0290779
4.77	0.0889185
4.77174	0.0526955
4.77197	0.0945693
4.77368	0.0977045
4.77612	0.0114495
4.77694	0.0355103
4.77719	0.0115153
4.7776	-0.00358115
4.78061	0.0150813
4.78094	0.0155939
4.78208	0.07989
4.78437	0.049557
4.7882	0.0354055
4.79013	0.0543723
4.79198	0.0572961
4.79204	0.00706042
4.79278	0.0635772
4.79654	0.0383826
4.79841	0.0955164
4.79905	0.114142
4.79909	0.0714208
4.79965	0.0742219
4.80283	0.0713557
4.80296	0.0392463
4.80414	0.0831662
4.80503	-0.0284097
4.81232	0.0483185
4.81478	0.0887853
4.81647	0.0336844
4.81744	0.0867743
4.82231	0.073041
4.82756	0.0278587
4.8302	0.0633475
4.83128	0.101365
4.83146	0.0737577
4.83483	0.0412454
4.83735	0.0292505
4.83743	-0.0122096
4.84539	0.0142844
4.84696	0.0174426
4.84973	0.044971
4.84977	0.0793611
4.85341	0.0498808
4.8557	0.0922723
4.85617	0.0568369
4.86013	-0.00691308
4.87046	0.082365
4.87693	-0.0295521
4.87715	0.0403734
4.87798	0.0607524
4.87802	0.0306579
4.8799	0.0905501
4.88173	0.0255771
4.88962	0.0341341
4.89413	-0.0554816
4.89429	-0.0611307
4.89737	0.109263
4.89776	0.0117247
4.89939	0.016998
4.90047	0.0138286
4.90166	0.0888517
4.90195	0.045203
4.90376	0.0449975
4.90399	0.0258956
4.90788	0.00756846
4.91029	0.0445308
4.91055	0.072054
4.91177	0.114945
4.91972	0.0332462
4.92033	0.0886469
4.92091	0.0449249
4.92644	0.0530628
4.92651	-0.0135499
4.92748	-0.0094618
4.92823	0.0253368
4.93562	-0.00580036
4.93689	0.0113518
4.93913	-0.0156081
4.94046	0.0303256
4.94168	0.0687675
4.94417	0.0371813
4.94634	0.0987915
4.94954	0.0278683
4.95061	0.112965
4.95373	0.070973
4.95794	0.109043
4.96077	0.0686454
4.96204	0.0565807
4.96345	0.0137305
4.9651	0.101174
4.966	0.0152141
4.96665	0.0602435
4.96713	0.0248854
4.96791	0.0370712
4.97087	0.0265351
4.98094	0.0401253
4.98254	0.0892691
4.9842	0.0434702
4.98482	0.123477
4.98774	0.0560573
5.00681	-0.0165385
5.00906	0.0461286
5.00937	0.0589863
5.00984	0.0463039
5.01106	0.0428893
5.01328	0.124543
5.01805	0.0711837
5.0188	-0.0247456
5.02084	-0.0313865
5.02105	-0.0651082
5.02377	0.109546
5.02383	0.000837487
5.02443	0.0398389
5.02751	0.0381047
5.03003	0.0341329
5.03151	0.0619434
5.03381	0.0233076
5.03563	0.11577
5.04085	0.0812886
5.04327	1.95809e-05
5.0449	0.0149454
5.04987	0.109882
5.0539	0.0647044
5.05838	0.0849541
5.05905	0.0790526
5.06083	0.0879996
5.06135	0.101908
5.0617	0.066449
5.06254	-0.0192395
5.06355	-0.00298503
5.06843	-0.0407095
5.07114	0.137455
5.07171	0.0896517
5.07238	0.180725
5.07376	0.0488183
5.07386	0.0702796
5.07465	0.0970668
5.07572	0.0855065
5.07999	0.0630128
5.08046	0.0811205
5.08194	0.0760442
5.08271	0.0824889
5.08477	0.016616
5.08776	0.043276
5.09004	0.0805523
5.09531	0.018053
5.10129	0.118223
5.10152	0.0126592
5.1038	0.0425088
5.10663	0.000658344
5.11954	-0.0549084
5.12052	0.124401
5.1206	0.0640973
5.13905	0.0145217
5.14178	0.0592078
5.15276	0.0658265
5.15437	0.063763
5.15527	0.110477
5.1561	0.0590863
5.16248	0.054393
5.16375	0.0411749
5.16602	0.107601
5.16648	-0.0235112
5.16919	0.0144569
5.17354	0.101222
5.17504	0.048904
5.17788	0.0299252
5.18059	0.0197081
5.18182	0.103389
5.18339	0.0102722
5.18341	0.0824286
5.18355	0.119216
5.18368	0.109501
5.18592	0.103833
5.19343	0.109867
5.19356	0.0330574
5.19794	-0.0100009
5.19857	0.0494317
5.20264	0.0575382
5.20407	0.0535945
5.20503	0.0547294
5.20529	0.0491636
5.2061	0.0626217
5.20623	0.00878012
5.20967	0.0781283
5.21547	0.138558
5.2175	0.121432
5.21799	0.0174829
5.22086	0.053559
5.22107	0.0540532
5.23013	0.0666999
5.23206	0.00414832
5.23375	0.0590005
5.24051	0.0691595
5.24332	-0.0321627
5.24452	0.0149706
5.24574	0.0256888
5.24925	0.0171106
5.25256	0.0136361
5.25397	-0.0107688
5.25957	0.106734
5.25979	0.045418
5.26045	0.0989398
5.26092	-0.00332205
5.2642	0.02639
5.26574	0.0662233
5.26619	0.00359889
5.26635	0.0479831
5.26918	0.0511645
5.26925	0.0663069
5.27354	0.0300824
5.2747	0.0912334
5.27489	0.0184166
5.27525	0.0979057
5.27689	0.0238823
5.28082	0.0612398
5.28357	0.0776904
5.28565	0.0871881
5.28584	0.0712304
5.28662	0.078922
5.29004	0.0193903
5.29105	-0.0198244
5.29209	0.0583377
5.29654	0.119382
5.30067	-0.10296
5.301	0.0696103
5.30147	0.0700171
5.30165	0.0850776
5.30175	-0.0897653
5.30452	-0.0160504
5.31008	0.0571635
5.3106	0.127701
5.31124	0.0577521
5.31622	-0.00119656
5.31986	0.0900174
5.3234	0.0348869
5.32675	-0.0266179
5.32799	0.00553228
5.3283	0.00142302
5.32977	0.0793971
5.32977	0.0467921
5.33402	0.034535
5.33853	0.0244356
5.34622	0.0199788
5.34951	0.0279996
5.35056	-0.049065
5.35676	0.0463713
5.35692	0.127081
5.36061	0.0585744
5.36278	0.0249036
5.36387	0.0374725
5.36617	0.0759681
5.36666	0.0465611
5.36717	0.0604931
5.36945	0.0365021
5.37075	0.0670361
5.37223	0.0101754
5.37286	0.0576145
5.37446	0.109345
5.37745	0.0512226
5.37886	0.112947
5.3795	0.0650449
5.38607	0.00340835
5.38717	-0.00113813
5.38881	0.00560271
5.39619	0.087128
5.39704	0.080895
5.39916	0.0113546
5.39936	0.0645415
5.39958	0.0280284
5.40293	0.0173075
5.40317	0.0224883
5.40393	0.0194625
5.40457	0.0646044
5.40642	0.0426623
5.40691	0.109264
5.40744	0.0600985
5.40764	0.0262328
5.40991	0.0075532
5.40997	0.137484
5.41015	0.128262
5.41617	0.048849
5.41736	-0.0417539
5.42044	0.043464
5.42283	0.118154
5.42364	-0.0192903
5.42477	0.0884382
5.42743	0.065896
5.43221	-0.0126843
5.43661	-0.00186471
5.44155	0.10968
5.44529	0.0604318
5.44562	-0.00694899
5.44569	-0.0251056
5.44623	0.0151979
5.44737	0.0424235
5.44772	0.109513
5.45327	0.0759221
5.45473	0.0391451
5.45625	0.0586842
5.45897	0.023064
5.45947	0.0166733
5.46143	0.103718
5.46166	0.0609014
5.46772	0.0973302
5.46778	0.0780786
5.4681	0.0239362
5.46935	0.0519303
5.47021	0.0965604
5.47179	0.0463316
5.47274	0.105536
5.47582	0.0582307
5.47726	0.10881
5.47735	0.0724719
5.47939	0.0646844
5.48242	0.00702934
5.48515	0.0191029
5.48597	0.0578512
5.49296	0.00178153
5.4932	0.0328687
5.49474	0.0436383
5.49501	-0.0547467
5.49882	-0.0183389
5.51059	0.0445015
5.51574	0.0645856
5.51672	0.0541861
5.5178	0.0316814
5.52306	0.061957
5.52315	0.0756611
5.52387	0.0638864
5.52752	0.134394
5.53349	-0.0121115
5.53434	0.000617989
5.53657	0.0192301
5.53688	0.0702189
5.537	-0.0193852
5.53708	0.0675524
5.53809	0.0826473
5.53944	0.0573781
5.54921	0.0547404
5.5502	0.0506439
5.55645	0.0750026
5.5571	0.0597694
5.55969	-0.0106642
5.55996	0.0814193
5.56308	-0.0247535
5.56315	0.0432791
5.56338	-0.02559
5.56423	0.0319125
5.56601	-0.00643953
5.56602	0.0120431
5.56631	0.0322073
5.56644	0.108783
5.56895	0.0206146
5.56989	0.0651019
5.57	0.10082
5.57023	0.124968
5.57027	0.00689249
5.57111	0.051493
5.57164	0.0620417
5.574	0.0187451
5.57463	0.0435982
5.57477	0.123823
5.57479	0.0108719
5.58017	0.0198414
5.58032	-0.0283064
5.582	0.0971285
5.58381	0.0520392
5.58526	0.0406729
5.59222	0.0454213
5.60758	0.0313173
5.60891	0.0774432
5.61055	0.0303459
5.61125	0.0848501
5.61127	0.0428937
5.61293	0.00982036
5.61981	0.12942
5.62128	0.0483319
5.62361	0.0630618
5.62669	0.0594575
5.63025	0.0552841
5.63126	0.0382942
5.63338	0.116278
5.6342	0.0157049
5.63598	0.0191793
5.63893	0.0242262
5.64538	-0.0168182
5.6506	0.0615816
5.65252	0.071548
5.65261	0.117098
5.65349	0.0294161
5.65501	0.0631853
5.65527	0.0906966
5.65931	-0.0110152
5.66044	0.015261
5.66463	0.0464917
5.66684	0.0688671
5.6698	0.0307305
5.67132	0.0652711
5.67163	0.0157156
5.67599	0.0395201
5.67881	-0.00904595
5.67954	0.00114679
5.68401	0.00191981
5.68573	0.0423714
5.68798	0.0895539
5.68844	0.0571844
5.69103	0.0596962
5.69119	0.0652618
5.69599	0.0785575
5.69644	0.0514523
5.70079	0.0322979
5.70922	0.026781
5.70952	0.0734801
[truncated: 2,353 more rows]
