# Supplementary material for: Magnetic resonance imaging analysis predicts nanoparticle concentration delivered to the brain parenchyma
Source: Commun Biol. 2022 Sep 15;5:964. doi: 10.1038/s42003-022-03881-0 (PMC9477799; doi:10.1038/s42003-022-03881-0)
Supplement: Supplementary file 4 — Supplementary Data 1 [file 42003_2022_3881_MOESM4_ESM.zip › 24nm-data.xlsx]

## Sheet: Group analysis
DeltaR2*	Concentration	DeltaR2* mean	Concentration mean	Concnetration STD
0.000236505	0.075535	0.0714908	0.0091043	0.0486586
0.000956588	-0.0513267	0.240934	0.0182544	0.0415094
0.00151965	0.0700535	0.344388	0.024052	0.0466213
0.00165658	0.0153953	0.437219	0.0196093	0.0353522
0.00190242	-0.0523037	0.507254	0.0166459	0.0405073
0.00292454	0.0990658	0.562867	0.0223137	0.0471727
0.00301601	0.0656998	0.615904	0.0174454	0.0464911
0.00354527	0.00613781	0.660975	0.0222513	0.0473441
0.00381746	0.0374736	0.703044	0.0131783	0.0430957
0.00400056	0.0904358	0.746833	0.0100056	0.0610148
0.00706075	0.0299576	0.784077	0.0144992	0.0391331
0.00725845	-0.00828736	0.822537	0.0246887	0.0519043
0.00753609	0.0332536	0.859175	0.0162968	0.044757
0.00765948	0.00956962	0.896395	0.00794444	0.0488235
0.00805916	0.063042	0.9317	0.0163897	0.0482815
0.00938884	0.0933942	0.963605	0.0150578	0.0597872
0.00969024	-0.0261775	0.994388	0.0134677	0.0441857
0.00983359	-0.0451489	1.02748	0.0207909	0.0437375
0.0109398	-0.00923338	1.05768	0.0217773	0.0326426
0.0114831	-0.0178113	1.08733	0.0142687	0.0714785
0.0123993	0.0107718	1.11424	0.0190065	0.0381071
0.0152462	-0.00849676	1.13993	0.017909	0.0556813
0.0167841	0.0334467	1.16858	0.0130499	0.0515771
0.0218613	0.0329717	1.19505	0.0187727	0.0512105
0.0238161	-0.0315724	1.22186	0.0187891	0.0307268
0.0248507	-0.0336894	1.24669	0.0155366	0.0410328
0.0261602	0.00255482	1.27327	0.00827718	0.0450285
0.0273316	-0.0110954	1.2981	0.0135382	0.0512625
0.0302742	0.0841083	1.32408	0.0158311	0.0481218
0.0318159	0.123892	1.35145	0.0202333	0.0417508
0.032329	0.00125186	1.37828	0.0213385	0.0464071
0.0325772	0.0327343	1.40461	0.0167457	0.0540223
0.0354034	0.0230402	1.42911	0.0230883	0.0525312
0.038399	-0.00862806	1.45561	0.0128128	0.0490981
0.0396756	-0.0943952	1.48366	0.0199769	0.0435187
0.0397396	0.0242648	1.50891	0.0197564	0.0390901
0.0400733	-0.0265017	1.53369	0.0177505	0.0495176
0.0481419	0.0158321	1.55893	0.0242427	0.0748378
0.0501511	-0.00654269	1.58223	0.0214463	0.0607913
0.050561	-0.0685559	1.60668	0.017605	0.039617
0.0517097	0.0160243	1.63386	0.0150867	0.0591764
0.053489	0.0376528	1.65696	0.0154354	0.0459312
0.0560008	-0.0311202	1.68275	0.0216098	0.0433151
0.0586378	-0.0643526	1.71026	0.0142994	0.0476406
0.0630955	0.0132738	1.73547	0.0202959	0.0358771
0.0672098	-0.0173305	1.76198	0.0213242	0.0542099
0.0683993	-0.054125	1.79107	0.0177583	0.0419419
0.0687731	0.0430844	1.81697	0.0275504	0.0558199
0.0690212	-0.00066353	1.84329	0.0221421	0.0592376
0.0702454	-0.150776	1.86576	0.0187688	0.0381276
0.0705122	0.00622415	1.89363	0.0131012	0.0577225
0.0714574	0.0499107	1.92177	0.0234927	0.0573633
0.0723536	0.0239369	1.94817	0.0233119	0.0466488
0.073201	0.0359596	1.97299	0.0153046	0.0577165
0.0777758	-0.048967	1.99844	0.0195287	0.0515202
0.0841639	0.0143006	2.02471	0.0196833	0.0623813
0.0851382	-0.0799519	2.0548	0.0191367	0.0509282
0.0863717	-0.00809677	2.08303	0.0208729	0.0530616
0.0863921	0.0174737	2.1075	0.0149218	0.0739531
0.0868398	0.054686	2.13097	0.0218892	0.0627212
0.0869474	0.0348699	2.15649	0.0142373	0.0503183
0.0872094	-0.0122731	2.18194	0.0158354	0.0582113
0.0914091	0.0556499	2.20792	0.0185272	0.0454559
0.0941397	-0.000106144	2.23079	0.0115801	0.0679447
0.0963235	-0.137154	2.25629	0.0227259	0.0425026
0.0966019	0.0238444	2.28517	0.0344519	0.0569228
0.100385	-0.0956226	2.30996	0.0111811	0.0448281
0.101397	0.0775755	2.33838	0.0236776	0.0572916
0.102539	-0.0156901	2.36776	0.0186056	0.0593661
0.102772	-0.0375946	2.39669	0.0173599	0.0568254
0.105028	0.0282412	2.42479	0.0149642	0.0529079
0.106755	0.00409104	2.44906	0.0196617	0.0454198
0.107787	0.0209578	2.47472	0.0114306	0.0574551
0.115465	0.0141031	2.50256	0.0296216	0.0559878
0.115777	0.0195268	2.53056	0.0208675	0.0425685
0.118452	-0.0168457	2.55712	0.0187004	0.0562229
0.118488	0.0427654	2.58945	0.0109354	0.046134
0.121843	-0.0493365	2.61452	0.0206374	0.0559902
0.122723	0.0400301	2.64274	0.0242668	0.050582
0.124701	0.00988235	2.6792	0.0223669	0.0585594
0.126475	0.0270077	2.71277	0.0197182	0.0506735
0.127116	0.0829224	2.74316	0.021924	0.0515168
0.127661	0.100186	2.77696	0.02458	0.0525733
0.129881	0.015421	2.80714	0.0205642	0.0412651
0.132666	-0.0379555	2.83516	0.0162198	0.0491329
0.132787	0.0179763	2.86468	0.0138391	0.0666903
0.1401	0.0166767	2.90006	0.0306822	0.0503118
0.141416	0.044961	2.93724	0.0158887	0.0619885
0.14184	0.0413453	2.97	0.0216673	0.0421648
0.142335	0.0935402	3.00258	0.0221591	0.0428919
0.143317	-0.0392709	3.0365	0.0225262	0.0561247
0.143566	0.0129261	3.06997	0.0196485	0.0556463
0.144475	-0.00247237	3.10533	0.00874296	0.0596288
0.144818	0.00232269	3.14076	0.0263405	0.0641303
0.146571	0.025641	3.17183	0.0286458	0.0657308
0.151217	0.0414909	3.20461	0.0164062	0.0644346
0.154691	0.0133548	3.23643	0.0178265	0.0544996
0.161381	0.00406808	3.2693	0.0261827	0.0579827
0.164459	0.0492321	3.30342	0.0177538	0.0544663
0.164703	-0.0371188	3.33588	0.0283644	0.0577024
0.17111	0.000116809	3.37113	0.00921673	0.0756877
0.171441	-0.0202462	3.40564	0.0231071	0.0697835
0.171961	0.0516047	3.43797	0.0109269	0.0640988
0.172359	0.103003	3.4692	0.0288278	0.0655665
0.172406	0.00594302	3.50849	0.0182318	0.0469845
0.174549	-0.0495843	3.54473	0.0231759	0.067395
0.176921	0.156492	3.58353	0.0197201	0.0482277
0.177639	-0.000792998	3.61365	0.0307421	0.0695007
0.178158	0.0402136	3.64997	0.0307193	0.0464155
0.179808	0.0130689	3.69	0.0221933	0.0572065
0.18189	-0.0256961	3.73	0.018853	0.077707
0.184365	0.132583	3.76434	0.0272981	0.0568485
0.186663	0.0210643	3.80573	0.015428	0.062857
0.19849	0.0776255	3.84317	0.0205565	0.0536692
0.199055	0.0344259	3.88369	0.0393588	0.0601932
0.199204	-0.00121979	3.92425	0.0276599	0.0524906
0.200245	0.027015	3.9687	0.0217136	0.0484567
0.200356	0.067592	4.0115	0.0196143	0.0575005
0.201044	0.0252626	4.05444	0.0204497	0.0528074
0.203519	0.0234897	4.09694	0.0247052	0.0529717
0.204078	0.0234557	4.14004	0.0234049	0.0571307
0.204994	0.0284151	4.18535	0.0302413	0.065034
0.207476	0.0462093	4.23469	0.0283168	0.0627542
0.208252	0.00963232	4.275	0.0290988	0.0522541
0.208535	0.0228336	4.32089	0.0227547	0.047319
0.210161	-0.00394387	4.37188	0.0430886	0.0695193
0.210191	-0.00646061	4.41788	0.0127942	0.0535944
0.212232	0.0328796	4.4699	0.0279359	0.0495308
0.213726	-0.0367743	4.52226	0.0384814	0.0483907
0.214612	-0.0015076	4.57274	0.0280588	0.0517435
0.216659	0.0488056	4.62317	0.0174232	0.0664388
0.216675	0.0645428	4.67504	0.031551	0.0570118
0.218244	-0.0101909	4.71818	0.0303477	0.0487016
0.219114	0.0272679	4.77535	0.0379836	0.0571005
0.219869	0.0484188	4.83097	0.0336811	0.067799
0.221533	0.0197982	4.881	0.0429639	0.0863525
0.223241	-0.0253997	4.94124	0.0317566	0.0494777
0.227401	-0.00425143	4.99378	0.0272264	0.0682093
0.228566	0.0534327	5.04643	0.0320302	0.0546406
0.22972	0.0219611	5.1071	0.0445924	0.0724915
0.229909	0.0438293	5.165	0.0277026	0.0546979
0.231068	-0.00613952	5.23894	0.0151535	0.102891
0.237189	-0.0109309	5.31418	0.0217109	0.0649371
0.23828	0.0996601	5.39005	0.0365124	0.0625715
0.238794	0.000552642	5.45446	0.0406794	0.0599707
0.239384	-0.0116741	5.52335	0.0416099	0.0607907
0.240109	0.00226702	5.59437	0.0401418	0.0666616
0.241213	0.00124031	5.66818	0.0329324	0.0676223
0.241673	0.0454223	5.75313	0.0382365	0.0570685
0.243414	-0.084402	5.83808	0.0381751	0.0571943
0.243573	0.0209072	5.91563	0.0348093	0.0929052
0.244484	-0.0116334	5.99705	0.0474098	0.0699625
0.246586	0.0104852	6.09189	0.0463429	0.0722923
0.247227	0.0166075	6.18769	0.0401513	0.0571249
0.250252	0.0131853	6.26874	0.0396706	0.0536633
0.251461	-0.0277646	6.35467	0.0509661	0.0590667
0.252189	-0.0342458	6.44446	0.0412392	0.0636438
0.253302	-0.0133905	6.55161	0.0451962	0.0750113
0.253781	0.0606583	6.65612	0.0491165	0.0681399
0.254222	0.0627922	6.75809	0.04827	0.0759821
0.254784	-0.00162758	6.85661	0.0354038	0.0686292
0.255728	0.00670999	6.96652	0.0497383	0.0627886
0.256954	-0.0238999	7.09339	0.0415423	0.0584344
0.257979	0.0458091	7.21643	0.0494892	0.0858815
0.260647	0.0864512	7.33753	0.0609128	0.0649421
0.262571	0.0129892	7.47043	0.0460538	0.0644175
0.262832	-0.0243898	7.61504	0.0416794	0.076804
0.263834	0.00621968	7.75751	0.0571274	0.0586565
0.265501	0.0437724	7.90432	0.0598893	0.0903755
0.270858	0.087398	8.04956	0.0579307	0.062188
0.270885	-0.0193208	8.19121	0.062768	0.0741207
0.271218	0.0120425	8.36663	0.0671123	0.0585838
0.27184	0.0863867	8.54643	0.0586715	0.0862205
0.274676	0.102173	8.73857	0.055726	0.0706234
0.275673	0.0875617	8.90518	0.058011	0.0689295
0.280284	-0.0181849	9.10221	0.0607138	0.0655138
0.281367	0.0331238	9.35176	0.0626939	0.0855581
0.282533	-0.0173545	9.61933	0.0568041	0.0720765
0.283341	0.0475198	9.90182	0.0858707	0.0820364
0.283387	0.0213437	10.191	0.0664667	0.0954316
0.284534	-0.0377996	10.5479	0.0786129	0.0759904
0.286619	-0.0141606	10.9676	0.0796596	0.0886847
0.288062	0.0098604	11.3455	0.0840054	0.0903937
0.288113	0.0355988	11.7746	0.0801401	0.0676656
0.288117	-0.0865965	12.3011	0.0920648	0.0845104
0.288712	0.0599287	13.0326	0.0955129	0.0845937
0.288778	0.0461798	13.8947	0.0963502	0.090387
0.288954	0.0142684	15.1545	0.111566	0.0932862
0.288971	0.0343756	18.4736	0.118208	0.0924311
0.289254	-0.0342937
0.289669	0.00215116
0.289827	-0.0200172
0.290683	0.0241268
0.291265	0.0189279
0.292792	-0.0185183
0.293564	-0.0212542
0.294076	0.0104637
0.296258	0.0544537
0.296704	-0.0206514
0.297009	-0.0248391
0.29702	0.0371261
0.297342	0.020712
0.297789	0.0420593
0.297801	-0.0241842
0.297937	0.0549347
0.297947	-0.0192884
0.298011	-0.0217548
0.298193	0.0261604
0.299247	-0.00857719
0.299369	0.0176259
0.300384	0.035071
0.303219	-0.0129788
0.304171	-0.00688034
0.305895	0.0475258
0.306339	0.188517
0.307197	0.000239877
0.307318	0.125913
0.30746	0.0860036
0.310918	0.00726629
0.311397	0.00440481
0.311892	0.0219827
0.314083	0.0622975
0.31432	0.0231776
0.314574	-8.77472e-06
0.31509	0.00939262
0.315511	0.0460091
0.316261	-0.0272663
0.317658	-0.0143155
0.319059	0.0121421
0.319114	0.182914
0.319149	0.017202
0.319427	-0.0393205
0.323145	0.0462787
0.32425	0.0449739
0.325391	0.0426549
0.326267	-0.108992
0.326482	0.046193
0.327625	-0.0319317
0.328063	0.0995615
0.329873	-0.0235487
0.331386	0.0198708
0.33373	-0.00103781
0.333859	0.0557473
0.338894	-0.0176254
0.339599	0.0205113
0.341189	0.0253809
0.344308	0.0788317
0.346199	0.0395411
0.346413	0.0713935
0.34863	0.0178253
0.348654	0.0492486
0.349188	-0.032049
0.35041	-0.0161582
0.351728	0.0409934
0.352878	0.0926422
0.35326	0.0688468
0.355181	0.0569007
0.355523	0.0988896
0.356218	0.0258359
0.357514	0.00684836
0.358217	0.00957075
0.358677	0.0584466
0.35921	-0.0406627
0.360547	0.0412843
0.360905	-0.0460854
0.361511	0.0288216
0.361757	0.0274002
0.361939	-0.00981684
0.362819	-0.0566316
0.363731	-0.0313764
0.365671	0.0343466
0.3664	0.0256664
0.36788	0.0457753
0.368669	0.0287015
0.369155	0.0088104
0.370382	-0.011699
0.370871	0.0511155
0.372648	-0.0249572
0.373769	0.0160736
0.373817	0.0251231
0.374918	-0.00842311
0.376941	-0.00179615
0.380019	0.00737201
0.380271	0.0308466
0.381504	0.103158
0.383101	0.0838227
0.383364	0.0168063
0.384634	0.062525
0.387564	-0.00533647
0.387649	0.0210171
0.388306	0.108443
0.388605	0.0167282
0.389415	0.0366314
0.390328	0.0129548
0.392838	-0.0268034
0.393246	0.024699
0.394063	-0.00258388
0.395137	-0.0271717
0.395372	-0.0439533
0.395973	0.104625
0.397999	-0.0290062
0.398211	-0.0163106
0.40103	0.0259376
0.401435	0.00273891
0.4017	0.027783
0.401825	0.102904
0.404728	0.0588467
0.404989	0.0761271
0.405045	0.0182631
0.405047	0.0730367
0.405072	0.0284094
0.408566	0.0156153
0.408897	0.111948
0.409157	0.0323543
0.409682	-0.0278645
0.409682	-0.00570625
0.40976	0.0144545
0.411766	0.0697536
0.412101	0.0250025
0.412463	-0.0105672
0.413296	0.0298988
0.414393	-0.0159119
0.414909	0.00770269
0.415047	0.0653233
0.41513	0.0247698
0.415459	0.0179276
0.416824	0.0810341
0.417731	-0.000824838
0.419856	-0.0202129
0.420846	0.0395366
0.421021	0.0469794
0.421511	0.0500758
0.424829	0.000929136
0.424961	-0.0193246
0.425249	0.0441083
0.425553	0.0320565
0.425579	0.0268502
0.426265	0.0220712
0.42641	0.0803508
0.426935	0.0232105
0.428619	0.0349806
0.428807	-0.00898698
0.428982	0.0704396
0.431458	0.00270345
0.432432	0.015061
0.433885	0.0411824
0.435192	0.0251964
0.435379	0.00723806
0.437179	0.0183692
0.437596	0.0867656
0.439303	0.0206517
0.441175	0.0484662
0.441407	0.027824
0.441501	-0.0018926
0.441787	0.0109166
0.442349	-0.00624669
0.443264	0.0467703
0.444224	-0.0445736
0.444885	0.069327
0.445528	-0.0118575
0.445542	-0.0384069
0.446038	0.00543304
0.446082	0.0137371
0.447474	-0.00392917
0.447615	0.00818082
0.449159	0.042212
0.449259	0.0375786
0.450367	0.0271744
0.4519	-0.0950774
0.452943	0.0226926
0.45503	0.0490072
0.455547	-0.0183841
0.456764	0.0677794
0.457083	-0.022605
0.457251	0.0225482
0.457719	0.00877724
0.45841	0.0530974
0.458713	0.0387177
0.460098	0.00179719
0.460476	0.0106431
0.461346	-0.00936409
0.461985	0.0259313
0.462985	0.0451208
0.463184	-0.0316548
0.465163	-0.0279185
0.465825	-0.060973
0.466116	-0.0762478
0.466491	0.0468423
0.467877	0.0141184
0.469008	0.0391264
0.469721	0.0212612
0.470564	0.0206586
0.47124	0.0408318
0.471506	0.0295874
0.471745	0.0135019
0.472302	-0.0183264
0.472871	0.0269437
0.473761	0.0102633
0.474185	0.0333196
0.474629	0.0043326
0.474841	0.037832
0.476323	0.00568953
0.476825	0.0603786
0.476835	-0.0193682
0.478736	0.0109682
0.480143	0.0375227
0.481074	-0.00811103
0.481236	-0.0353233
0.481841	0.0608275
0.482503	0.00945449
0.482859	0.0445111
0.483863	-0.0792035
0.484137	0.162781
0.485522	0.0315202
0.48593	0.0349065
0.486241	0.025392
0.486942	-0.0615349
0.487254	-0.0187172
0.487438	0.038668
0.488152	0.0369443
0.488211	-0.0103027
0.489549	0.0212859
0.490203	-0.0123131
0.490628	0.0153331
0.491493	-0.0994205
0.49304	0.024094
0.493565	0.0399202
0.494168	0.0520232
0.495119	0.0366726
0.495172	0.0617707
0.495301	-0.0349752
0.497094	-0.0185207
0.4976	0.0102075
0.49838	-0.00948761
0.498849	0.00556878
0.50004	-0.029915
0.500328	0.0430313
0.500359	0.080689
0.500518	-0.0415911
0.500662	0.0788806
0.500855	0.0274284
0.501127	0.0594084
0.501448	0.0338265
0.502231	-0.0151474
0.50385	0.0664085
0.504281	-0.00664933
0.504548	0.0167271
0.50572	0.0747153
0.508898	0.053154
0.509152	-0.0130201
0.509476	0.0114905
0.509959	-0.0463659
0.509991	-0.00882576
0.510085	0.072979
0.510335	-0.00777517
0.511462	0.0127545
0.511592	-0.02578
0.512099	-0.00632235
0.512228	-0.0033631
0.512926	0.0331222
0.513139	0.105036
0.513477	-6.18463e-05
0.514114	0.00391556
0.514312	0.0845293
0.517412	0.0640217
0.518531	0.0610468
0.518606	0.0356612
0.519245	0.0585461
0.519648	0.0733823
0.521355	0.020634
0.521496	0.0180921
0.52159	-0.012707
0.521606	0.0412549
0.521641	-0.0132242
0.522233	-0.00033823
0.522386	-0.026526
0.522526	-0.0201629
0.522588	-0.0206504
0.522792	0.0126818
0.522998	-0.00731657
0.523541	0.0570442
0.52358	-0.0116965
0.526658	-0.0421583
0.527159	0.0402743
0.527992	0.0507642
0.529021	0.00295153
0.529625	0.0171909
0.530185	0.0347839
0.531085	0.0376177
0.531898	0.0169038
0.532185	0.0109808
0.532386	0.010587
0.533332	-0.0124507
0.533896	0.000506686
0.533943	0.0191753
0.534165	-0.0189717
0.535252	0.0773561
0.5354	-0.0457141
0.535555	0.0451454
0.535561	-0.0203737
0.536147	-0.00809513
0.536493	-0.0256063
0.537032	0.0701293
0.53847	0.0195507
0.53863	-0.019863
0.538793	0.306839
0.540027	-0.0722914
0.541024	0.0490571
0.541078	-0.0184288
0.541829	-0.0110399
0.541934	0.0387778
0.542391	0.0122967
0.543301	0.0230846
0.54496	0.0356008
0.545328	0.00645399
0.545469	0.00482344
0.54568	-0.00056671
0.546624	0.0787931
0.547786	0.024231
0.547912	0.0503546
0.548339	-0.0128309
0.54848	-0.00404747
0.548954	-0.000502175
0.549314	0.0463161
0.549897	-0.0125008
0.550016	0.00471101
0.550713	0.0697734
0.550804	0.0435116
0.55115	-0.0187173
0.551177	0.0306284
0.551192	0.026554
0.55155	0.0766889
0.551563	-0.00133428
0.551576	0.0956476
0.552043	0.0308817
0.552248	-0.000667817
0.554481	-0.00862703
0.555366	0.0304563
0.555623	0.00310534
0.555956	0.0690442
0.556609	-0.0106052
0.557264	-0.030641
0.558093	-0.0318207
0.559331	0.000304153
0.559438	0.00791002
0.560119	0.0212025
0.560444	0.0383724
0.561141	0.0897615
0.561325	0.0233707
0.561388	0.0262586
0.561508	0.0240861
0.561684	0.0606788
0.561985	-0.015209
0.563276	0.0194241
0.563316	0.0553111
0.563864	0.00541562
0.565297	0.0426009
0.566674	0.024133
0.567498	0.0402371
0.568229	-0.0493224
0.568981	0.0472968
0.569933	0.0775569
0.570578	-0.0141951
0.571196	0.0483974
0.571379	-0.01637
0.571673	0.147265
0.571737	-0.00702863
0.571927	-0.0251826
0.572795	0.0213885
0.574369	0.0491174
0.575073	0.0102477
0.576005	0.0327287
0.576099	0.0884134
0.577107	0.00731797
0.577183	0.0310289
0.577252	-0.0150569
0.57749	0.0990335
0.577807	-0.00248218
0.577832	-0.0429559
0.578484	-0.024937
0.578568	0.00521623
0.578611	0.0301388
0.578701	-0.0436423
0.57891	-0.00939306
0.579276	0.0736333
0.581331	0.0172825
0.583164	0.0167449
0.583329	0.0368331
0.583697	-0.0321455
0.584349	-0.0290994
0.58492	0.063247
0.585685	-0.00598527
0.586755	-0.0102787
0.587329	0.0390315
0.588539	-0.0209101
0.588748	0.057157
0.589381	0.0194004
0.590082	0.0669564
0.590113	0.0353044
0.590525	0.0366364
0.590942	0.00920405
0.591045	-0.0289285
0.591088	-0.0612842
0.591181	0.0202359
0.591237	0.0134756
0.592116	0.0059477
0.592147	0.0157917
0.592542	0.0677087
0.594036	-0.0156647
0.594234	0.0570085
0.594703	0.0230862
0.597132	0.0596011
0.597209	-0.0589971
0.597524	-0.026957
0.597791	-0.0104269
0.598058	-0.0364504
0.598176	0.0175665
0.598428	0.0319512
0.598982	0.0459562
0.600146	0.0136207
0.600492	-0.0069922
0.601047	0.00594426
0.601802	0.104006
0.602922	0.0240726
0.603872	0.07059
0.60395	-0.0442258
0.60452	0.0576007
0.604901	-0.00891187
0.605157	0.00680641
0.605508	0.0450857
0.606908	0.047496
0.607859	-0.0393117
0.608147	0.0162075
0.608262	0.0297144
0.609684	0.0206634
0.611008	0.126504
0.61117	0.0985258
0.611329	0.0201402
0.611988	0.0407957
0.612048	0.0668963
0.614519	0.0541999
0.615147	0.00816298
0.615592	-0.0165711
0.616457	0.0910677
0.616502	0.0139611
0.616729	0.109295
0.616881	0.0640962
0.616988	0.0720198
0.617009	0.0102172
0.617265	0.0471713
0.617367	0.00183972
0.617573	0.0405578
0.619088	0.0323958
0.619321	0.00085783
0.619934	-0.0718857
0.620035	-0.033053
0.620318	0.0412313
0.620531	0.0841591
0.620592	0.0416666
0.620642	0.0409063
0.622134	-0.0388847
0.622779	0.0331572
0.622969	0.0318439
0.623057	0.000460307
0.62363	0.0379286
0.62375	0.0580131
0.623863	0.0667875
0.62392	0.0187167
0.624005	0.0426283
0.624065	0.0396338
0.624448	-0.0425308
0.624526	0.00764121
0.624628	-0.0261477
0.624857	-0.00425792
0.62503	0.0388099
0.625437	-0.00780282
0.626257	-0.0329004
0.626843	-0.229315
0.629692	0.0398831
0.629973	0.0154251
0.630138	0.0270194
0.631436	0.0407268
0.631518	0.0144265
0.631576	0.0374821
0.632303	-0.0488715
0.632816	0.00267247
0.633181	0.0758125
0.633882	-0.00231642
0.633951	0.0422175
0.634092	-0.00163069
0.63536	0.0635574
0.635463	-0.0272484
0.636477	0.00526694
0.636574	0.0510643
0.638693	-0.0099012
0.638967	0.00153874
0.639066	-0.0169042
0.639189	0.0223497
0.639623	-0.00948269
0.640481	-0.028678
0.640486	0.00434401
0.64087	0.0320124
0.640933	-0.00300859
0.641222	-0.00374015
0.641421	0.0873595
0.641545	0.0372598
0.642265	-0.000926962
0.643119	0.0638965
0.643207	0.0474472
0.643441	0.0431366
0.64405	0.0164819
0.644574	-0.00457717
0.645392	0.0668343
0.645449	0.029523
0.645618	-0.0292736
0.645908	0.00805332
0.645989	0.0597638
0.646714	0.0460182
0.646992	0.0332293
0.64727	-0.003782
0.648504	-0.00797962
0.64869	0.0366318
0.649768	0.0399877
0.651487	0.0566756
0.651899	-0.0161115
0.652455	-0.005368
0.653581	-0.0300076
0.653669	-0.0274646
0.653871	0.0339932
0.654605	-0.0117206
0.654883	0.0113284
0.654923	0.0313416
0.655297	0.0334781
0.655352	0.0380939
0.655367	0.0245238
0.655752	0.0649718
0.655879	0.0148875
0.656169	0.02307
0.65653	0.0738304
0.657891	0.00835675
0.657964	0.119676
0.658476	0.0597792
0.658726	0.0293305
0.658877	-0.0315215
0.659237	0.0068619
0.659275	0.0507149
0.659345	-0.0468544
0.659502	0.101716
0.6596	-0.000198592
0.660249	-0.0103377
0.660269	-0.0231419
0.660349	0.0226331
0.661276	0.0175836
0.662032	-0.0214315
0.662081	0.00827543
0.662259	-0.0134399
0.662456	-0.00271507
0.662783	0.0185368
0.663167	0.0659111
0.663245	0.0250686
0.663484	0.00822303
0.663846	0.00454209
0.664069	0.0242869
0.664809	0.0842958
0.664907	0.0392318
0.664928	-0.0152183
0.66584	-0.00178502
0.666176	0.0316631
0.66649	0.0226433
0.670408	0.0376453
0.670509	-0.0188434
0.670949	0.0560835
0.67141	-0.0157221
0.671416	0.0141851
0.671468	0.0021433
0.671477	0.313215
0.671524	-0.00988993
0.671581	-0.00636346
0.671696	0.0658429
0.671825	0.0809067
0.672719	0.0250988
0.673021	-0.00218634
0.673871	-0.0255742
0.674551	0.0828623
0.67591	-0.0340951
0.676735	0.053373
0.677371	-0.024366
0.677637	0.0483601
0.677998	0.0868406
0.67816	0.00265775
0.679029	0.00433029
0.679214	-0.00235608
0.680447	-0.0434152
0.680581	0.00844971
0.680716	0.00753356
0.680844	-0.0216651
0.681059	0.073668
0.681066	-0.115419
0.68126	0.0479161
0.682336	0.0370167
0.682467	0.0830433
0.682756	0.0441288
0.682851	0.0328172
0.682904	0.0197213
0.683367	0.00519128
0.683606	0.0310738
0.683624	0.0989773
0.684132	0.0214578
0.684153	0.013314
0.684253	0.122563
0.684408	0.0387435
0.685835	0.0471363
0.686873	0.0341364
0.686982	0.0428423
0.688055	-0.0504651
0.688269	0.034143
0.689097	0.00721534
0.689118	0.0097271
0.68919	-0.0356338
0.689314	0.0260052
0.690332	0.0493206
0.690349	0.0592321
0.691014	0.0306768
0.691166	-0.00681069
0.691222	0.0525734
0.692044	-0.0471454
0.692102	0.0259485
0.693265	0.089613
0.693888	-0.00707261
0.694073	0.0372201
0.694305	-0.0186114
0.694831	-0.0354395
0.695059	0.0362467
0.69597	0.0938212
0.696731	-0.0103276
0.696751	-0.047383
0.696862	0.0101785
0.697199	-0.00155406
0.698426	-0.020967
0.698845	0.0132922
0.699077	-0.00169328
0.700318	-0.017906
0.700695	0.00347084
0.701014	-0.0463844
0.701899	0.0163279
0.702737	0.0970079
0.703844	-0.130448
0.704004	0.0283663
0.705116	-0.0132346
0.705427	-0.00235309
0.705452	0.00922262
0.705655	-0.067811
0.705765	-0.028976
0.706193	-0.0225502
0.707066	0.00938482
0.707441	0.0499114
0.707566	0.0112655
0.707626	-0.0260158
0.707788	0.018581
0.708029	0.0685813
0.708731	0.0440833
0.70875	0.030441
0.708943	-0.0151156
0.709074	-0.0564386
0.709132	0.0621411
0.709228	-0.0191246
0.709317	-0.0421583
0.709841	-0.0723033
0.709888	0.0196848
0.710387	-0.00176311
0.710473	0.0196932
0.710568	0.0235332
0.710815	-0.00574139
0.711816	0.0297704
0.712009	0.0360239
0.712088	-0.00161458
0.712563	0.0417742
0.712817	-0.0033869
0.715251	-0.000576009
0.715358	0.066443
0.715805	0.0187844
0.716096	0.0711538
0.717005	0.000703644
0.717029	-0.0191017
0.717163	0.071308
0.717744	0.0546473
0.71817	0.000247467
0.719156	-0.102613
0.719351	0.0273876
0.719764	-0.0142137
0.719912	0.0596376
0.720843	-0.0144548
0.721275	0.078621
0.721381	0.00980761
0.721867	0.0141807
0.722062	-0.0494521
0.722441	0.0594334
0.723668	-0.0262761
0.724083	0.00885817
0.724093	0.0301058
0.724899	0.0521408
0.725362	-0.0268187
0.725777	0.0324302
0.725833	0.0836136
0.726273	0.0670486
0.726422	0.0104677
0.726499	0.0264233
0.72664	-0.0208742
0.727871	0.0308289
0.728625	0.0401621
0.728651	0.0138929
0.730054	0.0163016
0.730764	-0.0119656
0.731748	0.0106811
0.731828	0.0383495
0.73226	0.0229471
0.732287	0.0272246
0.732322	0.042176
0.733104	-0.275439
0.733628	0.0366032
0.734192	0.0764714
0.734564	0.101913
0.735767	0.0742164
0.736147	0.0364417
0.737277	-0.109686
0.737344	0.0254774
0.737933	0.0182066
0.737967	0.0352865
0.73798	-0.00404633
0.738108	0.0326328
0.739075	-0.00864932
0.740535	0.037793
0.740853	0.0148496
0.741062	0.010361
0.74194	-0.0260032
0.742145	-0.00770459
0.742196	0.0473209
0.742245	0.000218053
0.742587	0.0175574
0.742697	0.040295
0.7432	0.0437614
0.743223	0.0523094
0.74326	-0.00030954
0.743767	0.0800373
0.743938	0.00135435
0.744179	0.0455544
0.744883	-0.0698998
0.745074	-0.0279458
0.74538	0.00600376
0.745976	0.0161366
0.746076	0.0342271
0.746471	-0.00746861
0.746574	-0.0925609
0.747022	0.0542138
0.747415	-0.0186661
0.747566	0.00546331
0.74769	0.055537
0.747875	0.0564585
0.747941	0.0255141
0.747947	0.000466979
0.749248	-0.0451701
0.750161	-0.00779634
0.750401	0.00963307
0.750656	0.0275181
0.752379	-0.0195546
0.752696	0.0679076
0.753526	0.0122758
0.75368	-0.0182098
0.756198	0.00146903
0.756608	0.013087
0.757656	-0.114904
0.758188	0.0515508
0.758469	0.0214985
0.75872	0.0477912
0.759209	0.0201677
0.75931	-0.322761
0.759394	0.163527
0.760201	-0.0139682
0.760745	-0.0413673
0.760858	-0.00146216
0.760912	0.00986524
0.761207	0.0201416
0.761395	0.00357746
0.761501	0.031879
0.762929	0.0307347
0.763301	0.0598539
0.763445	0.000899557
0.763793	0.0610063
0.763811	0.0400129
0.764614	0.0150436
0.764662	-0.0197233
0.76509	-0.0384645
0.765391	0.0237737
0.765668	0.0285518
0.765672	-0.0659889
0.766194	0.0802796
0.766317	-0.0296792
0.766343	0.0256141
0.766527	0.0375855
0.767321	-0.0549693
0.767539	-0.0629314
0.767908	0.038533
0.768177	-0.0488792
0.768226	0.0369121
0.768436	0.0864304
0.769112	-0.0485547
0.769991	0.0476797
0.770165	-0.0213397
0.770492	-0.00390166
0.77052	-0.0206741
0.770525	0.0501859
0.77126	0.0327951
0.771437	0.0432238
0.77205	-0.00571708
0.772117	-0.0201302
0.77225	0.100182
0.772433	-0.00178551
0.772694	0.0191414
0.773011	0.0536946
0.773192	-0.0257256
0.773611	0.0547662
0.773774	0.0250611
0.773862	0.00835211
0.774824	-0.0119463
0.77536	0.0202209
0.775426	0.038389
0.77564	0.0340497
0.776408	-0.0183115
0.77654	0.0293332
0.776629	-0.0364725
0.776723	-0.0036802
0.776737	0.0243798
0.776767	0.0805959
0.777462	0.0454826
0.77784	0.0386906
0.778339	-0.0346575
0.778413	0.0356321
0.778527	0.0415097
0.778835	0.0315087
0.778849	0.00447508
0.780799	-0.0122399
0.780819	0.0745296
0.780984	0.0258973
0.781047	-0.0321595
0.781067	-0.00299952
0.781158	-0.100678
0.781746	-0.0344422
0.781857	0.0452058
0.782045	0.0592852
0.783096	0.0234898
0.783655	0.0420954
0.783887	-0.0479774
0.784235	0.043395
0.784312	0.0214169
0.784807	-0.0541194
0.784901	-0.104753
0.784935	-0.00138483
0.785358	-0.0182159
0.785403	0.00729254
0.785953	-0.0409875
0.785996	0.00658099
0.786068	0.0142058
0.786589	0.0155287
0.786615	0.0376458
0.788913	-0.00153696
0.789027	-0.0237772
0.78954	0.0560287
0.790297	0.0234578
0.79166	0.0119488
0.792742	0.0257245
0.792889	0.0223851
0.793443	0.0262128
0.793894	0.00792613
0.794149	0.0432863
0.794165	-0.0108555
0.794509	0.0397821
0.794718	0.0585619
0.794783	0.0724247
0.794972	0.0412743
0.795607	-0.0729206
0.795803	0.0293894
0.796092	0.000547035
0.796204	0.0653796
0.796387	0.0278702
0.796675	0.0670142
0.796685	0.0100348
0.798656	0.00360266
0.798665	0.0381342
0.798683	0.101749
0.798877	0.00960121
0.79901	-0.021836
0.799081	0.024411
0.799327	0.0329443
0.799532	0.0562357
0.799554	0.0238767
0.799711	0.0119448
0.800691	0.022916
0.800991	-0.0154161
0.801183	0.033654
0.801197	-0.0151832
0.801352	0.0148159
0.802857	0.0757953
0.80389	0.0963476
0.80562	0.0655339
0.806411	0.024579
0.806838	0.0185856
0.807102	0.0374129
0.807397	-0.0941817
0.807648	0.0127138
0.807789	0.0274523
0.808434	-0.00766204
0.808478	0.0286322
0.809228	0.000764126
0.809306	-0.0350252
0.81129	-0.0349651
0.811482	0.0363669
0.811612	0.0639078
0.811729	0.0430507
0.811736	0.0785416
0.812308	0.0798349
0.812612	-0.0354053
0.813098	-0.0154788
0.813182	0.0311673
0.813308	0.0400778
0.813321	0.0650113
0.813726	0.044926
0.813771	0.00244559
0.814649	-0.0633509
0.814658	-0.0155941
0.814841	0.0101793
0.815344	0.0152369
0.815746	0.0288151
0.816342	0.0739601
0.816589	0.084373
0.816958	0.0543918
0.817108	0.0209741
0.81711	0.00835686
0.817611	0.0818022
0.817651	0.0666587
0.817804	0.205349
0.81793	0.0511524
0.818245	-0.0274814
0.818703	0.0425267
0.81914	0.0199946
0.819212	0.0426974
0.820174	0.0384168
0.820246	0.0374518
0.821049	0.00241159
0.821213	-0.00140674
0.821388	0.050684
0.822205	0.0141915
0.82258	0.0322947
0.822659	0.169303
0.822807	0.0182332
0.82313	-0.0307459
0.823273	0.0381027
0.823704	0.0762899
0.824113	0.00407475
0.824603	0.00679985
0.824643	-0.00963696
0.824908	0.174898
0.826027	-0.0182461
0.826043	0.0341353
0.826867	0.0122525
0.827236	-0.0375364
0.827297	-0.00905721
0.827317	0.0425078
0.827436	0.0538057
0.828254	0.179031
0.828996	0.0520914
0.829582	-0.0319517
0.829877	0.0321084
0.829879	-0.0589806
0.830217	0.0496658
0.831829	0.0231267
0.832214	0.00117794
0.832402	-5.7661e-05
0.832825	-0.0107708
0.833112	-0.0267459
0.83454	0.0542187
0.834587	0.0681896
0.834814	-0.100446
0.834826	-0.00901538
0.83498	-0.0336119
0.835752	0.00536803
0.835883	0.0421951
0.836361	0.0534802
0.837341	0.0311447
0.837437	0.0344892
0.838165	0.0615579
0.838828	0.044482
0.839608	0.0493785
0.839699	-0.0207837
0.839709	-0.0229199
0.840868	-0.0539833
0.841375	0.0194602
0.841424	0.0143271
0.842032	-0.0175039
0.842058	0.0736576
0.842127	-0.0980186
0.842358	-0.135483
0.842802	0.00315829
0.842949	0.0332506
0.844685	-0.000962214
0.845433	0.00040731
0.845567	0.0284423
0.845616	0.0670288
0.845672	-0.0405396
0.845678	-0.0496777
0.845842	-0.0340261
0.845955	0.0796399
0.845985	-0.0599948
0.846379	-0.0119845
0.847519	0.0101747
0.847555	-0.072364
0.847865	-0.0224378
0.847989	0.0433732
0.848622	-0.0236125
0.849167	0.0791393
0.849419	0.0396173
0.849511	-0.005937
0.849946	0.070524
0.850387	0.0648759
0.850478	0.0369063
0.852013	0.025034
0.85212	0.0519778
0.852125	0.0539574
0.852127	0.0654834
0.852786	0.0541098
0.853407	-0.04199
0.853673	0.0337159
0.853976	0.0317079
0.854429	0.0309566
0.8549	0.0381474
0.85506	-0.00745744
0.855531	0.0284476
0.855581	0.040945
0.855617	0.0122501
0.855982	0.0130438
0.856055	0.0225248
0.856055	-0.104296
0.8567	-0.00577487
0.857278	0.024339
0.857726	0.0184353
0.858668	-0.0454956
0.858975	0.0460558
0.859082	0.0382474
0.859278	-0.0364222
0.859424	0.0652597
0.859434	-0.0672187
0.859595	0.00520391
0.859934	0.0536882
0.859965	0.00311112
0.860383	-0.0140856
0.860433	0.0818785
0.860772	0.0299434
0.86091	0.0269338
0.86127	0.0211652
0.861424	0.0526454
0.861516	0.0353993
0.861745	-0.0238398
0.861747	-0.0452584
0.862375	-0.0296907
0.862379	-0.0548517
0.862848	0.0448464
0.863177	-0.0602837
0.863885	-0.0267217
0.864355	-0.00721793
0.864768	0.0239476
0.865557	0.0342998
0.865835	0.0171487
0.866191	0.0709766
0.8663	0.101001
0.866572	0.0388102
0.867122	0.0660474
0.867171	0.0478681
0.867325	0.0318854
0.867514	-0.0098173
0.868118	0.0273965
0.868331	0.0629264
0.868411	-0.0313123
0.868591	-0.006127
0.868931	0.0667362
0.868985	0.0676727
0.869269	0.0966763
0.870689	0.0797228
0.871139	-0.0108805
0.871179	0.00994011
0.871327	0.00561429
0.871462	-0.0104933
0.87153	0.00597871
0.871983	0.0406253
0.872165	0.0874513
0.872881	0.0215308
0.873585	0.0107214
0.873615	0.0654321
0.874474	-0.00551545
0.874912	0.066496
0.875045	0.0225732
0.876422	-0.0440203
0.87787	-0.056868
0.878172	-0.000378049
0.878191	-0.0227246
0.878235	0.0302152
0.878244	0.0112431
0.878247	0.00368816
0.87841	-0.00780557
0.878498	0.0231181
0.878738	0.0308364
0.87883	0.0316949
0.878836	0.00857025
0.879256	0.0222962
0.879876	0.0244476
0.881119	-0.0257141
0.881552	0.122102
0.882255	-0.00589559
0.882718	-0.0045345
0.882976	-0.00752724
0.882981	-0.174648
0.883577	0.0310563
0.884121	-0.0220912
0.884132	0.0706057
0.884508	0.0371229
0.885126	-0.0213957
0.88528	0.0149902
0.886426	0.0221428
0.887375	0.0232726
0.887755	0.00628189
0.88914	0.0138929
0.889814	0.0959723
0.890593	-0.00299863
0.890707	0.050022
0.890844	-0.0269208
0.891011	0.00617629
0.891159	-0.00848461
0.891262	0.0118974
0.891518	0.0712405
0.891591	0.0157876
0.892097	0.145415
0.89264	0.0404149
0.892798	0.0442608
0.893265	-0.0182512
0.893823	0.028998
0.893856	-0.0300721
0.894624	0.00402306
0.895228	-0.00428418
0.895587	0.0215748
0.895727	0.0515736
0.89646	0.023186
0.89651	-0.00341069
0.896806	0.0133567
0.896865	-0.216868
0.897365	0.018161
0.897851	0.0126779
0.897979	-0.0227162
0.898109	0.00744812
0.898664	-0.00766364
0.901011	0.0107343
0.901594	0.0211797
0.902052	0.0544219
0.902125	-0.00282373
0.902166	0.0343479
0.902276	-0.0645018
0.902368	0.0134371
0.902755	-0.00444363
0.90414	0.0273954
0.904249	0.00987021
0.904315	-0.0386117
0.904589	0.0482884
0.904613	-0.0178821
0.904833	0.00303508
0.904905	0.0189435
0.905129	-0.00341979
0.905764	0.0207782
0.906373	0.0370476
0.906754	-0.00165863
0.906933	-0.0108548
0.907408	-0.0222143
0.907454	-0.0318671
0.907505	-0.0754151
0.909156	0.0297893
0.909552	0.0312155
0.90995	0.00550926
0.909997	0.0156587
0.910235	0.0380329
0.910584	0.033884
0.910794	0.0553615
0.910862	-0.0199856
0.910967	-0.0130798
0.911122	-0.0933787
0.911147	-0.0463613
0.911535	0.0675195
0.911603	0.0221858
0.912639	0.0339261
0.912848	0.020621
0.913077	-0.0466936
0.913405	-0.0885678
0.913456	0.0446209
0.913954	0.130734
0.914139	0.0491548
0.914483	-0.0277529
0.914572	-0.0174566
0.914758	0.0455197
0.915774	0.0989728
0.916059	0.0116961
0.916434	-0.28012
0.917073	-0.0100325
0.917134	-0.00542946
0.917212	-0.0207849
0.918301	0.0146072
0.918355	0.0388495
0.919033	0.033072
0.919244	0.00683362
0.919652	0.00965424
0.91975	0.0112926
0.919825	-0.00935153
0.91985	0.0022795
0.920629	0.0505507
0.920692	0.0915638
0.921158	0.00843867
0.921201	0.039891
0.921621	0.0384225
0.922618	-0.00688046
0.922762	-0.0416486
0.922981	-0.000526724
0.923149	0.00940761
0.923153	-0.0158398
0.924282	0.042186
0.924576	0.0127226
0.924815	0.0409392
0.924895	0.0220378
0.925646	-0.0306367
0.925815	-0.042455
0.925927	-0.00795748
0.926374	0.00941198
0.92708	0.0117763
0.927097	0.0557913
0.927127	0.0590977
0.927169	0.0270665
0.927423	0.0245301
0.927668	-0.00913138
0.928503	0.0462219
0.928555	0.055706
0.928673	0.0623332
0.92868	0.016513
0.928932	-0.0153761
0.929303	-0.00200873
0.92957	0.048212
0.929988	0.0333386
0.930713	0.109969
0.930983	-0.0220272
0.930986	0.0261472
0.931709	0.0624898
0.931973	0.00637292
0.93296	0.105383
0.934209	0.0749711
0.934677	0.0168734
0.935085	0.0279708
0.93515	-0.0457842
0.936055	-0.00536103
0.936189	-0.051035
0.93627	-0.0180626
0.936453	0.0293386
0.936909	0.00464687
0.937159	-0.0240786
0.937224	0.0525514
0.937888	-0.00178131
0.938	0.0144805
0.938012	0.0216643
0.938438	0.0704018
0.9392	0.0403896
0.939427	0.0374983
0.939881	0.00636733
0.940194	0.022987
0.940801	0.0393035
0.940886	-0.0488649
0.941252	0.0335762
0.941806	-0.0148727
0.942294	0.0571672
0.942779	0.00807352
0.942825	-0.0423082
0.942924	0.0846262
0.943222	0.058831
0.943449	0.010396
0.943586	-0.0667115
0.943746	0.0221544
0.9442	0.0543307
0.944276	-0.000218651
0.944354	0.104741
0.944652	0.0406895
0.946429	-0.0103477
0.94654	-0.00394497
0.946632	0.054789
0.946685	-0.0296271
0.947233	0.00131338
0.947292	0.0248651
0.94743	0.0590439
0.947483	-0.00389681
0.947738	-0.0123486
0.948163	0.120288
0.948183	0.056094
0.948348	0.0765837
0.948381	-0.015616
0.948956	0.00814098
0.948967	0.114449
0.949035	-0.0294376
0.949243	0.0281524
0.949387	-0.00584467
0.949846	-0.0444909
0.949988	0.00488389
0.950103	0.0270177
0.951031	-0.0392107
0.951707	-0.016318
0.951794	0.0268311
0.951896	0.0354085
0.952282	-0.0235116
0.95233	-0.0389486
0.952345	-0.0368212
0.952658	0.0383756
0.953478	-0.0288103
0.953728	0.00330438
0.955125	0.0408642
0.95551	-0.0367872
0.955689	0.0312957
0.956651	-0.0324071
0.956864	0.0105233
0.956871	0.0517124
0.956907	0.0194061
0.957059	0.0975976
0.957078	0.0389438
0.957486	0.0434154
0.957491	0.0771721
0.957687	-0.00709673
0.958097	0.0646705
0.959324	0.0102648
0.959393	0.139526
0.959505	0.0507071
0.960899	-0.394033
0.961004	-0.000467062
0.961444	0.00749151
0.9617	-0.025995
0.96214	0.0335412
0.962388	0.015254
0.962755	0.0377051
0.9628	0.00574158
0.963058	0.0512017
0.963088	-0.00562819
0.963802	-0.00275573
0.964052	0.0559474
0.964369	0.171542
0.964515	0.0252544
0.964575	-0.00779132
0.9646	0.0156428
0.964685	-0.0237219
0.964813	0.0386636
0.966064	0.0261363
0.966456	0.0253399
0.966724	0.0125167
0.966748	-0.029135
0.967444	0.0479087
0.967563	0.00899468
0.968085	0.0169442
0.968305	-0.0373884
0.968362	-0.0521171
0.96838	0.012139
0.968799	0.0203894
0.969343	0.0394664
0.969511	0.0477637
0.970028	0.0400394
0.970036	0.02877
0.970171	0.0540664
0.970363	0.0140056
0.970393	0.0387155
0.970446	-0.0122514
0.970817	0.0257002
0.970844	0.0111088
0.970941	0.0305399
0.97122	0.0300358
0.971222	-0.152887
0.971573	0.0349551
0.971628	0.0319874
0.971973	0.0264433
0.97212	0.0196258
0.972848	0.0185638
0.973954	0.0237684
0.974129	0.152269
0.974839	-0.00860336
0.975006	0.0179959
0.975301	-0.00334682
0.975558	0.0809323
0.97607	0.0267611
0.976118	0.0372021
0.976382	0.011262
0.976551	-0.0136098
0.977662	0.0614728
0.977711	0.00928888
0.978167	-0.0278043
0.978891	0.0189651
0.979271	0.0259654
0.97933	-0.0227467
0.979575	0.0520449
0.979609	-0.03482
0.980513	-0.00515631
0.980528	0.0591675
0.980907	-0.0701463
0.981	0.0259849
0.981279	0.0438726
0.981911	0.00400937
0.982197	-0.000456065
0.982358	0.0225592
0.982368	0.0277722
0.982442	-0.0403407
0.982573	0.0213603
0.982883	0.0838864
0.983124	-0.0210988
0.983137	0.0425064
0.983453	0.00179901
0.983754	0.0579218
0.983879	0.00413188
0.983991	0.0347923
0.984407	0.0270465
0.984506	-0.0131993
0.98452	-0.0224606
0.985333	0.0106887
0.985656	0.0420845
0.986445	0.0349274
0.986485	-0.00445983
0.986524	-0.0309691
0.986545	0.0383706
0.987021	-0.0678202
0.987124	0.0589228
0.98726	-0.0216115
0.987414	0.0550421
0.98854	0.031677
0.989122	0.0543904
0.990135	0.0432493
0.990153	-0.0363345
0.99016	0.0458326
0.990204	-0.000587607
0.990691	-0.00642332
0.990714	0.0385185
0.990922	-0.0019015
0.991071	0.0414083
0.991188	0.0895336
0.991288	0.165101
0.991918	0.0492678
0.992162	-0.0133557
0.992299	-0.0188988
0.992667	-0.0481346
0.992936	-0.00142389
0.993261	-0.0658631
0.993455	-0.120022
0.994787	0.0323393
0.994867	0.0275822
0.995046	0.016194
0.995366	0.0278653
0.996534	-0.0688652
0.99668	0.0266569
0.997186	0.0509377
0.997435	0.0237913
0.998102	0.0455976
0.998185	0.0753028
0.998449	0.0437558
0.998661	0.0276196
0.99881	-0.0313495
0.999255	0.0338156
0.999367	-0.0440153
0.999592	0.0454644
0.999732	-0.0170542
0.999823	-0.0270878
0.999883	0.0173235
0.999982	-0.00410472
1.00128	-0.0562699
1.00145	0.0876138
1.00162	0.107925
1.00169	-0.0650264
1.00175	0.0160693
1.00209	0.0310264
1.00245	0.0308629
1.00264	0.0214602
1.00322	0.00282622
1.00451	0.024291
1.00543	0.129221
1.00556	0.0440691
1.0056	-0.000375207
1.00602	-0.0341132
1.00696	-0.0319502
1.00703	0.0368851
1.00731	0.0152079
1.00785	-0.0257521
1.00807	-0.00575163
1.00909	0.00630322
1.00925	0.0133283
1.01106	0.0409956
1.01166	0.0512656
1.01198	-0.027356
1.01241	-0.016494
1.01307	-0.0250433
1.01315	0.0158754
1.0132	-0.00448218
1.01324	0.0912026
1.01333	0.00663089
1.01363	-0.00817326
1.01398	0.071475
1.01403	0.117044
1.01409	0.0318883
1.01448	-0.0599428
1.01451	0.0446309
1.01454	0.00893434
1.01544	0.0114896
1.01583	-0.000140807
1.01586	-0.0276259
1.01665	0.0195158
1.01696	0.104314
1.01706	0.0350144
1.01716	-0.0288589
1.01739	0.0785013
1.01764	-0.0249858
1.01804	0.107241
1.01805	0.034065
1.01823	0.0544537
1.01833	0.0346609
1.01894	-0.0654771
1.01895	-0.00624177
1.01895	0.012581
1.01901	0.0530589
1.01943	0.063511
1.01949	0.0156324
1.01955	-0.0287692
1.01984	-0.0217303
1.01991	0.035631
1.0203	-0.0191734
1.02067	0.016288
1.0207	0.0306718
1.02083	0.00230493
1.02118	-0.00755518
1.02125	-0.00473434
1.02154	-0.000296952
1.02208	0.00626999
1.02225	0.0547719
1.02241	0.150113
1.02266	0.0543601
1.02292	0.0653458
1.02316	0.0515636
1.02325	0.00805514
1.02372	0.0264917
1.0239	-0.0196321
1.02401	0.00815033
1.02405	0.0271726
1.02429	0.0696615
1.02442	0.044083
1.02463	0.00772619
1.02594	0.0751302
1.02612	0.0636165
1.02624	0.0300164
1.02779	0.0453677
1.02821	-0.0402933
1.02909	0.0355498
1.02931	-0.0835595
1.0297	0.00974962
1.03023	-0.0706138
1.03189	0.0887763
1.03205	-0.00701331
1.03235	0.0308833
1.03269	-0.0749724
1.03425	0.0207172
1.03476	-0.0535837
1.03506	0.0783445
1.03507	0.0426999
1.03569	0.0344084
1.03693	0.0252131
1.03711	0.012296
1.03718	0.00404813
1.03731	0.0372714
1.03747	0.0190321
1.03777	0.0461473
1.03777	0.040183
1.03784	0.0579597
1.03797	0.0850196
1.03809	0.0202048
1.03865	0.0149313
1.0388	0.0157579
1.03896	-0.00279933
1.03929	0.0274105
1.03972	-0.0340902
1.03977	-0.00398379
1.03977	0.0326117
1.04013	0.0491161
1.04029	0.076767
1.0408	0.0492711
1.04083	-0.0143735
1.04166	-0.0576889
1.04185	0.0637307
1.04206	0.0302574
1.04223	-0.0591541
1.04235	0.00883917
1.04251	0.0266211
1.04267	-0.00797807
1.04349	-0.0431482
1.04361	0.00322151
1.04367	-0.0013638
1.04379	0.0223926
1.04387	-0.00618785
1.04408	0.0571914
1.04417	-0.0881077
1.04483	0.0355025
1.04488	0.0163811
1.04494	-0.064215
1.04571	0.0483964
1.04613	-0.0263883
1.04628	0.0428331
1.04644	0.0713753
1.0465	0.00986456
1.04806	0.0284848
1.04849	0.0618124
1.04902	0.0491485
1.04936	0.0281313
1.0499	-0.0226396
1.05025	0.0246485
1.05042	0.00979814
1.05049	0.0310421
1.0506	-0.00643393
1.05074	-0.0165389
1.05079	0.020306
1.05098	-0.0158425
1.05146	0.0629585
1.05205	0.0317658
1.05254	0.0248873
1.05318	0.0291014
1.05325	0.0593598
1.05357	0.0458162
1.05365	0.0741588
1.05366	0.0464158
1.05405	0.0208351
1.05492	-0.0195889
1.05501	0.00941615
1.05533	0.0320607
1.05584	0.043554
1.05611	0.0119533
1.05614	-0.0111434
1.05618	-0.0613532
1.0563	0.0352387
1.05715	0.0258851
1.05727	-0.00618327
1.05755	0.0315544
1.05756	0.026856
1.05774	0.017113
1.05784	0.021367
1.05831	0.024831
1.05856	0.0344657
1.05867	0.0525974
1.05874	0.0773427
1.05942	0.0378882
1.05964	0.00330245
1.05985	-0.0249208
1.06031	0.0360995
1.06083	-0.0147826
1.0609	0.0414861
1.06101	0.0266309
1.06101	0.0301001
1.06115	0.000468903
1.06124	-0.0101012
1.06142	0.00098694
1.06153	0.017171
1.06158	0.04159
1.06158	0.0361557
1.06197	0.0142376
1.06199	0.0334969
1.06231	0.0428249
1.06241	0.00619686
1.06259	0.0347048
1.06263	0.0644735
1.06272	-0.0250354
1.0628	0.0549494
1.06304	-0.0133753
1.06318	0.0215326
1.0632	-0.0373531
1.06331	0.0095272
1.06371	0.065728
1.06432	0.00413277
1.06445	0.0625435
1.06467	-0.000783074
1.06469	0.0808107
1.06501	0.0494513
1.06519	9.24637e-05
1.06571	0.0411475
1.06699	0.0134373
1.06701	-0.0251781
1.06744	0.0489489
1.06783	0.0449952
1.06811	-0.0189844
1.06816	0.0036691
1.06816	0.0401567
1.0682	0.0400249
1.06886	0.0411133
1.06906	0.0686718
1.06938	0.0442109
1.06952	0.105805
1.06994	-0.00251485
1.07042	-0.00886282
1.07048	0.0142469
1.07086	0.0627881
1.07164	0.0181602
1.07166	0.0789355
1.0718	0.00331685
1.07193	0.0100879
1.07285	0.061386
1.07315	-0.0214049
1.07424	-0.00996538
1.07475	-0.0236466
1.07512	0.0101373
1.07532	-0.00427322
1.07566	0.0834548
1.07637	0.0277336
1.07706	0.0666656
1.07805	-0.136778
1.07807	0.0300906
1.07824	0.0864422
1.07926	0.0387258
1.07939	-0.108352
1.08001	-0.017783
1.08098	0.0391318
1.08106	0.0261319
1.08128	-0.0400078
1.08131	0.0633997
1.08149	0.0213865
1.08233	0.0386608
1.08244	-0.00495743
1.08252	0.0754614
1.08259	0.013607
1.08267	0.00883926
1.0827	-0.0359549
1.0828	0.0322128
1.08349	-0.00660423
1.08368	-0.0239453
1.0837	0.0469203
1.08382	0.0418986
1.08401	0.0821478
1.08434	-0.0446915
1.08461	0.0660472
1.08473	-0.0219712
1.08501	-0.0264898
1.08547	-0.00487223
1.08605	0.0729693
1.08608	0.10359
1.08617	0.0496786
1.08627	0.01202
1.08632	0.0555315
1.08675	0.0226738
1.08725	0.0368976
1.08754	0.00511
1.08754	-0.0719304
1.08763	0.0489103
1.08804	0.0398346
1.0882	0.0205312
1.08925	0.0123681
1.08972	0.0832764
1.08977	0.0272786
1.09019	0.0280111
1.09024	0.10235
1.0904	0.010354
1.09073	-0.0140323
1.09073	-0.00496282
1.09101	0.0200999
1.09111	0.0419937
1.09179	0.00940244
1.09186	0.0862239
1.0927	-0.034083
1.09279	0.00596358
1.09294	-0.0105392
1.09309	0.067835
1.09337	0.0207772
1.0939	0.255008
1.09397	-0.0125066
1.09435	0.00371823
1.09435	0.0495813
1.09453	0.00802471
1.09466	0.0355004
1.09497	0.052656
1.09518	-0.0121252
1.09557	0.0156984
1.09587	-0.0386772
1.09605	-0.428924
1.09611	-0.0220706
1.09632	0.0834464
1.09705	0.0457412
1.09801	0.0676372
1.09825	-0.0939294
1.09876	0.00388268
1.09933	0.0740084
1.09934	0.102652
1.09962	-0.0390217
1.09969	-0.0144013
1.10038	0.000405079
1.10074	-0.210577
1.10097	0.0381016
1.10151	0.0441826
1.10153	-0.0576313
1.10165	-0.0285686
[truncated: 16,989 more rows]

## Sheet: Rat8
DeltaR2*	Concentration	DeltaR2* mean	Concentration mean	Concnetration STD
0.000956588	-0.0513267	0.194998	0.00793493	0.0301687
0.00165658	0.0153953	0.54018	0.0130003	0.0292784
0.00190242	-0.0523037	0.810701	0.00849339	0.0302265
0.00354527	0.00613781	1.00555	0.00511288	0.0341079
0.00381746	0.0374736	1.15402	0.00506955	0.0333329
0.00706075	0.0299576	1.25754	0.00310032	0.0381626
0.00725845	-0.00828736	1.35957	0.0120148	0.0352619
0.00753609	0.0332536	1.45879	0.00769636	0.0387531
0.00983359	-0.0451489	1.55419	0.011378	0.0327483
0.0114831	-0.0178113	1.63949	0.00382616	0.0368329
0.0123993	0.0107718	1.72625	0.0138306	0.0387951
0.0152462	-0.00849676	1.83453	0.00701023	0.0409374
0.0238161	-0.0315724	1.93484	-4.14832e-05	0.0363167
0.0248507	-0.0336894	2.02248	0.0109081	0.0369888
0.032329	0.00125186	2.11877	0.00412208	0.035572
0.0354034	0.0230402	2.21466	0.00535382	0.035087
0.0397396	0.0242648	2.30917	0.00735978	0.0415825
0.0400733	-0.0265017	2.41009	0.0087966	0.0418463
0.0481419	0.0158321	2.50015	0.00729344	0.0374909
0.050561	-0.0685559	2.60156	0.00980541	0.0374678
0.0517097	0.0160243	2.72827	0.0147367	0.0444937
0.053489	0.0376528	2.82366	0.00975443	0.0413996
0.0586378	-0.0643526	2.94389	0.0124191	0.0344988
0.0690212	-0.00066353	3.07292	0.00050538	0.0435354
0.0841639	0.0143006	3.20605	0.00822221	0.0415951
0.0863921	0.0174737	3.33148	0.00609745	0.0465149
0.0869474	0.0348699	3.46056	0.00824599	0.036755
0.0872094	-0.0122731	3.5981	0.00953015	0.0357184
0.102772	-0.0375946	3.75896	0.012846	0.0404696
0.121843	-0.0493365	3.91801	0.0152198	0.0439705
0.124701	0.00988235	4.09189	0.010901	0.0400445
0.126475	0.0270077	4.27926	0.0147879	0.0471953
0.129881	0.015421	4.51261	0.0217468	0.0400191
0.132787	0.0179763	4.78313	0.0140768	0.0460954
0.1401	0.0166767	5.01598	0.0212791	0.0436656
0.14184	0.0413453	5.3377	0.0261509	0.0482499
0.151217	0.0414909	5.70989	0.025231	0.0515837
0.161381	0.00406808	6.15622	0.0271062	0.054404
0.164459	0.0492321	6.58951	0.0414613	0.0532184
0.164703	-0.0371188	7.1724	0.0416949	0.0571095
0.172406	0.00594302	7.93575	0.0506382	0.0519196
0.177639	-0.000792998	8.94325	0.0664316	0.0564221
0.179808	0.0130689	12.2345	0.110709	0.0673448
0.186663	0.0210643
0.19849	0.0776255
0.199055	0.0344259
0.199204	-0.00121979
0.201044	0.0252626
0.204078	0.0234557
0.207476	0.0462093
0.208535	0.0228336
0.218244	-0.0101909
0.228566	0.0534327
0.22972	0.0219611
0.229909	0.0438293
0.237189	-0.0109309
0.240109	0.00226702
0.241213	0.00124031
0.244484	-0.0116334
0.252189	-0.0342458
0.253781	0.0606583
0.256954	-0.0238999
0.257979	0.0458091
0.262571	0.0129892
0.281367	0.0331238
0.283341	0.0475198
0.283387	0.0213437
0.284534	-0.0377996
0.286619	-0.0141606
0.288062	0.0098604
0.288954	0.0142684
0.293564	-0.0212542
0.294076	0.0104637
0.296258	0.0544537
0.297009	-0.0248391
0.29702	0.0371261
0.297342	0.020712
0.297937	0.0549347
0.297947	-0.0192884
0.299247	-0.00857719
0.300384	0.035071
0.31509	0.00939262
0.317658	-0.0143155
0.325391	0.0426549
0.326482	0.046193
0.327625	-0.0319317
0.338894	-0.0176254
0.339599	0.0205113
0.341189	0.0253809
0.34863	0.0178253
0.35041	-0.0161582
0.351728	0.0409934
0.357514	0.00684836
0.35921	-0.0406627
0.361757	0.0274002
0.36788	0.0457753
0.370382	-0.011699
0.373769	0.0160736
0.374918	-0.00842311
0.380019	0.00737201
0.384634	0.062525
0.387649	0.0210171
0.388306	0.108443
0.388605	0.0167282
0.394063	-0.00258388
0.395372	-0.0439533
0.409157	0.0323543
0.409682	-0.00570625
0.40976	0.0144545
0.413296	0.0298988
0.414909	0.00770269
0.415047	0.0653233
0.41513	0.0247698
0.415459	0.0179276
0.417731	-0.000824838
0.419856	-0.0202129
0.421021	0.0469794
0.424829	0.000929136
0.425249	0.0441083
0.425579	0.0268502
0.426265	0.0220712
0.431458	0.00270345
0.433885	0.0411824
0.435192	0.0251964
0.449259	0.0375786
0.450367	0.0271744
0.45503	0.0490072
0.457719	0.00877724
0.45841	0.0530974
0.461346	-0.00936409
0.469721	0.0212612
0.474629	0.0043326
0.474841	0.037832
0.478736	0.0109682
0.481236	-0.0353233
0.482503	0.00945449
0.482859	0.0445111
0.488211	-0.0103027
0.500518	-0.0415911
0.502231	-0.0151474
0.504548	0.0167271
0.510335	-0.00777517
0.512099	-0.00632235
0.513477	-6.18463e-05
0.514114	0.00391556
0.530185	0.0347839
0.536147	-0.00809513
0.53847	0.0195507
0.54568	-0.00056671
0.548954	-0.000502175
0.55115	-0.0187173
0.556609	-0.0106052
0.558093	-0.0318207
0.561141	0.0897615
0.575073	0.0102477
0.576099	0.0884134
0.578484	-0.024937
0.578701	-0.0436423
0.579276	0.0736333
0.581331	0.0172825
0.589381	0.0194004
0.590113	0.0353044
0.590942	0.00920405
0.591181	0.0202359
0.597524	-0.026957
0.597791	-0.0104269
0.598982	0.0459562
0.605157	0.00680641
0.608147	0.0162075
0.615592	-0.0165711
0.616988	0.0720198
0.617367	0.00183972
0.619321	0.00085783
0.622134	-0.0388847
0.623057	0.000460307
0.631518	0.0144265
0.639066	-0.0169042
0.639623	-0.00948269
0.640486	0.00434401
0.64087	0.0320124
0.641222	-0.00374015
0.645449	0.029523
0.648504	-0.00797962
0.64869	0.0366318
0.654883	0.0113284
0.654923	0.0313416
0.655352	0.0380939
0.655879	0.0148875
0.657891	0.00835675
0.660249	-0.0103377
0.663846	0.00454209
0.666176	0.0316631
0.677371	-0.024366
0.680447	-0.0434152
0.680716	0.00753356
0.682904	0.0197213
0.683367	0.00519128
0.686982	0.0428423
0.689097	0.00721534
0.689118	0.0097271
0.694073	0.0372201
0.701899	0.0163279
0.705116	-0.0132346
0.705427	-0.00235309
0.707566	0.0112655
0.708731	0.0440833
0.709317	-0.0421583
0.710568	0.0235332
0.710815	-0.00574139
0.712009	0.0360239
0.712563	0.0417742
0.712817	-0.0033869
0.715251	-0.000576009
0.716096	0.0711538
0.724093	0.0301058
0.725362	-0.0268187
0.72664	-0.0208742
0.730054	0.0163016
0.73798	-0.00404633
0.741062	0.010361
0.745074	-0.0279458
0.745976	0.0161366
0.747415	-0.0186661
0.749248	-0.0451701
0.750161	-0.00779634
0.750401	0.00963307
0.759209	0.0201677
0.760912	0.00986524
0.763811	0.0400129
0.765391	0.0237737
0.766343	0.0256141
0.768226	0.0369121
0.769991	0.0476797
0.776408	-0.0183115
0.77654	0.0293332
0.776629	-0.0364725
0.77784	0.0386906
0.781067	-0.00299952
0.781158	-0.100678
0.785403	0.00729254
0.786615	0.0376458
0.794509	0.0397821
0.795803	0.0293894
0.796387	0.0278702
0.798877	0.00960121
0.79901	-0.021836
0.799081	0.024411
0.801352	0.0148159
0.806411	0.024579
0.808478	0.0286322
0.809306	-0.0350252
0.811612	0.0639078
0.818703	0.0425267
0.822807	0.0182332
0.827297	-0.00905721
0.827317	0.0425078
0.829582	-0.0319517
0.829877	0.0321084
0.832214	0.00117794
0.832825	-0.0107708
0.838828	0.044482
0.839699	-0.0207837
0.844685	-0.000962214
0.845567	0.0284423
0.853673	0.0337159
0.855531	0.0284476
0.858668	-0.0454956
0.859965	0.00311112
0.861747	-0.0452584
0.863885	-0.0267217
0.865835	0.0171487
0.867514	-0.0098173
0.868931	0.0667362
0.869269	0.0966763
0.871327	0.00561429
0.872881	0.0215308
0.878244	0.0112431
0.87841	-0.00780557
0.878836	0.00857025
0.882718	-0.0045345
0.882976	-0.00752724
0.886426	0.0221428
0.887755	0.00628189
0.890707	0.050022
0.893856	-0.0300721
0.894624	0.00402306
0.895587	0.0215748
0.89646	0.023186
0.896806	0.0133567
0.898664	-0.00766364
0.902166	0.0343479
0.902276	-0.0645018
0.902755	-0.00444363
0.904249	0.00987021
0.904833	0.00303508
0.906754	-0.00165863
0.906933	-0.0108548
0.907454	-0.0318671
0.90995	0.00550926
0.909997	0.0156587
0.911603	0.0221858
0.912848	0.020621
0.917134	-0.00542946
0.919652	0.00965424
0.91975	0.0112926
0.922762	-0.0416486
0.924895	0.0220378
0.925646	-0.0306367
0.92868	0.016513
0.934677	0.0168734
0.93627	-0.0180626
0.937159	-0.0240786
0.938	0.0144805
0.9392	0.0403896
0.939881	0.00636733
0.941806	-0.0148727
0.942779	0.00807352
0.943449	0.010396
0.9442	0.0543307
0.944276	-0.000218651
0.946685	-0.0296271
0.947483	-0.00389681
0.948381	-0.015616
0.949387	-0.00584467
0.951031	-0.0392107
0.956871	0.0517124
0.9617	-0.025995
0.962388	0.015254
0.963088	-0.00562819
0.964685	-0.0237219
0.966064	0.0261363
0.967563	0.00899468
0.968085	0.0169442
0.970036	0.02877
0.97122	0.0300358
0.973954	0.0237684
0.975558	0.0809323
0.978167	-0.0278043
0.979271	0.0259654
0.97933	-0.0227467
0.983453	0.00179901
0.983879	0.00413188
0.986485	-0.00445983
0.987414	0.0550421
0.990691	-0.00642332
0.995366	0.0278653
0.996534	-0.0688652
0.997435	0.0237913
0.999255	0.0338156
0.999732	-0.0170542
1.0056	-0.000375207
1.00696	-0.0319502
1.00925	0.0133283
1.01363	-0.00817326
1.01764	-0.0249858
1.01805	0.034065
1.01894	-0.0654771
1.01895	0.012581
1.0203	-0.0191734
1.02118	-0.00755518
1.02429	0.0696615
1.02624	0.0300164
1.03023	-0.0706138
1.03693	0.0252131
1.03929	0.0274105
1.04083	-0.0143735
1.04166	-0.0576889
1.04349	-0.0431482
1.04379	0.0223926
1.04417	-0.0881077
1.04613	-0.0263883
1.05492	-0.0195889
1.05784	0.021367
1.06083	-0.0147826
1.06101	0.0266309
1.06142	0.00098694
1.06197	0.0142376
1.06259	0.0347048
1.06432	0.00413277
1.06467	-0.000783074
1.06811	-0.0189844
1.06952	0.105805
1.07042	-0.00886282
1.0718	0.00331685
1.07193	0.0100879
1.07424	-0.00996538
1.07475	-0.0236466
1.08106	0.0261319
1.08244	-0.00495743
1.08259	0.013607
1.0828	0.0322128
1.08401	0.0821478
1.08461	0.0660472
1.08473	-0.0219712
1.08501	-0.0264898
1.08547	-0.00487223
1.08617	0.0496786
1.09024	0.10235
1.0904	0.010354
1.09179	0.00940244
1.0927	-0.034083
1.09397	-0.0125066
1.09435	0.00371823
1.09453	0.00802471
1.09611	-0.0220706
1.09705	0.0457412
1.09876	0.00388268
1.10038	0.000405079
1.10151	0.0441826
1.10165	-0.0285686
1.10289	0.00799651
1.10505	0.0172481
1.10524	0.0315444
1.10559	0.0244851
1.10563	-0.00300887
1.10745	0.020618
1.10914	-0.0416365
1.11278	0.0685648
1.11531	-0.0282302
1.11658	0.027575
1.11748	-0.0493382
1.11886	0.0199253
1.11906	0.0396899
1.11967	0.020299
1.12148	0.0362592
1.12166	0.0567958
1.12211	0.0668473
1.12456	0.0286794
1.12488	-0.0399849
1.12587	-0.0281753
1.12657	-0.0129518
1.12691	0.0668516
1.12965	0.0545636
1.13039	0.00770028
1.13229	-0.0341654
1.13562	0.011162
1.13963	0.0511044
1.1435	0.0253456
1.14463	-0.0133988
1.1453	-0.0129057
1.14539	-0.0195693
1.14708	0.0574751
1.14716	0.0060993
1.14826	0.015792
1.14899	-0.0167374
1.15003	-0.0422932
1.15025	0.00162853
1.1508	0.038733
1.15146	0.00772595
1.15363	-0.0415321
1.15751	-0.0237946
1.1579	0.0157971
1.15984	-0.0130801
1.16002	-0.00719835
1.16178	-0.0322226
1.16294	-0.0214454
1.16432	0.027425
1.16557	0.0138801
1.16778	0.00484565
1.16855	-0.00197025
1.16934	0.0222246
1.17419	0.0113296
1.17471	-0.0084859
1.17487	0.0286854
1.17805	-0.0115473
1.17906	-0.0491098
1.18017	0.0672373
1.18068	-0.0189233
1.18261	-0.0187454
1.18293	0.00678721
1.18369	-0.0695039
1.18493	0.0403409
1.1851	0.00907112
1.18577	-0.0466298
1.18669	-0.0109678
1.18727	0.0481539
1.18836	0.0144141
1.19093	-0.00861896
1.19146	0.00186906
1.19389	0.00849147
1.19408	-0.00209223
1.19428	0.00261219
1.19575	0.0430031
1.19612	0.0164222
1.19676	0.0101623
1.19678	0.0349137
1.19687	0.031249
1.19742	0.0158572
1.19778	0.00339613
1.19831	0.0156859
1.19905	-0.0361802
1.20043	0.0647838
1.20107	-0.016613
1.2029	-0.0088394
1.20333	0.00476717
1.2045	-0.116655
1.20474	0.0379945
1.2063	0.00998927
1.20706	0.0461443
1.20728	-0.0634626
1.20749	-0.0319508
1.20809	-0.00622338
1.20825	-0.0237207
1.20891	0.023767
1.20953	0.0425796
1.21152	-0.0116371
1.21253	-0.00746864
1.21286	0.0529471
1.21741	-0.0304335
1.21808	0.0392802
1.21873	0.0110805
1.2194	0.00634025
1.21971	-0.00318501
1.22191	0.0013928
1.2251	0.021778
1.22611	0.00948432
1.22615	-0.00578888
1.2272	0.127374
1.2275	0.0228904
1.22823	-0.015063
1.22837	0.0457665
1.23022	0.0479653
1.23061	0.0333221
1.23151	-0.0343051
1.23215	-0.0067191
1.23435	-0.0178642
1.23489	0.053323
1.2354	0.0159469
1.23621	-0.0232703
1.23796	0.0203162
1.24076	0.0256715
1.24093	0.0218448
1.24207	0.0155618
1.24242	0.0533231
1.24273	-0.0106351
1.24276	-0.0923885
1.24445	0.0182132
1.24504	0.0213879
1.24594	0.0196809
1.24903	0.011486
1.24958	0.0666273
1.24965	-0.0100316
1.25144	0.0213031
1.25213	0.015004
1.25394	0.0281796
1.25525	-0.03311
1.25608	0.00650879
1.25649	0.0118242
1.25681	-0.0713435
1.25708	0.0214872
1.25829	-0.0846475
1.25854	-0.00252776
1.25993	0.0897151
1.26016	0.03779
1.26101	0.00441313
1.26233	0.0474233
1.2639	-0.0815152
1.26459	0.0235151
1.26588	-0.0410126
1.26659	-0.006551
1.26882	-0.0391594
1.26943	-0.076778
1.26975	-0.0324727
1.2699	-0.0621819
1.27007	0.0259352
1.27015	0.0288203
1.27028	-0.000629836
1.271	0.0441066
1.27152	0.0375882
1.27305	-0.0944397
1.27476	0.0075529
1.27537	-0.00532212
1.27582	-0.0523693
1.2795	-0.0180352
1.28069	0.0122659
1.28221	-0.0108624
1.28289	0.0144759
1.2833	-0.0172472
1.28393	0.0402638
1.2845	-0.0413188
1.2848	0.038631
1.2853	-0.0186751
1.28689	0.0214328
1.2887	0.0516479
1.28893	-0.00543745
1.29252	0.0198457
1.29283	0.00953006
1.29569	-0.0118029
1.29619	0.00480348
1.29872	-0.0911714
1.29889	-0.0176695
1.29953	-0.0188671
1.30266	0.0175917
1.30301	0.0245559
1.3065	0.000104076
1.30793	-0.0260343
1.30816	0.00854879
1.30879	0.0447419
1.30927	0.0167372
1.30968	-0.00379535
1.30986	-0.0322049
1.31049	0.0361424
1.31061	-0.00824268
1.3127	0.0173103
1.31406	0.0119716
1.31418	-0.00196272
1.31469	0.00392394
1.31605	0.0411071
1.31645	0.0166284
1.31707	0.0429567
1.31782	0.046836
1.31969	0.0313676
1.32008	0.0620361
1.32084	0.0428438
1.322	-0.0157349
1.32237	-0.0131502
1.32309	-0.0322337
1.32312	-0.040295
1.32444	0.0355893
1.32446	0.0353878
1.32518	0.0160542
1.32535	-0.00633705
1.32716	-0.0885478
1.32959	0.0898666
1.33211	-0.016255
1.33231	-0.0240579
1.33457	0.0107732
1.3372	0.0120839
1.34002	0.0272298
1.34136	0.0284007
1.3435	0.0487586
1.34436	0.0306894
1.34466	0.00222035
1.3447	0.0524452
1.34498	0.0493056
1.34515	0.0357566
1.34606	0.0321166
1.3486	-0.0162959
1.34912	0.0323163
1.35064	-0.00230309
1.35325	-0.0181139
1.35565	-0.0178542
1.35599	0.0105377
1.35633	-0.00325827
1.35652	0.00764641
1.35659	-0.0379048
1.35683	0.0483952
1.35711	0.031687
1.35729	0.0124376
1.35906	-0.0288833
1.36025	0.0369089
1.36118	-0.000641577
1.36209	-0.0339198
1.36286	-0.0155164
1.36375	0.0584174
1.3664	0.0182945
1.36677	0.00309652
1.36768	-0.00146965
1.36898	0.0234187
1.3697	0.0368242
1.37011	-0.00124104
1.37162	0.0318958
1.37179	0.0516853
1.37233	0.0269627
1.37311	0.00117867
1.37324	-4.98544e-05
1.3735	-0.00400112
1.37388	0.039013
1.37388	0.0399615
1.37486	0.00995159
1.37745	-0.0206636
1.37754	0.0071547
1.37939	0.00688478
1.38436	-0.0147443
1.3852	0.00841496
1.38568	0.00200781
1.38732	-0.0210518
1.38968	0.0219538
1.38968	0.0252097
1.3907	0.0503806
1.39216	-0.0430193
1.39349	-0.0325647
1.39396	-0.0274914
1.3942	0.0696085
1.39532	0.00102905
1.39546	-0.0888859
1.39589	-0.0239539
1.39629	0.045934
1.40011	0.000502519
1.40161	-0.00895371
1.40288	0.00148853
1.40354	0.000385325
1.40445	0.0104188
1.40541	0.0134283
1.40733	0.0301595
1.40742	-0.00324682
1.40781	0.0625325
1.4097	0.0328151
1.40973	-0.00421754
1.40982	0.180013
1.40993	0.0805333
1.41016	0.0447454
1.41052	0.087126
1.41061	-0.0469915
1.41208	0.00276842
1.41245	0.00410174
1.41248	0.0642054
1.41254	0.00644981
1.41397	-0.104653
1.41421	-0.0223776
1.41541	-0.0606507
1.41664	0.0209594
1.41672	-0.0198985
1.41732	0.0395339
1.4178	-0.0694843
1.41882	-0.0111716
1.41891	-0.056099
1.42072	-0.00525334
1.42193	0.0416872
1.42258	0.0583596
1.42458	0.0451621
1.42481	-0.00319445
1.42603	0.00818233
1.4296	0.0573228
1.43009	-0.00141089
1.43028	0.0195032
1.43131	0.035674
1.43172	-0.011532
1.43174	-0.0577887
1.43413	-0.0378303
1.43467	0.0692624
1.43469	0.0499651
1.43566	0.0592358
1.43828	-0.0451607
1.43842	0.0433023
1.44006	0.0204891
1.44149	0.0285436
1.44245	0.0423069
1.44341	0.0422964
1.44428	0.0319325
1.4445	0.049776
1.44643	-0.0300523
1.44811	0.0343351
1.44823	-0.0417302
1.44956	0.0301552
1.4524	-0.0508416
1.45342	-0.0363989
1.45635	0.0152272
1.45735	-0.0122896
1.464	0.0306664
1.46481	-0.0343079
1.46625	-0.0525516
1.4681	0.0665347
1.4688	0.0102739
1.4691	-0.0811552
1.47057	0.0239593
1.47064	0.0204832
1.47197	0.0230419
1.47237	0.00839385
1.47331	0.00949395
1.47517	0.0208707
1.47569	-0.000791079
1.4773	-0.0211358
1.4778	-0.0324808
1.47867	0.0255535
1.47933	-0.00601974
1.47962	0.0318359
1.47966	-0.0323912
1.48143	0.00262469
1.48169	0.090919
1.48192	0.0305797
1.48336	-0.0561326
1.4872	0.0225276
1.48968	0.00723137
1.49014	0.00732369
1.49025	-0.0330065
1.49086	0.0115076
1.49112	0.0190234
1.49182	-0.0619027
1.49307	0.00551361
1.49402	0.0501975
1.49446	0.0276232
1.49575	-0.0245243
1.49611	0.0450695
1.49696	0.0281302
1.49737	0.02229
1.49749	0.0387328
1.49768	-0.0119303
1.49768	0.0148891
1.49814	-0.0443377
1.49823	0.00103464
1.49868	0.0100261
1.49936	0.0184303
1.50258	0.0379893
1.50263	0.0154356
1.50298	0.051644
1.50524	0.00456346
1.50544	-0.0124517
1.50574	0.0180175
1.50647	0.0139913
1.5087	-0.0102784
1.50885	-0.00726885
1.50925	0.0185794
1.50999	-0.0670884
1.5115	0.0362585
1.5117	0.0465804
1.51217	0.0119209
1.5123	0.0382172
1.51417	0.0506305
1.51501	0.0189149
1.51688	0.0424161
1.51715	-0.00570356
1.51756	0.0310301
1.51843	0.00942892
1.51964	0.0269004
1.52105	0.0424519
1.52207	0.0183545
1.52251	-0.0439384
1.523	-0.0652131
1.52393	0.0532873
1.52714	-0.0371036
1.52744	0.0341098
1.52857	-0.0117348
1.52956	0.0186263
1.52986	-0.0140605
1.5334	-0.0362803
1.53414	-0.0114856
1.53415	0.00723664
1.53474	0.0220726
1.53516	0.0485227
1.53517	0.00583835
1.53533	0.0130288
1.53588	0.00716131
1.53947	0.0255849
1.54092	0.0267896
1.54107	0.0249918
1.54113	0.045773
1.54179	0.0366787
1.54273	0.00346723
1.54362	0.00661346
1.54435	-0.0797661
1.54499	-0.000278743
1.54613	-0.00132121
1.54645	0.0375123
1.55005	0.00882747
1.55022	0.0392629
1.5503	0.0117234
1.55037	0.0401993
1.55146	0.0164061
1.55198	-0.0095179
1.55367	0.0302016
1.55783	-0.046885
1.55826	0.0449095
1.5594	-0.00920512
1.56068	0.0187001
1.56184	0.00759439
1.56198	0.065653
1.56369	-0.0201284
1.56551	0.00951496
1.56576	0.0138155
1.56627	0.0263312
1.56718	0.0312179
1.57021	0.00646054
1.57103	-0.036661
1.5714	-0.0185258
1.57256	0.0529707
1.57337	-0.00585885
1.57387	-0.0634313
1.57461	0.0692456
1.57534	0.0766249
1.57593	0.0440847
1.5765	0.0194433
1.57654	0.0285845
1.57716	0.0494073
1.5775	0.0201727
1.57803	-0.00481538
1.5781	0.0258167
1.57839	0.0147766
1.57983	-0.0124914
1.58099	0.0624258
1.58107	-0.00986679
1.58358	0.0182124
1.58362	-0.000241923
1.58457	-0.0349943
1.58469	-0.0228265
1.58551	-0.0621737
1.58636	0.0137397
1.58753	-0.0444734
1.58999	0.0505468
1.59006	0.0186799
1.59084	-0.0178176
1.59109	0.0352643
1.59112	0.0576628
1.59116	0.0313112
1.59345	-0.0356879
1.59573	0.00892834
1.59714	0.0162624
1.59755	0.0681369
1.59759	-0.00486608
1.59958	0.0276983
1.60069	0.0346787
1.60155	-0.00153449
1.60177	0.00785176
1.60317	0.0286898
1.60392	-0.0295441
1.60579	-0.00707315
1.6058	0.0338753
1.6069	0.0400493
1.60872	0.0176847
1.60996	0.0206632
1.61168	-0.00847572
1.61381	0.0212271
1.61385	0.0253751
1.61459	-0.0322366
1.61473	-0.0331402
1.61584	-0.0304599
1.6168	-0.0449682
1.61693	0.0160973
1.61702	-0.0449697
1.61866	0.028288
1.61878	0.00800867
1.61985	0.0207211
1.61995	-0.0293825
1.62041	-0.0296684
1.62126	0.023418
1.62185	0.0470693
1.62218	-0.0413804
1.62291	0.0231459
1.62324	-0.00520797
1.62352	-0.0128249
1.62454	0.00635548
1.62497	0.0204332
1.62581	0.01198
1.62725	-0.0108882
1.62792	-0.0553818
1.62797	0.0537445
1.6281	0.00936405
1.62975	-0.0329944
1.63073	0.0152208
1.63125	0.081219
1.63268	0.013279
1.63378	-0.0575377
1.63389	0.0669387
1.63398	0.088014
1.6341	-0.0202094
1.63484	0.0360797
1.63583	-0.0507545
1.63732	-0.0225824
1.63859	0.000977295
1.64071	0.0533238
1.64175	-0.0501987
1.64196	-0.0514482
1.64321	0.0111492
1.64338	0.0257603
1.64475	0.0198889
1.6451	0.0187657
1.64558	0.0252126
1.64671	0.00400565
1.64809	-0.0407208
1.64819	-0.0082575
1.64846	-0.0664229
1.64857	0.0240878
1.64952	-0.0233998
1.64958	0.0519525
1.65014	0.047653
1.65073	0.0212569
1.65088	-0.0060847
1.65088	-0.0181053
1.65131	-0.00478198
1.65208	0.0126011
1.65209	-0.00386458
1.65313	-0.0691971
1.65379	0.00231538
1.65434	0.012016
1.65551	0.0152976
1.65571	-0.0425559
1.65576	0.124259
1.65604	0.0173313
1.66013	0.0613468
1.66131	0.00256301
1.66141	-0.0898016
1.66216	0.029098
1.66428	0.0397441
1.66464	0.0182915
1.66488	-0.033905
1.66631	-0.0321168
1.66643	-0.0165341
1.66871	-0.00644233
1.67036	0.0518252
1.67093	0.015395
1.67101	0.00741885
1.6712	-0.0222655
1.6714	0.0224442
1.67148	-0.0446091
1.67252	0.0592421
1.67266	-0.0274636
1.67435	-0.00377586
1.675	-0.00816099
1.67523	0.0610362
1.6755	-0.0017875
1.67645	-0.0265106
1.67837	0.0298529
1.67891	-0.0608557
1.67916	0.0172734
1.67955	0.00630454
1.67995	0.0331672
1.68024	-0.00138253
1.68113	0.12536
1.68243	0.0141765
1.68249	0.0476109
1.68287	0.0452027
1.68465	-0.00258398
1.68472	0.00415735
1.6859	0.0323313
1.68628	0.0516524
1.6871	0.0288265
1.6883	-0.00748113
1.69019	0.0150829
1.69064	0.00411574
1.69362	-0.0330208
1.69372	-0.0010004
1.69575	0.0561468
1.69676	0.00256912
1.69877	0.0317985
1.69939	-0.0367292
1.69962	-0.0215407
1.6997	0.0328368
1.7021	0.0228482
1.70302	0.0261497
1.70321	0.0499299
1.70325	0.0498454
1.7061	-0.0578055
1.70671	-0.0321368
1.70832	-0.0123753
1.70908	0.0168211
1.70999	0.00396762
1.71219	0.0438784
1.71247	0.00388807
1.71257	0.0309979
1.71297	-0.0117247
1.71303	-0.00633642
1.71516	0.0250539
1.71591	0.0417922
1.716	0.0154705
1.71631	0.0268455
1.7167	-0.0171318
1.71702	0.0582713
1.72026	0.00771952
1.72233	-0.0388313
1.72278	0.0571928
1.7275	0.0368191
1.72792	0.0509673
1.72817	0.0246262
1.72832	-0.0350068
1.72946	0.0184809
1.73118	0.0383861
1.73478	-0.0812532
1.73594	0.0779892
1.73646	0.018821
1.739	0.026085
1.73931	0.0268391
1.74032	-0.00548343
1.74097	0.013256
1.74099	0.0487922
1.74307	0.0249345
1.7434	0.00800671
1.74348	0.0305388
1.74534	0.0123762
1.74693	0.0369044
1.7499	0.0323455
1.74993	-0.00831344
1.75078	0.0384571
1.75222	0.0441236
1.75271	0.106856
1.75277	0.0170657
1.75282	0.0442234
1.75321	-0.0709662
1.75344	0.0334678
1.75442	-0.0555043
1.75879	-0.0673909
1.75906	-0.0531979
1.75962	0.109354
1.76052	-0.0408487
1.76195	0.00315733
1.76253	0.0424917
1.76337	-0.00197041
1.7635	0.0255244
1.76514	-0.019957
1.76662	-0.0289766
1.76798	0.0531013
1.77191	0.12259
1.77225	0.0158566
1.77482	-0.0255782
1.7756	-0.02498
1.77838	0.0248429
1.7797	0.0375681
1.77984	-0.0259121
1.78083	0.00685248
1.78097	-0.0123434
1.78291	-0.00264664
1.78319	-0.0147648
1.78509	-0.0109851
1.78537	-0.00695828
1.78624	-0.0103274
1.78658	-0.0493683
1.78787	0.0276808
1.78929	0.015009
1.79114	0.0116172
1.79343	0.0154326
1.7957	-0.0415613
1.79588	-0.0186623
1.79623	-0.0048351
1.79703	-0.00196008
1.79733	-0.00414224
1.79769	0.015079
1.79923	-0.0500135
1.80102	-0.00993774
1.80233	-0.0295561
1.80262	-0.00867802
1.8037	0.0310311
1.80417	0.00488344
1.8044	0.0506988
1.8048	0.0189186
1.80526	-0.00135599
1.80585	-0.0302528
1.80616	0.0347063
1.81155	0.00365902
1.81353	0.0476302
1.81492	0.0204305
1.81539	-0.0313501
1.8165	-0.000656782
1.81774	0.0701172
1.81819	0.0138631
1.8191	0.021543
1.81918	-0.0413903
1.81982	0.00362402
1.82212	-0.00627841
1.82249	0.0130823
1.82358	0.11389
1.8237	-0.00835438
1.82492	0.00147678
1.825	0.0292526
1.82533	0.0210496
1.8257	-0.103772
1.82613	0.0494759
1.8266	0.0113629
1.8279	0.0170748
1.82889	0.00937537
1.82927	0.0074888
1.83214	-0.0347688
1.8332	-0.0233073
1.83387	-0.0400158
1.83594	0.0506376
1.83618	0.0263957
1.83832	0.104678
1.84102	-0.0751189
1.84173	0.0551831
1.84385	0.12194
1.84423	0.0535457
1.84559	0.0408036
1.84617	-0.00144179
1.84774	-0.0804275
1.84779	0.101063
1.8479	0.0275513
1.85209	0.0516441
1.85394	0.0671098
1.85467	-0.0656463
1.85642	0.0184804
1.85713	0.0183089
1.85718	-0.0457732
1.85735	0.0574123
1.85789	-0.0197886
1.85904	-0.051508
1.85916	-0.00781278
1.85944	0.0509542
1.8595	0.0223867
1.8625	-0.0468645
1.86299	0.032798
1.86301	-0.0317906
1.86302	0.0302882
1.86488	-0.00840943
1.86676	0.0503882
1.86705	-0.00721725
1.86858	-0.00820187
1.86923	0.0147555
1.86929	0.0619548
1.86931	0.0383889
1.87213	-0.0169293
1.87217	0.0137989
1.87437	-0.0139548
1.87444	0.0435622
1.87585	-0.00430015
1.87655	-0.0367672
1.878	-0.037107
1.87912	0.0582636
1.87923	-0.00565986
1.88162	-0.0120553
1.88585	0.0237146
1.88587	-0.0721245
1.88638	0.017715
1.8865	-0.0346268
1.88712	-0.0348014
1.88816	-0.00918944
1.88934	-0.0638903
1.88954	-0.0286655
1.88968	0.0272274
1.89084	0.00887563
1.89135	0.042302
1.89164	0.019231
1.89225	0.0148349
1.89275	-0.014762
1.89436	0.0116443
1.89437	0.0121876
1.89547	-0.024615
1.89738	0.0166439
1.89741	-0.0270768
1.89872	-0.021572
1.89951	-0.00198745
1.90121	0.00127574
1.90164	0.00715871
1.90216	0.0236231
1.90275	0.01995
1.90315	0.0416704
1.90373	0.0225319
1.90383	0.00715098
1.90478	0.0536714
1.90526	0.0218109
1.90693	0.0110026
1.90716	-0.014265
1.91184	0.00781328
1.9119	-0.0573169
1.91264	-0.0426045
1.91277	-0.0195576
1.91349	0.0123271
1.91485	-0.0114623
1.91793	0.0469637
1.91812	0.00482451
1.91931	-0.0391797
1.9196	0.0349923
1.91991	-0.0152851
1.92054	-0.0645078
1.92126	0.00414355
1.92395	0.00200221
1.92619	0.102635
1.92901	-0.0703292
1.92933	-0.0684023
1.93145	-0.0427343
1.93194	0.0132691
1.93406	-0.0627135
1.93721	0.00527548
1.93974	0.0368257
1.93986	0.0023749
1.94008	-0.062159
1.94216	0.00946657
1.9423	0.0242463
1.94258	-0.00878894
1.94443	-0.0419215
1.9455	0.00886653
1.94587	0.0537606
1.94779	0.00538241
1.94899	-0.0595641
1.94964	-0.0283035
1.95126	0.00313718
1.95255	-0.00934907
1.95316	-0.0777111
1.95351	0.0123289
1.95408	-0.01262
1.95417	-0.00629127
1.95576	-0.00432013
1.95585	0.0124701
1.95856	0.00463662
1.95861	-0.0277559
1.95879	-0.0136422
1.9603	0.108951
1.96152	0.00285687
1.96163	0.0360274
1.96188	-0.037019
1.96359	-0.0175784
1.96397	0.00213834
1.96758	0.00143111
1.9684	0.0141918
1.96918	0.00507241
1.97021	-0.0067507
1.97024	0.0297529
1.97133	0.0423921
1.97148	-0.0192453
1.97343	0.0939322
1.97573	0.0142298
1.97707	-0.0710703
1.97809	-0.0115298
1.979	0.0359936
1.97985	0.00463404
1.97991	0.0573561
1.98033	-0.00788296
1.98183	0.0575907
1.98195	0.031197
1.98339	-0.0621248
1.98341	0.00153779
1.98347	0.0319222
1.98369	0.00928246
1.98388	0.0110798
1.98566	-0.00919547
1.98634	-0.00740163
1.98645	-0.0308246
1.9872	-0.0238348
1.98752	-0.00490188
1.98793	0.0131845
1.98812	-0.0406418
1.98963	-0.0426817
1.99006	0.0258423
1.99094	0.0437962
1.99197	0.0160746
1.9927	0.0582416
1.99355	0.0160374
1.99396	0.00876311
1.9985	-0.0339347
1.99878	0.0184473
1.99962	0.00737853
1.99997	0.0527001
2.00047	0.0522767
2.00056	-0.00211925
2.00087	-0.00678118
2.00162	0.0307556
2.00167	0.00819506
2.00195	0.0283065
2.00238	-0.00308877
2.00272	-0.0065133
2.00417	-0.0486515
2.00472	0.028795
2.00504	0.0254002
2.00652	-0.012254
2.00708	-0.0394973
2.00754	-0.0305678
2.00815	0.0521354
2.00836	0.0153097
2.00867	0.0446393
2.00871	0.017672
2.0098	-0.0211061
2.01004	0.0104149
2.01116	0.00873595
2.01184	0.00298249
2.01279	-0.0186905
2.01357	0.029907
2.01582	0.0187683
2.01604	-0.0204425
2.01714	0.0115725
2.0178	0.0321534
2.019	-0.0362808
2.01955	-0.0142015
2.01974	0.0195593
2.02095	0.0706846
2.02173	-0.00643429
2.02197	0.0417588
2.02388	0.0509321
2.02467	-0.0345865
2.0251	-0.00146055
2.02529	0.0315227
2.02639	-0.0494147
2.02679	-0.0024079
2.02701	0.00635711
2.02806	0.00298164
2.02973	0.0114347
2.03013	0.0189731
2.03022	0.10654
2.03061	0.0644498
2.03144	0.0102767
2.03236	-0.027721
2.03451	0.0142032
2.03481	0.0149604
2.03551	0.0533269
2.03622	0.102012
2.03743	-0.028035
2.03756	0.0373499
2.03967	-0.0611381
2.04129	0.00902848
2.04227	0.0347262
2.04261	0.0319455
2.04353	0.0184202
2.04431	0.00695312
2.04517	0.0406177
2.04758	0.019881
2.04824	0.0134193
2.04991	-0.0195162
2.05034	0.0253345
2.05065	0.0476076
2.05216	0.00360764
2.05488	-0.0202676
2.05517	-0.0203371
2.05758	0.0239236
2.05775	-0.00151107
2.05804	0.201251
2.059	-0.00184071
2.05974	0.0301519
2.06049	-0.00818447
2.06505	-0.0360063
2.06627	0.0349566
2.06763	0.00196526
2.06813	0.0219137
2.06911	0.0143095
2.07032	-0.063624
2.07056	-0.039893
2.07082	0.105193
2.07112	0.00625515
2.0715	0.0395483
2.0726	0.0159347
2.07298	-0.0211959
2.07603	0.022269
2.07687	-0.00215096
2.07804	0.00216134
2.0786	0.0384489
2.08045	-0.0376003
2.08051	0.037161
2.08119	-0.0530335
2.08188	0.0413767
2.08242	-0.0665953
2.08367	0.0980651
2.08393	0.059318
2.08438	0.0145585
2.08547	-0.00273029
2.08607	0.0357858
2.08626	0.00345632
2.0864	-0.0251717
2.08831	-0.0248344
2.08841	0.00826054
2.08924	0.0533367
2.09267	-0.0355753
2.09293	-0.0267977
2.09355	0.0131564
2.09419	-0.0416028
2.09643	-0.0245644
2.09855	-0.0420076
2.099	-0.0292791
2.09934	0.0414218
2.1005	-0.00782995
2.1046	0.000311567
2.10537	0.0560766
2.10587	0.0944922
2.10603	0.0151876
2.10604	-0.0688531
2.10669	-0.0604617
2.10815	0.00287305
2.10837	-0.0702853
2.10895	-0.0777745
2.11187	0.0314049
2.11229	-0.0308419
2.11555	-0.0172326
2.11834	-0.0108307
2.11868	0.00307724
2.11929	0.00698566
2.12004	0.0277736
2.12228	0.00782777
2.12262	-0.00988266
2.12302	-0.00222483
2.124	0.0089326
2.12469	0.036282
2.1249	-0.00286348
2.12792	0.0380693
2.12797	-0.0255768
2.12895	0.0417106
2.12896	0.0454891
2.12897	0.0110395
2.13002	-0.0133067
2.13159	0.0243078
2.13178	-0.0307286
2.13219	-0.00584834
2.13227	0.00610579
2.13335	0.0254688
2.13359	0.0217749
2.13518	-0.017818
2.13706	0.0273682
2.1412	0.00954198
2.1429	0.00398935
2.14491	0.0301136
2.14547	0.00438702
2.1462	0.0307919
2.14649	0.0182112
2.14661	-0.048832
2.14702	-0.0163784
2.14868	0.0132974
2.14987	-0.0221265
2.15174	0.0160248
2.15183	0.0460727
2.15221	0.0253561
2.15223	0.00595774
2.15358	-0.0112221
2.15529	-0.0160755
2.15552	0.0135331
2.15576	-0.0104248
2.15632	-0.0103901
2.15734	-0.00657618
2.15787	-0.0552582
2.15808	0.0421487
2.15897	0.0198335
2.16176	0.0410061
2.16509	0.00746368
2.16621	-0.00865906
2.16802	-0.0271661
2.16835	-0.00798633
2.16885	0.0822148
2.16986	0.000484658
2.16989	0.00622576
2.17016	-0.052445
2.17222	-0.00278553
2.17398	-0.00552029
2.17405	0.0480714
2.1751	0.0181328
2.17536	0.00450639
2.17602	0.0233606
2.17703	0.0222275
2.17946	-0.00499826
2.18086	-0.0120358
2.1814	0.0771435
2.1824	0.00843258
2.18265	0.0327906
2.18273	0.0164322
2.18341	0.0503869
2.18389	-0.0042101
2.18602	0.0695312
2.18672	0.019248
2.18703	0.00716803
2.18741	-0.0243437
2.18899	0.0491576
2.18916	-0.00721454
2.19074	0.0319229
2.19116	0.0909725
2.19165	0.0545434
2.19181	-0.0208213
2.19302	-0.0167973
2.19323	0.0316369
2.19541	-0.0101725
2.19659	-0.00421099
2.19798	-0.0552128
2.198	0.0586377
2.19883	0.010916
2.19891	-0.0332485
2.2015	0.0231123
2.20299	0.00963148
2.20308	-0.0355643
2.20393	-0.00290675
2.20502	-0.093494
2.20721	-0.0419447
2.21	0.0215172
2.21006	0.00900862
2.21028	0.0409167
2.21129	0.00617978
2.21142	-0.0431568
2.2119	0.0120807
2.21199	0.0209373
2.21394	0.00569849
2.21417	-0.00842742
2.21436	-0.0179589
2.21705	-0.0138269
2.21726	0.0077912
2.21815	0.00211588
2.21839	-0.0370934
2.22021	0.0151847
2.22115	-0.0693486
2.22184	0.0221433
2.22226	0.012608
2.22382	0.0249834
2.22437	0.0281302
2.2247	0.00652113
2.22561	-0.00963576
2.2259	0.047101
2.22647	0.0316748
2.22683	0.00540929
2.22787	-0.0223473
2.22929	0.0295996
2.23098	-0.000976842
2.2318	0.00821476
2.23199	-0.0576637
2.2325	0.00543131
2.23288	-0.0485357
2.23411	0.0186979
2.23446	-0.0750515
2.23461	-0.0379018
2.23532	0.086828
2.23605	0.0317666
2.23687	0.0276727
2.23735	0.0188651
2.23917	0.0224133
2.24213	0.0251113
2.24335	0.00768548
2.24448	0.0306305
2.24646	-0.0392497
2.24771	0.038477
2.24865	-0.0353164
2.25013	0.00360271
2.25164	0.0300113
2.25175	0.0434731
2.25216	-0.00963973
2.25254	0.0145856
2.25398	0.0364088
2.25643	0.0196859
2.25779	0.0148253
2.25924	-0.065979
2.25975	-0.00972848
2.2598	0.0363324
2.26068	0.0126297
2.26146	-0.0819922
2.26205	0.00195099
2.26343	0.0351938
2.26351	0.00282283
2.26502	0.0357633
2.26672	0.0361462
2.26805	0.0174298
2.26896	0.0203767
2.27093	-0.0192672
2.27138	0.00616427
2.27154	0.00287042
2.27269	0.037498
2.27275	0.0465413
2.27347	0.0354194
2.274	0.0380404
2.27478	-0.00281818
2.27591	-0.00532117
2.27621	0.0716676
2.28135	0.0413853
2.28219	0.0194503
2.28278	0.0622137
2.28338	0.0214531
2.28384	0.0473028
2.28414	0.0884774
2.2845	-0.052727
2.28509	0.00482981
2.28631	-0.0151677
2.28722	0.0602569
2.28805	-0.0209572
2.28916	0.0147653
2.28975	0.0234809
2.2901	-0.094805
2.29261	-0.0786778
2.29452	-0.0563793
2.29571	0.00538528
2.29579	-0.00744079
2.29713	0.0151754
2.29776	0.00891287
2.29857	0.0318154
2.29872	0.00475438
2.29968	0.0334109
2.30081	0.076115
2.30125	-0.00271892
2.30163	-0.0743775
2.30245	-0.00469561
2.30411	0.00521862
2.30417	0.0161984
2.30507	0.0454822
2.30644	-0.00344038
2.30731	-0.01583
2.30846	-0.0218055
2.30867	-0.00461783
2.3098	0.00708006
2.31123	0.0189048
2.31179	-0.0806443
2.31249	-0.100961
2.31359	-0.015298
2.31433	-0.0256501
2.31634	0.010004
2.31862	-0.0272451
2.31883	0.0646043
2.31901	0.0486915
2.31912	0.0334817
2.32115	-0.0520459
2.32135	-0.0269826
2.32183	-0.00988513
2.32322	0.109739
2.32559	-0.0122401
2.32574	0.058277
2.32921	0.040183
2.3308	0.0171577
2.33152	-0.0296038
2.33167	0.0870842
2.33243	-0.00846676
2.33301	0.0328019
2.3337	-0.0231787
2.3338	-0.0114488
2.33441	0.0272092
2.33474	-0.0176711
2.337	0.0113525
2.33719	0.00853797
2.33809	0.0465604
2.33914	-0.04552
2.33926	0.0391462
2.33974	-0.00145137
2.33977	-0.0283384
2.34177	-0.00966226
2.34256	-0.120708
2.34278	0.0701503
2.34293	-0.0275363
2.3433	0.00359443
2.34433	0.0505503
2.34475	0.0429652
2.3473	-0.0318652
2.34851	0.000261495
2.34864	0.0626708
2.34982	0.00336787
2.35123	0.0501003
2.3519	-0.0486403
2.35323	0.0145413
2.35417	-0.000919217
2.35481	-0.00618239
2.35612	0.0166803
2.35739	-0.00199851
2.35789	0.0217853
2.35875	0.0398329
2.36181	0.0266288
2.36199	-0.0473415
2.36249	-0.0156361
2.36349	0.0445461
2.36389	-0.0266339
2.36483	-0.0236815
2.36508	-0.0113714
2.36555	0.00773341
2.366	-0.00305857
2.36824	0.0103268
2.36842	0.0416037
2.36968	0.0333949
2.37378	0.0044213
2.37407	0.219195
2.37912	-0.0122335
2.38005	0.00461
2.3807	-0.0206165
2.38462	0.00440737
2.38525	-0.05521
2.3876	0.0428336
2.38794	0.0231093
2.38872	0.0169207
2.38907	-0.00748751
2.39152	0.0187219
2.39175	-0.0820917
2.39251	0.0368329
2.39253	0.00413729
2.39382	0.0521211
2.39453	0.00574492
2.39535	-0.038345
2.39602	-0.0233311
2.39871	-0.0570439
2.40006	-0.0749988
2.40053	0.0169302
2.40073	0.0250734
2.40081	0.0100459
2.40206	0.0255866
2.40363	-0.0110079
2.4044	0.0171313
2.4046	0.00753711
2.40469	-0.0534201
2.40615	0.0145663
2.40904	-0.0236435
2.40926	-0.0182248
2.40991	-0.0436551
2.41206	0.0731843
2.41343	-0.0197118
2.41419	3.44408e-05
2.41523	-0.0094451
2.41585	0.00701444
2.41731	0.00928759
2.41771	0.0587018
2.42086	-0.00684934
2.42205	0.0310235
2.4223	-0.00364061
2.42326	0.00595165
2.42563	-0.0159872
2.42613	-0.0192275
2.42779	0.0520884
2.43004	-0.00752904
2.43107	-0.0361128
2.43425	-0.00866205
2.43474	-0.0662187
2.43487	0.0299094
2.43568	0.0381334
2.43665	-0.00885767
2.43675	0.0025055
2.43685	0.00663062
2.43702	0.0496517
2.43704	-0.0450143
2.4373	0.080163
2.43775	-0.00286706
2.43782	0.0343647
2.4398	-0.00528426
2.441	0.0146517
2.44107	0.0079013
2.44203	-0.0228454
2.44224	0.00490578
2.44335	0.0346761
2.44416	-0.0146171
2.44435	0.108704
2.4448	-0.0282849
2.44516	-0.0254962
2.44596	0.118537
2.44841	0.0431117
2.44935	0.0673284
2.45063	0.0427153
2.45101	0.00382456
2.45266	0.0329964
2.45385	0.0993135
2.45501	0.0145485
2.45507	0.0117441
2.45553	0.0306145
2.4556	-0.00810471
2.45592	-0.0150474
2.45605	0.0224928
2.45766	-0.0533389
2.45778	-0.0237767
2.45842	-0.0334348
2.45865	0.00114332
2.45937	0.0599796
2.45937	-0.00283988
2.45942	-0.0271373
2.46025	0.025099
2.46061	-0.0264253
2.46115	0.030876
2.46129	0.05353
2.46223	0.00381476
2.46314	0.0236389
2.46323	0.008272
2.46337	0.0200709
2.4655	0.0626701
2.46586	-0.0358378
2.466	0.00182051
2.46909	0.0194438
2.47075	-0.093419
2.47135	0.0264847
2.4735	0.00848099
2.47352	0.0148281
2.4757	0.00167593
2.47672	-0.0556687
2.47722	-0.0882611
2.47786	0.0086897
2.47904	-0.0241633
2.48019	0.00733408
2.48078	-0.013116
2.48144	-0.0617469
2.48145	-0.0552267
2.48303	-0.0103946
2.4841	0.00420652
2.48458	0.00694946
2.48598	0.0525912
2.48864	0.0383096
2.4896	0.000923095
2.49067	-0.0550498
2.49108	0.0183384
2.49121	-0.0157734
2.4927	0.0111077
2.4959	0.0323923
2.49733	-0.0149165
2.49957	-0.0120198
2.49969	0.0390457
2.50186	0.0295668
2.50196	0.0391304
2.502	0.0392615
2.50365	0.0365764
2.50404	0.0453426
2.50437	0.0255844
2.50654	-0.0437763
2.50862	0.0159208
2.50893	0.0313768
2.50899	-0.0638991
2.5099	0.0036302
2.51265	0.0334422
2.51266	-0.00374679
2.51348	0.0127578
2.51367	-0.0181553
2.51488	0.0172846
2.51585	0.0153337
2.51612	0.0182701
2.51621	0.0556646
2.5165	-0.052495
2.51728	0.0080025
2.51845	0.0629648
2.51879	-0.0078787
2.51958	0.00633305
2.5201	0.0873719
2.52253	0.0134303
2.5229	-0.00857323
2.52385	0.0996969
2.52405	0.00853531
2.52418	0.0563727
2.52453	0.04485
2.52478	0.0232641
2.5248	0.069652
2.52484	-0.0510434
2.52881	-0.0522317
2.52963	0.0182441
2.53005	-0.0107494
2.53037	0.020658
2.53167	-0.0533165
2.5322	-0.0017636
2.53379	0.00536244
2.536	-0.0342204
2.5366	0.0432225
2.53791	0.0462909
2.54038	0.0106849
2.54057	-0.0108848
2.54171	0.0136811
2.54201	0.0507653
2.54267	0.0565551
2.54268	-0.0169123
2.54389	0.0199795
2.54406	0.0802781
2.54432	-0.00801059
2.54479	-0.0110587
2.54561	0.00842089
2.54773	0.0436292
2.55163	0.00228771
2.55178	-0.0257699
2.55249	0.0724132
2.55573	0.0160551
2.55577	-0.0534679
2.55856	-0.0102398
2.55918	0.000991525
2.5605	0.0336849
2.56097	0.0195708
2.561	0.0378722
2.56368	-0.0597583
2.56444	0.0422214
2.5647	0.0330669
2.56542	0.0677962
2.56551	0.0566947
2.56564	-0.0936581
2.56645	0.0447035
2.56716	-0.0196271
2.56722	0.0145519
2.56975	0.0255556
2.57078	0.0518632
2.57215	0.0360705
2.57237	-0.0204568
2.57273	-0.0150803
2.57592	-0.0199391
2.57648	-0.0339703
2.57729	0.00303798
2.57797	0.0235126
2.58254	-0.0122392
2.58606	-0.0201974
2.58693	0.0274014
2.5893	-0.0100122
2.5899	0.0498671
2.59026	-0.0324393
2.59241	-0.00704147
2.5928	0.0427545
2.59356	0.0622366
2.59407	0.0134553
2.59431	0.00432011
2.59497	0.011156
2.59559	-0.051442
2.59755	-0.0402555
2.59799	0.00462812
2.59878	-0.00754428
2.59929	0.0741809
2.59949	-0.0505371
2.59974	0.00681379
2.6006	-0.0609876
2.60065	0.0131606
2.60079	0.0359274
2.60155	-0.00779558
2.60321	0.0665978
2.60422	0.0563645
2.60576	-0.0762887
2.60722	-0.0455322
2.60819	0.0282564
2.60823	0.0206542
2.60941	0.0615474
2.60947	0.00625116
2.61073	0.0460272
2.61204	0.0164987
2.61444	0.0693312
2.61473	-0.00628765
2.61758	0.00125991
2.62053	0.00882161
2.62182	-0.0253802
2.62398	-0.0231027
2.62505	0.0202989
2.62593	0.0243049
2.626	0.0231203
2.6271	-0.0289254
2.62745	-0.00331694
2.62828	0.0640522
2.62861	0.0656717
2.62995	-0.0116689
2.63264	0.0304462
2.63364	-0.0274937
2.63401	0.0481385
2.63402	0.0198897
2.63544	0.00684057
2.63738	0.00765713
2.63903	-0.0325346
2.64118	-0.0153689
2.64183	0.0094037
2.64269	0.0312707
2.64274	0.0601156
2.64343	0.00247685
2.64506	0.0322613
2.64879	0.0722776
2.64926	-0.0089047
2.6516	0.0579247
2.65219	-0.0201418
2.65533	0.0130959
2.6588	0.0118807
2.65893	0.0221446
2.66393	0.066819
[truncated: 2,341 more rows]

## Sheet: Rat9
DeltaR2*	Concentration	DeltaR2* mean	Concentration mean	Concnetration STD
0.0302742	0.0841083	0.316128	0.0389789	0.0405963
0.0318159	0.123892	0.564225	0.0366553	0.0465586
0.0705122	0.00622415	0.68354	0.0291082	0.0341349
0.0714574	0.0499107	0.801008	0.0293798	0.0454368
0.073201	0.0359596	0.90521	0.0273273	0.057494
0.0914091	0.0556499	1.01654	0.0296656	0.0399816
0.0941397	-0.000106144	1.11234	0.0397508	0.0557704
0.115465	0.0141031	1.21011	0.035525	0.0413891
0.115777	0.0195268	1.31693	0.0377941	0.0564063
0.127661	0.100186	1.42107	0.0353278	0.0608972
0.142335	0.0935402	1.52655	0.038444	0.0634936
0.171441	-0.0202462	1.65835	0.0463767	0.0604212
0.172359	0.103003	1.79929	0.0518095	0.0526499
0.176921	0.156492	1.92838	0.0370613	0.0649512
0.178158	0.0402136	2.07018	0.0577629	0.0711434
0.200245	0.027015	2.21473	0.0386982	0.0496331
0.203519	0.0234897	2.35288	0.0474596	0.0601005
0.208252	0.00963232	2.50043	0.0485289	0.0731325
0.212232	0.0328796	2.65372	0.0434343	0.0647008
0.216659	0.0488056	2.82795	0.0385503	0.0652097
0.216675	0.0645428	2.99977	0.0395873	0.0673024
0.231068	-0.00613952	3.21827	0.0510294	0.0789005
0.23828	0.0996601	3.41807	0.0433302	0.0845793
0.239384	-0.0116741	3.60665	0.0536485	0.0869108
0.250252	0.0131853	3.85228	0.0466471	0.0650843
0.251461	-0.0277646	4.12552	0.0504415	0.0743021
0.253302	-0.0133905	4.3962	0.0508841	0.0590755
0.254222	0.0627922	4.6856	0.0538167	0.0604991
0.255728	0.00670999	4.97716	0.0738637	0.0994531
0.260647	0.0864512	5.32357	0.0517831	0.0651487
0.270858	0.087398	5.683	0.0606192	0.0744729
0.27184	0.0863867	6.0987	0.0574533	0.100216
0.282533	-0.0173545	6.5233	0.0619603	0.0693923
0.288113	0.0355988	6.98806	0.0588283	0.0808298
0.288712	0.0599287	7.4445	0.0468675	0.0679293
0.288778	0.0461798	7.99005	0.0714513	0.082268
0.297789	0.0420593	8.88208	0.0610149	0.0754727
0.297801	-0.0241842	10.1389	0.068601	0.0912666
0.298011	-0.0217548	12.9785	0.0479595	0.0775734
0.299369	0.0176259
0.303219	-0.0129788
0.304171	-0.00688034
0.305895	0.0475258
0.307197	0.000239877
0.307318	0.125913
0.30746	0.0860036
0.311397	0.00440481
0.31432	0.0231776
0.315511	0.0460091
0.319059	0.0121421
0.319427	-0.0393205
0.323145	0.0462787
0.32425	0.0449739
0.328063	0.0995615
0.333859	0.0557473
0.344308	0.0788317
0.346199	0.0395411
0.346413	0.0713935
0.348654	0.0492486
0.355181	0.0569007
0.356218	0.0258359
0.358677	0.0584466
0.361939	-0.00981684
0.373817	0.0251231
0.380271	0.0308466
0.383101	0.0838227
0.387564	-0.00533647
0.389415	0.0366314
0.393246	0.024699
0.40103	0.0259376
0.4017	0.027783
0.404728	0.0588467
0.404989	0.0761271
0.409682	-0.0278645
0.411766	0.0697536
0.416824	0.0810341
0.420846	0.0395366
0.421511	0.0500758
0.425553	0.0320565
0.42641	0.0803508
0.426935	0.0232105
0.428619	0.0349806
0.428982	0.0704396
0.441175	0.0484662
0.441407	0.027824
0.441501	-0.0018926
0.443264	0.0467703
0.444885	0.069327
0.445542	-0.0384069
0.456764	0.0677794
0.467877	0.0141184
0.471506	0.0295874
0.473761	0.0102633
0.474185	0.0333196
0.476323	0.00568953
0.476825	0.0603786
0.476835	-0.0193682
0.484137	0.162781
0.486241	0.025392
0.49304	0.024094
0.493565	0.0399202
0.495119	0.0366726
0.500328	0.0430313
0.500359	0.080689
0.50385	0.0664085
0.50572	0.0747153
0.508898	0.053154
0.509152	-0.0130201
0.510085	0.072979
0.511592	-0.02578
0.517412	0.0640217
0.518531	0.0610468
0.518606	0.0356612
0.519648	0.0733823
0.521355	0.020634
0.521606	0.0412549
0.521641	-0.0132242
0.522998	-0.00731657
0.52358	-0.0116965
0.527992	0.0507642
0.529021	0.00295153
0.529625	0.0171909
0.531898	0.0169038
0.532185	0.0109808
0.533943	0.0191753
0.5354	-0.0457141
0.535555	0.0451454
0.536493	-0.0256063
0.538793	0.306839
0.541024	0.0490571
0.541934	0.0387778
0.542391	0.0122967
0.54496	0.0356008
0.545328	0.00645399
0.545469	0.00482344
0.546624	0.0787931
0.547786	0.024231
0.550016	0.00471101
0.550713	0.0697734
0.550804	0.0435116
0.551177	0.0306284
0.55155	0.0766889
0.551576	0.0956476
0.552248	-0.000667817
0.555956	0.0690442
0.559438	0.00791002
0.560444	0.0383724
0.561325	0.0233707
0.561388	0.0262586
0.561508	0.0240861
0.561684	0.0606788
0.563276	0.0194241
0.563316	0.0553111
0.563864	0.00541562
0.565297	0.0426009
0.567498	0.0402371
0.568981	0.0472968
0.570578	-0.0141951
0.571673	0.147265
0.574369	0.0491174
0.577183	0.0310289
0.577252	-0.0150569
0.57749	0.0990335
0.577807	-0.00248218
0.577832	-0.0429559
0.583164	0.0167449
0.583329	0.0368331
0.583697	-0.0321455
0.590082	0.0669564
0.590525	0.0366364
0.591045	-0.0289285
0.591237	0.0134756
0.594234	0.0570085
0.594703	0.0230862
0.597132	0.0596011
0.598176	0.0175665
0.601047	0.00594426
0.601802	0.104006
0.60395	-0.0442258
0.60452	0.0576007
0.605508	0.0450857
0.607859	-0.0393117
0.609684	0.0206634
0.611008	0.126504
0.61117	0.0985258
0.611329	0.0201402
0.612048	0.0668963
0.614519	0.0541999
0.616729	0.109295
0.616881	0.0640962
0.617009	0.0102172
0.617265	0.0471713
0.619088	0.0323958
0.620035	-0.033053
0.620531	0.0841591
0.620642	0.0409063
0.622779	0.0331572
0.624005	0.0426283
0.624065	0.0396338
0.62503	0.0388099
0.625437	-0.00780282
0.626257	-0.0329004
0.631436	0.0407268
0.632816	0.00267247
0.633181	0.0758125
0.63536	0.0635574
0.636477	0.00526694
0.639189	0.0223497
0.640933	-0.00300859
0.641421	0.0873595
0.641545	0.0372598
0.643119	0.0638965
0.643441	0.0431366
0.645989	0.0597638
0.646714	0.0460182
0.64727	-0.003782
0.649768	0.0399877
0.651487	0.0566756
0.651899	-0.0161115
0.653581	-0.0300076
0.655297	0.0334781
0.655367	0.0245238
0.655752	0.0649718
0.656169	0.02307
0.659237	0.0068619
0.659275	0.0507149
0.660349	0.0226331
0.661276	0.0175836
0.662783	0.0185368
0.663167	0.0659111
0.664069	0.0242869
0.664809	0.0842958
0.664907	0.0392318
0.664928	-0.0152183
0.66649	0.0226433
0.670408	0.0376453
0.670509	-0.0188434
0.670949	0.0560835
0.671416	0.0141851
0.671524	-0.00988993
0.671696	0.0658429
0.671825	0.0809067
0.673021	-0.00218634
0.674551	0.0828623
0.679029	0.00433029
0.679214	-0.00235608
0.680581	0.00844971
0.681059	0.073668
0.68126	0.0479161
0.682336	0.0370167
0.682467	0.0830433
0.683606	0.0310738
0.683624	0.0989773
0.684132	0.0214578
0.685835	0.0471363
0.686873	0.0341364
0.688269	0.034143
0.689314	0.0260052
0.690332	0.0493206
0.690349	0.0592321
0.691166	-0.00681069
0.691222	0.0525734
0.692044	-0.0471454
0.692102	0.0259485
0.693888	-0.00707261
0.694831	-0.0354395
0.696862	0.0101785
0.698845	0.0132922
0.700318	-0.017906
0.700695	0.00347084
0.704004	0.0283663
0.705765	-0.028976
0.707441	0.0499114
0.708943	-0.0151156
0.709132	0.0621411
0.709228	-0.0191246
0.709841	-0.0723033
0.709888	0.0196848
0.711816	0.0297704
0.715358	0.066443
0.715805	0.0187844
0.717005	0.000703644
0.717163	0.071308
0.719351	0.0273876
0.719912	0.0596376
0.721867	0.0141807
0.722441	0.0594334
0.725833	0.0836136
0.728625	0.0401621
0.73226	0.0229471
0.732287	0.0272246
0.732322	0.042176
0.733628	0.0366032
0.734564	0.101913
0.735767	0.0742164
0.736147	0.0364417
0.737933	0.0182066
0.739075	-0.00864932
0.740535	0.037793
0.742697	0.040295
0.7432	0.0437614
0.74326	-0.00030954
0.746471	-0.00746861
0.747941	0.0255141
0.747947	0.000466979
0.75368	-0.0182098
0.756198	0.00146903
0.760201	-0.0139682
0.761395	0.00357746
0.763301	0.0598539
0.764614	0.0150436
0.766194	0.0802796
0.766317	-0.0296792
0.768436	0.0864304
0.770525	0.0501859
0.771437	0.0432238
0.77205	-0.00571708
0.772694	0.0191414
0.773192	-0.0257256
0.773774	0.0250611
0.775426	0.038389
0.77564	0.0340497
0.776767	0.0805959
0.777462	0.0454826
0.778413	0.0356321
0.778527	0.0415097
0.778835	0.0315087
0.778849	0.00447508
0.780819	0.0745296
0.781746	-0.0344422
0.784312	0.0214169
0.784807	-0.0541194
0.785358	-0.0182159
0.785996	0.00658099
0.786068	0.0142058
0.786589	0.0155287
0.78954	0.0560287
0.79166	0.0119488
0.792742	0.0257245
0.794783	0.0724247
0.794972	0.0412743
0.796204	0.0653796
0.796675	0.0670142
0.796685	0.0100348
0.798656	0.00360266
0.798665	0.0381342
0.798683	0.101749
0.799327	0.0329443
0.799554	0.0238767
0.799711	0.0119448
0.800691	0.022916
0.800991	-0.0154161
0.801183	0.033654
0.801197	-0.0151832
0.802857	0.0757953
0.80562	0.0655339
0.808434	-0.00766204
0.809228	0.000764126
0.811482	0.0363669
0.811729	0.0430507
0.813098	-0.0154788
0.813321	0.0650113
0.813771	0.00244559
0.814649	-0.0633509
0.814658	-0.0155941
0.816342	0.0739601
0.816589	0.084373
0.816958	0.0543918
0.81711	0.00835686
0.817651	0.0666587
0.817804	0.205349
0.81793	0.0511524
0.818245	-0.0274814
0.820174	0.0384168
0.820246	0.0374518
0.822205	0.0141915
0.82258	0.0322947
0.82313	-0.0307459
0.823704	0.0762899
0.824908	0.174898
0.826867	0.0122525
0.828254	0.179031
0.828996	0.0520914
0.834587	0.0681896
0.83498	-0.0336119
0.837341	0.0311447
0.837437	0.0344892
0.839608	0.0493785
0.839709	-0.0229199
0.841375	0.0194602
0.842949	0.0332506
0.845616	0.0670288
0.845678	-0.0496777
0.845842	-0.0340261
0.845955	0.0796399
0.846379	-0.0119845
0.847865	-0.0224378
0.847989	0.0433732
0.849167	0.0791393
0.849419	0.0396173
0.850387	0.0648759
0.85212	0.0519778
0.852125	0.0539574
0.852127	0.0654834
0.852786	0.0541098
0.853407	-0.04199
0.854429	0.0309566
0.8549	0.0381474
0.855617	0.0122501
0.857726	0.0184353
0.859082	0.0382474
0.859424	0.0652597
0.859434	-0.0672187
0.859934	0.0536882
0.860433	0.0818785
0.861424	0.0526454
0.861745	-0.0238398
0.865557	0.0342998
0.866191	0.0709766
0.867122	0.0660474
0.867171	0.0478681
0.868118	0.0273965
0.868331	0.0629264
0.871983	0.0406253
0.872165	0.0874513
0.873585	0.0107214
0.873615	0.0654321
0.874474	-0.00551545
0.875045	0.0225732
0.878247	0.00368816
0.87883	0.0316949
0.879256	0.0222962
0.881552	0.122102
0.882255	-0.00589559
0.883577	0.0310563
0.884121	-0.0220912
0.885126	-0.0213957
0.889814	0.0959723
0.891011	0.00617629
0.891518	0.0712405
0.891591	0.0157876
0.892097	0.145415
0.892798	0.0442608
0.893265	-0.0182512
0.895727	0.0515736
0.897365	0.018161
0.898109	0.00744812
0.901011	0.0107343
0.902052	0.0544219
0.904589	0.0482884
0.909552	0.0312155
0.910862	-0.0199856
0.911535	0.0675195
0.912639	0.0339261
0.913077	-0.0466936
0.917073	-0.0100325
0.918301	0.0146072
0.918355	0.0388495
0.919033	0.033072
0.919825	-0.00935153
0.920629	0.0505507
0.921201	0.039891
0.921621	0.0384225
0.922618	-0.00688046
0.924576	0.0127226
0.924815	0.0409392
0.925815	-0.042455
0.926374	0.00941198
0.927127	0.0590977
0.928503	0.0462219
0.928673	0.0623332
0.930713	0.109969
0.935085	0.0279708
0.936055	-0.00536103
0.936909	0.00464687
0.937224	0.0525514
0.937888	-0.00178131
0.939427	0.0374983
0.940801	0.0393035
0.941252	0.0335762
0.942294	0.0571672
0.942825	-0.0423082
0.943222	0.058831
0.944652	0.0406895
0.946429	-0.0103477
0.94743	0.0590439
0.948183	0.056094
0.948956	0.00814098
0.951896	0.0354085
0.952345	-0.0368212
0.956907	0.0194061
0.957059	0.0975976
0.957486	0.0434154
0.957687	-0.00709673
0.959393	0.139526
0.959505	0.0507071
0.960899	-0.394033
0.9628	0.00574158
0.964515	0.0252544
0.964575	-0.00779132
0.964813	0.0386636
0.966456	0.0253399
0.968305	-0.0373884
0.969511	0.0477637
0.970446	-0.0122514
0.970817	0.0257002
0.970941	0.0305399
0.971222	-0.152887
0.971628	0.0319874
0.97212	0.0196258
0.972848	0.0185638
0.974129	0.152269
0.975006	0.0179959
0.976551	-0.0136098
0.977711	0.00928888
0.978891	0.0189651
0.979575	0.0520449
0.980528	0.0591675
0.982197	-0.000456065
0.982358	0.0225592
0.982368	0.0277722
0.982883	0.0838864
0.984407	0.0270465
0.98726	-0.0216115
0.989122	0.0543904
0.990714	0.0385185
0.991188	0.0895336
0.992299	-0.0188988
0.992667	-0.0481346
0.994787	0.0323393
0.994867	0.0275822
0.995046	0.016194
0.998185	0.0753028
0.998449	0.0437558
0.998661	0.0276196
1.00322	0.00282622
1.00556	0.0440691
1.00731	0.0152079
1.00909	0.00630322
1.01106	0.0409956
1.01315	0.0158754
1.01448	-0.0599428
1.01544	0.0114896
1.01665	0.0195158
1.01696	0.104314
1.01706	0.0350144
1.01739	0.0785013
1.01823	0.0544537
1.01901	0.0530589
1.02067	0.016288
1.02225	0.0547719
1.02241	0.150113
1.02292	0.0653458
1.02316	0.0515636
1.02325	0.00805514
1.02372	0.0264917
1.02401	0.00815033
1.02442	0.044083
1.02779	0.0453677
1.02821	-0.0402933
1.02909	0.0355498
1.03205	-0.00701331
1.03506	0.0783445
1.03569	0.0344084
1.03718	0.00404813
1.03777	0.0461473
1.03777	0.040183
1.03784	0.0579597
1.03809	0.0202048
1.03972	-0.0340902
1.03977	0.0326117
1.04013	0.0491161
1.04029	0.076767
1.04185	0.0637307
1.04206	0.0302574
1.04235	0.00883917
1.04267	-0.00797807
1.04367	-0.0013638
1.04387	-0.00618785
1.04408	0.0571914
1.04483	0.0355025
1.04488	0.0163811
1.04628	0.0428331
1.04644	0.0713753
1.05049	0.0310421
1.05079	0.020306
1.05146	0.0629585
1.05205	0.0317658
1.05325	0.0593598
1.05357	0.0458162
1.05366	0.0464158
1.05618	-0.0613532
1.05715	0.0258851
1.05756	0.026856
1.05856	0.0344657
1.05867	0.0525974
1.05874	0.0773427
1.05942	0.0378882
1.06031	0.0360995
1.06199	0.0334969
1.06231	0.0428249
1.0632	-0.0373531
1.06331	0.0095272
1.06371	0.065728
1.06445	0.0625435
1.06744	0.0489489
1.06886	0.0411133
1.06906	0.0686718
1.07164	0.0181602
1.07285	0.061386
1.07566	0.0834548
1.07706	0.0666656
1.07807	0.0300906
1.08233	0.0386608
1.08252	0.0754614
1.08605	0.0729693
1.08608	0.10359
1.08725	0.0368976
1.08754	0.00511
1.08754	-0.0719304
1.08763	0.0489103
1.08804	0.0398346
1.0882	0.0205312
1.08925	0.0123681
1.08972	0.0832764
1.08977	0.0272786
1.09111	0.0419937
1.0939	0.255008
1.09497	0.052656
1.09557	0.0156984
1.09587	-0.0386772
1.09632	0.0834464
1.09934	0.102652
1.10097	0.0381016
1.10186	0.0406072
1.10189	0.0120046
1.10347	-0.00582787
1.10368	-0.0342094
1.10426	0.0396281
1.10473	0.0666942
1.10494	-0.034898
1.10555	0.0375359
1.10629	0.0133965
1.10676	-0.0222481
1.10714	0.01744
1.10743	0.0762119
1.1102	0.0588051
1.11077	-0.00385881
1.11257	0.0653313
1.11472	0.0340651
1.11568	0.0531459
1.11577	0.0509357
1.11704	0.0450575
1.11712	-0.00964313
1.11799	0.00211196
1.11803	0.092384
1.1181	0.0215992
1.1189	0.0448448
1.11909	0.0409575
1.11916	0.0856704
1.12087	-0.0347391
1.12279	0.0378011
1.12299	-0.0175688
1.1238	0.101443
1.12433	0.0247506
1.12702	-0.029976
1.12769	0.019594
1.12967	0.0346352
1.12983	0.308323
1.13052	0.0360507
1.133	0.0529886
1.13412	0.0327676
1.13425	-0.0126191
1.13522	0.053383
1.13546	0.0845881
1.13622	0.026264
1.13661	-0.0245228
1.13679	0.0545954
1.13701	0.0310313
1.13728	-0.0326033
1.13733	0.0410979
1.13769	0.0385302
1.14027	0.0863265
1.14173	0.0312992
1.14187	-0.0051459
1.1419	-0.0370512
1.14319	0.0144829
1.14358	-0.0116287
1.1437	0.0429178
1.14534	0.00118248
1.14616	0.038757
1.14638	-0.0484289
1.14859	0.0345844
1.14945	0.0700574
1.14996	0.0713295
1.15204	0.224063
1.15451	0.0341189
1.15663	0.0801438
1.15728	-0.0148973
1.15975	0.14381
1.16234	0.0262628
1.16405	-0.00421634
1.16537	0.0434158
1.16672	0.0531721
1.16719	0.00565626
1.16733	0.0262863
1.16738	0.0470434
1.16745	0.0537412
1.16748	0.0367058
1.16751	0.033456
1.16781	0.0691451
1.16851	0.0315345
1.16868	0.0305489
1.17119	0.0345868
1.17228	0.0512445
1.17236	0.0464515
1.17393	0.0201772
1.17431	-0.0213341
1.17464	0.0683316
1.17491	0.0596462
1.17509	0.0331185
1.17624	0.034904
1.1763	0.0195652
1.17834	-0.0211487
1.1789	-0.0229027
1.17997	-0.0177715
1.18062	0.00146173
1.18086	0.0591208
1.18095	0.0813729
1.18521	0.0508968
1.18542	0.0745378
1.18915	0.0408755
1.19089	-0.0018009
1.19239	0.295048
1.19307	0.053442
1.19396	0.0560709
1.1943	-0.00974494
1.19435	0.0557447
1.19531	0.0766206
1.19566	0.0298686
1.19573	0.0918508
1.19867	0.0270507
1.20061	0.0570065
1.20253	0.0200619
1.20373	0.00447163
1.20478	-0.00769889
1.20508	0.0612391
1.20654	0.0594856
1.20662	0.0110748
1.207	0.0426518
1.21006	0.0621116
1.2101	0.0118586
1.21096	0.0399673
1.21433	-0.022668
1.21576	0.0324704
1.21901	0.0483114
1.21924	0.0583595
1.22098	0.0584586
1.22185	0.030318
1.22195	0.0553497
1.22231	0.0744129
1.22321	0.0155352
1.22357	0.0269417
1.22569	0.0429228
1.22711	-0.0258936
1.22859	0.0546081
1.23129	0.0429369
1.23199	0.0386706
1.23259	0.0293999
1.23334	0.0266888
1.23382	0.0534089
1.23492	0.0416414
1.23571	0.0244454
1.23576	0.0974561
1.23639	0.0498167
1.2364	0.00197218
1.23656	0.00764694
1.23969	-0.070777
1.24128	0.0311646
1.24441	-0.00790048
1.24658	0.0032801
1.24671	-0.0107446
1.24805	0.0372958
1.24866	-0.0163829
1.24902	0.0820438
1.24952	0.00475098
1.24967	0.021677
1.24978	0.050753
1.24996	-0.0234804
1.25014	0.036599
1.25112	0.0529707
1.25162	0.0457178
1.25401	0.1203
1.25713	-0.030289
1.25829	0.08663
1.25982	0.0410595
1.25988	0.0665256
1.26027	0.00435937
1.26048	0.0446191
1.26166	0.0368475
1.262	0.0543468
1.26287	0.0170084
1.2664	-0.024115
1.26777	0.0677287
1.26833	0.0321357
1.27031	0.0406116
1.27162	0.0232333
1.27186	0.154081
1.2736	-0.0521296
1.27461	0.0304148
1.27522	0.0604332
1.27564	0.0580768
1.27632	0.00149349
1.27675	-0.0488939
1.27826	0.0385379
1.28071	0.0138172
1.28148	0.0241862
1.28223	0.0719439
1.28245	0.0645185
1.28417	0.017944
1.28496	0.0321861
1.28504	0.0692549
1.28682	-0.0357326
1.28733	0.231481
1.29011	0.0648007
1.29119	0.0776429
1.29235	0.0679604
1.29278	-0.00417376
1.29414	0.0519004
1.29637	-0.00440799
1.29672	0.0322151
1.29758	0.0578412
1.29773	0.0593868
1.29845	0.00793193
1.2995	0.0528288
1.30105	0.0461765
1.30141	-0.035334
1.30151	0.0894656
1.30245	-0.0410953
1.30291	0.0161123
1.30392	-0.00680909
1.30502	0.0336344
1.30575	-0.00494745
1.30594	-0.00172548
1.30725	0.0104495
1.30874	0.0464566
1.30986	0.0274321
1.31102	0.0219631
1.31203	0.036278
1.31245	0.0350652
1.31305	0.0372308
1.31462	0.0574161
1.31513	0.0173015
1.31648	0.0680314
1.31846	0.0168411
1.31862	0.0653712
1.31974	0.0392121
1.32413	-0.0145134
1.32642	0.0172135
1.32857	0.0485242
1.32878	0.0472804
1.32937	0.0744764
1.32962	0.025712
1.32993	0.0443413
1.33035	0.0728216
1.33157	0.0824851
1.33431	-0.00713425
1.3374	0.0131501
1.33785	-0.0370104
1.33916	0.314013
1.33941	0.0338149
1.34137	0.0313358
1.34286	0.0474906
1.34366	0.065153
1.34475	0.0241066
1.34628	0.0612033
1.3471	0.0614222
1.34735	0.0389596
1.34861	-0.0084391
1.34964	0.0518092
1.34995	0.0326592
1.35116	0.0178072
1.35346	0.0565868
1.35407	0.000793421
1.35478	0.0429539
1.35496	0.0312854
1.35557	0.158448
1.3602	0.092854
1.36157	0.0166936
1.36361	0.0292609
1.3638	0.0921582
1.36462	0.0688522
1.3676	0.0205543
1.3677	0.0754572
1.36826	0.0476515
1.36993	-0.00166697
1.37083	0.0265445
1.37312	0.0657823
1.37377	-0.229069
1.37466	0.0645762
1.37855	0.0468117
1.38091	0.0538956
1.38095	0.0125348
1.38107	0.0841506
1.38208	0.127523
1.38307	-0.137239
1.38332	0.0545176
1.38489	0.0412757
1.38512	0.0108869
1.38696	0.0289522
1.38721	0.0394467
1.38836	0.0790378
1.38954	0.066117
1.38974	0.0368518
1.39035	0.0488528
1.39133	0.0636939
1.3937	0.040549
1.39434	0.0162215
1.39581	0.116887
1.39613	0.0979765
1.39787	0.0126179
1.39829	0.0277461
1.40051	0.0147319
1.40071	-0.0596222
1.4009	0.004013
1.40269	-0.0517897
1.40402	0.0464123
1.40536	0.110732
1.40536	0.0253329
1.40628	0.0211985
1.40748	-0.0560663
1.40826	0.00874368
1.40914	0.0629587
1.40915	0.0479123
1.40928	0.0602832
1.40991	-0.00702446
1.4107	0.063567
1.41142	0.0437984
1.41189	0.0234213
1.41214	-0.00266008
1.41274	0.0493739
1.41285	0.106571
1.41414	0.108698
1.41655	-0.00734683
1.41684	0.026331
1.4171	0.0499542
1.41788	-0.0116268
1.41899	0.0594259
1.41926	0.0221639
1.41957	0.111443
1.42015	0.145299
1.4202	0.0162418
1.42038	0.0127846
1.42088	0.0170506
1.42096	0.0496037
1.42196	0.091668
1.4222	-0.00167951
1.42221	0.0111542
1.42371	-0.0424662
1.42717	-0.0272093
1.42812	0.038545
1.42831	0.0744637
1.42973	-0.0207899
1.4334	0.0335756
1.43436	0.114449
1.43549	0.0835571
1.4361	0.317736
1.43786	-0.0286547
1.43808	-0.0048145
1.43826	-0.0171056
1.44057	0.00698044
1.44138	0.0466636
1.44185	0.0585205
1.44257	0.0326306
1.44258	0.0447915
1.4432	0.0930414
1.44327	0.0427847
1.44339	0.0226975
1.44365	0.00894916
1.44395	0.0229382
1.44511	0.0753092
1.44587	0.0103077
1.44617	0.00601237
1.44629	0.00679336
1.44716	0.123401
1.4484	0.0184552
1.45209	0.018973
1.45222	0.123303
1.45234	0.0296365
1.45734	0.0681407
1.45757	-0.254036
1.45902	0.0346435
1.45918	0.0179608
1.45927	0.0243794
1.45929	0.045881
1.45941	0.0273791
1.46056	0.00297571
1.46097	0.0417923
1.46104	-0.0365826
1.46144	0.0644154
1.46146	-0.0146798
1.4619	0.0574517
1.46254	0.0519457
1.46277	0.0618733
1.46651	0.0129569
1.46881	-0.026696
1.47098	0.0549432
1.47385	0.035175
1.47411	0.054127
1.47428	-0.0155739
1.47587	0.0469776
1.47646	0.0741564
1.47734	0.0361018
1.47737	0.0563674
1.47997	-0.00400669
1.48083	0.0389654
1.48165	0.0432241
1.48439	0.0331613
1.486	0.0451798
1.48634	0.0126009
1.48759	0.0740443
1.48823	0.0617643
1.49005	0.0288637
1.49311	0.0391952
1.49394	0.0188487
1.49472	0.170931
1.49946	0.0286747
1.50002	0.0938539
1.50055	-0.0431166
1.50084	0.021427
1.50096	-0.046463
1.50571	0.0581621
1.50675	0.0457525
1.50683	0.0408668
1.5086	-0.0268664
1.50934	0.0403479
1.51146	0.0403558
1.51346	0.048652
1.5135	0.0703409
1.51622	0.056237
1.51984	0.0590083
1.52099	0.0445867
1.52186	0.0319794
1.5231	0.0255172
1.52343	-0.0203656
1.52551	-0.0147855
1.52673	0.0171851
1.52698	0.0479928
1.52715	0.0721067
1.52774	0.0517554
1.52879	0.0711728
1.52928	0.100396
1.52971	0.0143854
1.53043	0.150264
1.53287	0.0475574
1.53297	0.0560862
1.53313	0.0892406
1.53809	-0.0173296
1.53841	0.0138475
1.53972	0.0291253
1.54099	0.226932
1.54155	-0.0189784
1.54218	0.0453183
1.54419	0.0792706
1.5449	0.0424109
1.54667	0.156089
1.5471	0.0876667
1.54893	0.0402926
1.54966	-0.00514701
1.55123	0.0374302
1.55132	0.0629689
1.55565	0.017152
1.55676	0.0196385
1.55741	-0.00557377
1.55787	-0.0225638
1.55823	0.180392
1.55879	0.0304514
1.55971	0.0282739
1.56329	0.0487211
1.56345	-0.358348
1.56524	0.0118886
1.56551	0.0325007
1.56584	0.0442898
1.56767	0.0414171
1.56903	0.226743
1.57043	0.0813564
1.5712	0.0603526
1.57189	0.0380666
1.57193	0.0268973
1.57527	0.078207
1.5792	-0.0445121
1.58026	-0.0594148
1.58034	-0.00566531
1.58064	0.0317997
1.58085	-0.00757618
1.58194	0.0378481
1.58222	0.0605171
1.58294	0.0472025
1.5831	0.0639458
1.58813	0.0402873
1.58836	0.0202404
1.58873	0.0315642
1.58877	-0.0272196
1.58892	0.455311
1.58965	0.0582209
1.59235	0.188156
1.59508	0.0351102
1.59668	0.0664834
1.59969	0.124731
1.60135	0.0122738
1.60172	0.0494715
1.60505	0.0258761
1.60757	0.071908
1.6086	-0.00732923
1.6094	0.0439136
1.6099	0.0271746
1.61274	0.0939071
1.61459	0.000143895
1.61573	0.0275494
1.61745	0.0359952
1.61994	0.0176375
1.62153	0.0779395
1.62176	0.146743
1.62202	0.0719172
1.62212	0.0161284
1.62484	0.054906
1.62894	0.0590568
1.63002	0.0580446
1.63101	0.0553233
1.63143	-0.0243869
1.63197	-0.0356367
1.6321	0.0844798
1.63265	-0.0292327
1.63314	0.0283167
1.63341	0.0196034
1.63454	0.0987249
1.63625	0.040276
1.64091	0.0464996
1.6414	0.0292906
1.64282	0.0601171
1.64475	0.0591709
1.64478	-0.0135802
1.64507	0.100405
1.64617	0.108641
1.6462	0.0107531
1.64661	0.0620377
1.64667	-0.00674672
1.64703	0.0145914
1.65219	0.0390946
1.65355	0.019804
1.65584	0.106689
1.65891	-0.0373502
1.65971	0.0344825
1.66092	0.102229
1.66489	0.0457297
1.66602	0.0966369
1.66708	0.0516954
1.66714	0.0362944
1.66758	0.0272766
1.6692	-0.0105241
1.66945	0.0694672
1.67058	0.0406971
1.67081	0.210936
1.67523	0.0439199
1.67583	0.0471173
1.67832	0.0836068
1.68199	0.0286148
1.68498	-0.0202804
1.68702	0.00141749
1.68978	0.0625768
1.68988	0.0249019
1.69349	0.0614694
1.6946	0.0354467
1.69579	-0.00485519
1.69758	0.0152711
1.69877	0.124565
1.69958	0.0581395
1.7014	-0.00472433
1.70145	0.0207442
1.70454	0.0284967
1.70481	0.0303713
1.70537	0.0796284
1.70681	-0.00691021
1.70936	0.0536031
1.70946	0.00934699
1.71054	0.0328695
1.7116	0.0207471
1.7117	0.0268978
1.71254	0.0407284
1.71258	0.060251
1.71471	0.0204499
1.71596	0.123402
1.717	0.023193
1.7172	0.0247293
1.72421	-0.0322604
1.72556	0.035044
1.72559	0.0170858
1.72624	0.0401701
1.72838	0.0701701
1.72903	-0.0159334
1.73029	0.0894914
1.73064	0.0672293
1.73191	0.0292531
1.73274	0.00855383
1.73306	0.0452015
1.73486	0.0621889
1.73834	-0.0312321
1.74155	0.015065
1.74269	0.0314061
1.74358	0.0405331
1.7456	0.0130762
1.74701	0.0598582
1.74936	0.0371505
1.74972	0.0441969
1.7513	0.109029
1.75376	0.0293282
1.75418	-0.0106568
1.75659	0.108936
1.75709	0.0367047
1.75775	0.0527475
1.75852	-0.0101484
1.76016	0.0411664
1.76452	0.0411059
1.76631	0.0546932
1.77016	0.0280342
1.77128	0.0282641
1.77168	0.0494519
1.77239	0.0577029
1.77439	0.00434467
1.7748	-0.0540235
1.77516	0.02125
1.77536	0.0626932
1.7779	0.0654427
1.77865	0.0884428
1.7821	0.0388333
1.78237	0.044219
1.78377	0.0467718
1.78506	0.0190869
1.78902	0.0656431
1.78956	0.0934921
1.78976	0.0220743
1.79013	0.00607322
1.79105	-0.0564931
1.79504	0.0268121
1.79774	0.0491273
1.79848	0.0375951
1.79933	0.0282603
1.79976	0.0272514
1.8009	0.058369
1.80106	0.0644978
1.80324	0.0767518
1.80379	0.0271556
1.80384	0.0696842
1.80396	0.0484675
1.80429	0.0694031
1.80515	0.0736599
1.80743	0.245184
1.80907	0.117458
1.80934	0.0612094
1.81003	0.0836963
1.81171	0.0758065
1.81249	0.0544943
1.8138	0.137767
1.81523	0.113801
1.81712	0.0954657
1.81745	0.272318
1.81818	0.0238933
1.82131	0.024424
1.8224	0.0620186
1.83137	0.0388258
1.83399	0.0284773
1.83428	0.0846487
1.83461	0.0860935
1.83574	0.0220341
1.83607	0.0585929
1.83712	-0.0202291
1.8374	0.0463534
1.83906	0.0559842
1.83972	0.0637224
1.84015	0.0541808
1.8402	0.270713
1.84052	0.0769927
1.84106	0.0346925
1.8414	0.185507
1.84173	0.0150163
1.84196	0.0913009
1.84216	-0.00556591
1.84292	0.067147
1.84404	0.0309827
1.84599	0.0597213
1.84663	0.0396969
1.8481	0.00820769
1.854	0.0328639
1.85447	0.0196548
1.85519	-0.0313202
1.85566	-0.00603274
1.85603	0.0394377
1.85954	0.0546141
1.85986	0.0333459
1.85999	0.0245409
1.8606	-0.0343747
1.86097	0.0377091
1.862	0.0240014
1.86317	0.097765
1.8658	0.0973376
1.86814	0.0149119
1.86861	0.111128
1.86889	0.00280117
1.87031	0.077284
1.87219	0.0190754
1.87316	-0.00442546
1.87368	0.0442087
1.87494	0.0451118
1.87601	0.0563592
1.87717	0.0511583
1.87826	0.0219726
1.88048	-0.347813
1.88311	-0.0287928
1.88457	0.0397618
1.88703	0.0464277
1.88761	-0.0184104
1.88768	-0.00466115
1.88834	0.00144326
1.88985	0.0623281
1.89093	0.0828637
1.89573	0.033166
1.89788	0.00363646
1.90357	0.0404036
1.9051	0.0975645
1.90936	-0.00444816
1.91081	0.0665871
1.91148	0.122892
1.91244	0.0320845
1.91289	0.0208008
1.91438	0.0322516
1.91528	-0.0211722
1.91586	0.0784457
1.9166	0.0403055
1.91693	0.0859322
1.91724	0.0517007
1.91908	0.075896
1.91916	0.0936904
1.91989	0.0331524
1.9208	0.0514321
1.92336	0.0316962
1.92844	0.0414844
1.92898	0.0527984
1.9295	-0.0491755
1.9306	0.125649
1.93264	0.155733
1.93292	0.044552
1.93333	0.0432028
1.93352	0.0419053
1.93426	0.0376331
1.93485	0.062395
1.93514	0.0422256
1.93516	0.0414916
1.93601	0.0970551
1.93615	0.116391
1.93824	0.0654483
1.93938	0.0121039
1.9402	0.0975192
1.9414	0.180166
1.9418	0.0183956
1.9449	0.0414144
1.94698	0.0453375
1.94897	0.0427882
1.94973	0.112267
1.95172	0.0450649
1.95217	-0.0596958
1.95274	0.0499531
1.95562	0.0591544
1.95609	0.0306692
1.95628	0.0307379
1.9595	0.0215373
1.96111	0.0959403
1.96432	0.0142124
1.96515	0.0230247
1.96603	-0.0170486
1.96838	0.0320058
1.96933	0.0731495
1.9695	0.0107007
1.97041	-0.0290888
1.97119	-0.0135385
1.9734	-0.00267802
1.97878	-0.127982
1.97898	0.0645162
1.98158	0.0139388
1.98236	-0.0511368
1.98302	0.000124044
1.98308	0.0149262
1.98404	0.199423
1.98531	0.11706
1.98553	0.0526352
1.98572	-0.121259
1.98624	0.0311778
1.98793	0.0354808
1.98837	0.0833709
1.98942	-0.0019168
1.99046	0.1017
1.99244	0.0184464
1.9937	0.263786
1.99724	0.241745
1.99735	-0.00311361
1.99741	-0.0162169
1.99752	0.0366312
1.99838	0.0171007
2.00397	0.0477298
2.0054	0.115408
2.0059	0.0556481
2.00731	0.0427719
2.01237	0.0337791
2.01262	-0.0162808
2.01336	0.0507392
2.01394	0.0361729
2.01407	0.0375183
2.01424	0.0859957
2.01871	0.11545
2.01932	0.0315955
2.02179	0.0433032
2.02696	0.0625061
2.02951	0.0962248
2.02965	-0.0105405
2.03615	0.249439
2.03668	0.0426034
2.03784	0.0352282
2.03814	0.0360555
2.04068	-0.000700657
2.04182	0.0396404
2.04331	0.0695938
2.04638	0.0118704
2.04703	-0.0417268
2.04852	0.0265536
2.0496	0.0539017
2.0507	0.0232187
2.05119	0.0567156
2.0514	-0.0107242
2.05201	0.0726112
2.05449	0.106841
2.05776	0.0956456
2.05861	0.25287
2.05866	0.00419124
2.05949	0.0100046
2.05983	0.0343169
2.06196	0.0673383
2.06301	0.0702817
2.0663	0.0775565
2.0704	0.000406711
2.07068	0.0304289
2.07107	0.124321
2.0714	0.0319236
2.07178	0.102014
2.07759	0.0520612
2.07813	0.050873
2.08072	0.00935549
2.08378	-0.00159567
2.08872	0.0816042
2.08879	0.0463267
2.09054	0.171587
2.09092	0.0282956
2.09171	0.0441009
2.09205	-0.00255662
2.09391	0.0125415
2.09489	0.0268775
2.09741	0.309045
2.09844	0.0018821
2.09937	0.238878
2.10114	0.304721
2.10178	0.0127347
2.10289	0.0263829
2.10387	0.0567754
2.10415	-0.012859
2.10694	0.0446085
2.10701	0.0563756
2.10788	0.0516294
2.10861	0.0362658
2.10919	0.0213845
2.11191	-0.00631923
2.1138	0.0433612
2.11404	0.0334124
2.11444	0.0211258
2.11807	0.0703554
2.11942	0.0550773
2.1197	0.082064
2.12023	-0.0124006
2.12232	0.0478056
2.12236	0.0628458
2.12276	0.0367
2.12292	0.0585702
2.12444	0.00125515
2.12535	0.042826
2.1254	0.0416537
2.12563	0.166921
2.12617	-0.0935396
2.12672	0.0266986
2.12723	0.0428286
2.12744	0.171257
2.13095	0.00640717
2.13194	0.0299087
2.13434	0.121367
2.13809	0.110404
2.1388	-0.0568878
2.14027	0.0375719
2.14298	0.0348621
2.14301	0.0361077
2.15383	0.0499059
2.15549	0.0363133
2.159	0.0323294
2.15911	0.0467961
2.16507	0.0562277
2.16583	0.0134739
2.17047	0.0412887
2.17172	0.0149207
2.17306	0.0717596
2.17328	0.039699
2.17342	-0.166638
2.17552	0.0469343
2.17646	0.0204
2.17746	0.0562045
2.17874	-0.0166484
2.17971	0.0402159
2.18219	0.00265848
2.18279	0.031294
2.18413	0.144736
2.18639	0.0544156
2.18697	0.00916316
2.18757	-0.00505725
2.18861	0.137153
2.18895	0.00821223
2.19128	-0.0434065
2.19147	0.0404615
2.19675	0.0348794
2.19831	0.0758009
2.19899	-0.0354114
2.19992	0.0333498
2.20155	-0.0196787
2.2027	0.0394981
2.20323	0.0343982
2.20406	0.00366272
2.20504	0.0775618
2.20595	0.170092
2.21185	0.00945842
2.21299	-0.0118649
2.21404	0.0546592
2.21424	0.0286244
2.21479	0.0404652
2.21481	-0.0473624
2.21585	0.075903
2.21683	0.0364957
2.21695	0.0584804
2.21702	-0.00225648
2.21759	0.0204052
2.22308	0.0287199
2.22448	0.028962
2.22493	0.0381302
2.22559	0.0784917
2.22572	0.0313007
2.22612	0.0325099
2.22763	0.0330255
2.22908	0.0919313
2.22934	0.0484664
2.23043	0.0548508
2.23047	0.0560715
2.23377	0.0501291
2.23446	0.0781703
2.23516	-0.0310568
2.23537	0.0239215
2.23583	0.04722
2.23703	-0.049028
2.23848	0.0356117
2.23963	0.0453138
2.24157	0.0890614
2.24161	0.0200886
2.24202	0.0486613
2.2422	0.243928
2.24284	0.051255
2.2436	0.0416316
2.24457	0.0363365
2.24551	0.0420742
2.24837	0.0296122
2.24881	0.156939
2.2492	0.0670549
2.25153	0.0212903
2.2567	-0.0135801
2.25705	0.0541567
2.25738	0.130713
2.25743	0.0330266
2.25852	-0.00123923
2.25885	0.0439322
2.26079	0.100573
2.26137	0.0534237
2.26197	0.0390493
2.26272	0.0237351
2.26482	0.0649021
2.2663	0.0249628
2.2684	0.0519602
2.27065	0.00367608
2.27119	-0.00842134
2.27131	0.0469656
2.27352	0.0492753
2.27652	-0.014271
2.27754	0.361922
2.27941	0.031599
2.27986	0.0848942
2.28173	0.0445938
2.2818	0.0601354
2.282	0.0278969
2.28908	0.00828621
2.28936	0.0468278
2.28944	-0.00949316
2.28961	0.0462613
2.29107	0.011719
2.29171	0.253488
2.29237	0.0404118
2.29266	0.0395242
2.29273	0.013582
2.2928	0.0519116
2.30016	-0.0264882
2.30227	0.0393557
2.30455	0.0374924
2.30602	0.0226464
2.30854	0.0206751
2.30875	0.0174986
2.30948	-0.0266462
2.30955	0.0530381
2.31013	-0.0159575
2.31261	0.0420557
2.31278	-0.0419027
2.31361	0.0524612
2.31478	0.0571299
2.31534	0.00453613
2.31557	0.00509456
2.31801	0.0400366
2.31935	0.0212463
2.32137	0.0262942
2.32277	0.0713491
2.32278	0.0152749
2.33161	0.057189
2.33207	-0.00270452
2.33249	0.0346942
2.33827	0.0573131
2.33851	0.151699
2.34007	0.0318597
2.34016	0.0402903
2.34364	0.0349153
2.34434	0.0505307
2.34813	0.0316427
2.3525	0.0950222
2.35391	0.179737
2.35953	0.028061
2.35964	0.0442306
2.35975	0.0384367
2.36135	0.0492902
2.3614	0.0437839
2.36143	0.0201229
2.36178	0.139253
2.3624	0.0463235
2.36315	0.0324993
2.36351	0.104227
2.3647	0.0429339
2.36572	0.00124586
2.36638	0.141783
2.36738	-0.00645802
2.37175	0.166701
2.37357	0.0940121
2.37834	0.0365819
2.38475	0.0317829
2.38505	0.0433824
2.38566	0.0490545
2.38646	0.0452877
2.38849	0.0511518
2.38973	0.0926276
2.39209	-0.00898719
2.39209	0.0394155
2.39228	0.0471528
2.39322	0.249112
2.39509	0.0650408
2.39661	-0.00933014
2.39787	-0.0326528
2.39923	0.0267209
2.40447	0.0621417
2.4091	-0.00327631
2.41037	0.0712973
2.41075	0.036563
2.41274	0.0608838
2.41331	0.0230311
2.41383	0.0208924
2.41534	0.022649
2.41641	0.00538376
2.41969	0.00167978
2.42356	0.097209
2.42419	0.0942554
2.42486	0.052453
2.42503	0.0870202
2.42668	0.0226279
2.42764	-0.0658502
2.42823	-0.00723821
2.42912	0.0199733
2.42926	0.0470714
2.42954	0.107738
2.42972	0.0699427
2.43066	0.048863
2.43155	0.0733159
2.43173	0.151564
2.43722	0.0686441
2.43945	-0.0166539
2.44082	0.0222327
2.44102	0.0687491
2.44316	0.12667
2.44587	0.0542456
2.44899	0.0226603
2.45109	-0.0547713
2.4511	0.0361519
2.45314	0.0717869
2.45583	0.00294334
2.45624	-0.00319837
2.4572	0.0404557
2.4573	0.0521962
2.45791	0.0387422
2.45999	0.0640582
2.46053	0.047093
2.46121	0.0517906
2.46423	-0.259644
2.46424	0.0313176
2.46622	0.108025
2.46788	0.143783
2.46863	-0.0750759
2.46904	0.00940209
2.46917	0.0239314
2.47023	0.0418277
2.47226	0.0352036
2.47237	0.0132502
2.4773	0.0927643
2.4793	-0.0956951
2.48027	0.101673
2.48195	0.0180612
2.48239	0.21643
2.48352	0.0480389
2.48384	0.0170579
2.48542	0.115693
2.48591	0.0246253
2.48764	0.107993
2.48873	0.0308075
2.49249	0.0568835
2.49254	0.0520529
2.49288	0.0430949
2.49479	0.0134047
2.49502	0.0207121
2.49508	0.0241535
2.49687	0.0125394
2.4978	0.0629795
2.50208	0.0207374
2.50366	0.413396
2.50585	0.0944542
2.50635	-0.0223541
2.50693	0.0141696
2.50781	-0.0157134
2.50823	0.0526972
2.5094	0.0842257
2.51172	0.0459371
2.51187	0.110173
2.5119	0.0249033
2.51335	0.0826152
2.51342	0.226064
2.51473	0.0228298
2.51744	0.0281214
2.51746	-0.0327759
2.52065	0.0451409
2.52409	0.0653936
2.52574	0.0454261
2.52804	0.0759988
2.52922	0.0189894
2.53125	0.0254019
2.53181	0.0219126
2.5356	0.0667184
2.53591	0.0781484
2.53678	0.0254611
2.5371	0.0221354
2.53765	0.0369981
2.54415	0.165901
2.54602	0.0390162
2.54703	0.00785862
2.54863	0.00598967
2.54886	0.0421944
2.55154	0.0261678
2.5517	0.27666
2.55233	0.0277869
2.55274	0.165796
2.55547	0.0517356
2.55619	0.0411982
2.55635	0.0127328
2.5565	0.064509
2.56196	0.0125074
2.562	0.0269552
2.56504	-0.00896722
2.56529	0.0578539
2.56544	0.000543356
2.57165	0.0398444
2.57342	0.0386991
2.57473	0.00792743
2.57949	0.0579636
2.58014	7.21324e-05
2.58245	0.0438636
2.583	0.0420258
2.58595	0.0252293
2.58742	0.0374331
2.59192	0.136041
2.59193	0.00897208
2.59349	0.0365564
2.59355	0.0330219
2.5939	0.0146388
2.59542	0.0443593
2.59642	-0.0498837
2.59657	0.0135233
2.59809	0.071174
2.60093	0.0624671
2.60243	0.0535499
2.60322	-0.0253362
2.60375	0.25812
2.60442	0.0579076
2.60474	0.0677111
2.60638	0.0519419
2.60746	0.107384
2.60961	0.0808217
2.6106	-0.0455031
2.61068	0.158968
2.61079	0.0229872
2.61428	-0.00751237
2.61442	0.0284638
2.61641	0.0481388
2.61762	0.0537257
2.61865	0.0176226
2.62188	0.0543917
2.62222	-0.0193771
2.62246	0.0276933
2.62325	0.0691685
2.62409	0.0602994
2.62881	0.0247873
2.63059	0.104803
2.63064	0.092279
2.63143	0.0158729
2.63201	0.0419736
2.6374	0.070131
2.63871	0.0135533
2.64104	0.00768289
2.64374	0.0131688
2.64376	0.279272
2.64638	0.0458754
2.64796	0.0277623
2.65351	0.0314945
2.65615	0.0638731
2.65687	0.0274023
2.65741	0.0141036
2.65746	0.000606603
2.65885	0.0647811
2.65899	-0.0452438
2.6613	-0.022998
2.66285	-0.0770951
2.66436	0.0971646
2.66739	0.0462182
2.67178	0.112141
2.67227	0.0377567
2.67239	0.0232638
2.67461	0.0929941
2.67772	0.0263506
2.6794	0.0507702
2.67972	0.0549708
2.68105	-0.152227
2.68394	0.0732019
2.68492	0.0793373
2.68496	0.0602644
2.68578	0.220775
2.6863	0.118042
2.68757	-0.00572147
2.68865	0.0472605
2.69091	0.00702643
2.69525	-0.00135299
2.69699	0.0199676
2.69724	0.212822
2.69989	0.0822994
2.70767	0.0536066
2.71062	0.0574456
2.71161	0.0955434
2.71269	0.0101165
2.7143	0.0193578
2.71443	0.0325883
2.71827	0.0682996
2.72088	0.0586842
2.72222	-0.0392408
2.72244	0.0194412
2.72435	0.0933327
2.72588	-0.20224
2.72752	0.0351884
2.72917	0.0431687
2.7298	0.01956
2.73034	-0.00986524
2.73136	0.0486799
2.73142	0.0371916
2.73344	0.0566527
2.73452	0.0498825
2.73513	0.036688
2.73584	0.0337531
2.73649	0.0779905
2.73867	0.00788942
2.73893	0.0208736
2.74169	0.00755086
2.74268	0.0751793
2.74486	-0.0693015
2.74532	0.0531581
2.7496	-0.0446825
2.75146	0.084219
2.75392	0.120396
2.75996	0.139213
2.76149	0.025172
2.7616	0.0833217
2.76319	0.0676537
2.76715	0.107663
2.76807	0.0380819
2.77041	0.0565766
2.77107	0.0969167
2.77199	0.13646
2.77556	0.00577604
2.77798	-0.0693072
2.77912	0.0528002
2.77947	0.0340797
2.78348	0.0484958
2.79047	0.0355867
2.79276	-0.0182251
2.79423	-0.0287428
2.79793	-0.00188842
2.79916	0.052349
2.79929	0.0447432
2.80291	0.0205474
2.80348	0.0262916
2.80526	0.0524723
2.8057	0.0182944
2.80665	0.0608092
2.80681	0.0106586
2.80774	0.00889528
2.80793	0.042793
2.80891	0.02526
2.81029	0.0787916
2.81338	-0.0363733
2.81603	0.0322094
2.81707	0.0279952
2.82111	0.0292148
2.8227	0.0487594
2.82513	0.0638973
2.82774	0.0189788
2.82858	0.198821
2.82914	-0.0568652
2.83167	-0.002527
2.83193	0.0622227
2.83388	-0.00616264
2.83455	-0.00367881
2.83674	0.0275304
2.83977	0.0674146
2.84299	0.0645438
2.84405	0.0529763
2.85226	-0.314067
2.85265	0.0372523
2.85348	0.165379
2.85544	0.100209
2.85694	0.0216577
2.85727	0.049938
2.85739	0.0378594
2.85874	0.0878551
2.85903	0.0640909
2.8603	-0.166568
2.86107	0.0180999
2.86171	0.0548486
2.86269	0.0603831
2.86463	0.0186216
2.8676	0.0288168
2.86996	0.0146205
2.86996	0.00864475
2.87089	0.0352615
2.87265	0.14389
2.87929	0.0707782
2.88141	0.0162114
2.88313	0.0219736
2.88617	0.0988065
2.88804	0.0175449
2.88905	0.0607245
2.89425	0.000938028
2.89538	0.0219005
2.89743	0.0477936
2.89801	0.227541
2.89845	-0.00740814
2.89962	0.0213517
2.90235	-0.0123402
2.90252	0.0800228
2.90927	0.0866804
2.91014	0.150403
2.91079	0.0665601
2.91103	0.0734116
2.91153	0.0869234
2.91337	0.0357387
2.91357	-0.03345
[truncated: 1,924 more rows]

## Sheet: Rat10
DeltaR2*	Concentration	DeltaR2* mean	Concentration mean	Concnetration STD
0.00292454	0.0990658	0.925645	0.0138015	0.0680037
0.00400056	0.0904358	1.76269	0.0129285	0.0675937
0.00938884	0.0933942	2.26248	0.00994501	0.0720115
0.0560008	-0.0311202	2.64004	0.000529334	0.0624271
0.0723536	0.0239369	2.99789	0.00892559	0.0750921
0.0851382	-0.0799519	3.30158	0.00393053	0.0798031
0.0868398	0.054686	3.57277	0.000734179	0.0794987
0.105028	0.0282412	3.88931	0.0180092	0.0845623
0.122723	0.0400301	4.19882	0.0157403	0.0854998
0.200356	0.067592	4.48921	0.0144332	0.0736524
0.243414	-0.084402	4.8078	0.0305157	0.0712806
0.288117	-0.0865965	5.19823	0.0344283	0.0831472
0.306339	0.188517	5.67393	0.0337269	0.0826416
0.326267	-0.108992	6.26813	0.0493665	0.0847767
0.355523	0.0988896	6.94112	0.0676135	0.0972935
0.4519	-0.0950774	7.84886	0.0596961	0.09501
0.466116	-0.0762478	8.73686	0.0603649	0.0897729
0.469008	0.0391264	9.87508	0.0771431	0.107752
0.47124	0.0408318	11.2392	0.0994028	0.108413
0.491493	-0.0994205	13.0609	0.103252	0.0996757
0.521496	0.0180921	17.695	0.1311	0.10466
0.632303	-0.0488715
0.657964	0.119676
0.662032	-0.0214315
0.681066	-0.115419
0.684253	0.122563
0.688055	-0.0504651
0.74194	-0.0260032
0.758469	0.0214985
0.77225	0.100182
0.774824	-0.0119463
0.822659	0.169303
0.827236	-0.0375364
0.847555	-0.072364
0.881119	-0.0257141
0.890844	-0.0269208
0.895228	-0.00428418
0.910967	-0.0130798
0.913954	0.130734
0.923149	0.00940761
0.923153	-0.0158398
0.924282	0.042186
0.942924	0.0846262
0.948163	0.120288
0.949846	-0.0444909
0.952282	-0.0235116
0.956651	-0.0324071
0.986524	-0.0309691
0.98854	0.031677
0.991288	0.165101
0.993455	-0.120022
0.999367	-0.0440153
1.01333	0.00663089
1.01403	0.117044
1.04806	0.0284848
1.04902	0.0491485
1.06994	-0.00251485
1.07805	-0.136778
1.11016	0.00177193
1.12092	0.0550427
1.12417	-0.0157967
1.13099	0.0180596
1.14203	-0.0409271
1.1508	-0.0164097
1.17802	0.0299103
1.19132	-0.0370671
1.19202	0.0816617
1.2015	0.00273932
1.22299	0.029404
1.22618	0.00143967
1.23749	0.00054131
1.23848	-0.011626
1.24227	0.0440321
1.25726	-0.0649444
1.25944	-0.0135939
1.26024	0.0305027
1.26627	0.00322608
1.26934	0.0466165
1.28956	0.0275128
1.28967	0.134213
1.29691	0.104552
1.29839	0.0528273
1.30497	-0.028625
1.35041	-0.0637473
1.35125	0.0208979
1.38273	0.0237933
1.38345	0.0225478
1.38879	-0.0168336
1.40216	0.0541974
1.41428	0.0475463
1.41751	0.00147843
1.42738	-0.00434783
1.43689	0.0981708
1.44195	0.0787904
1.44217	-0.0161015
1.4432	-0.00564431
1.45113	0.0230057
1.45566	-0.105585
1.46124	0.0481187
1.48251	0.103806
1.48394	0.0167554
1.4881	0.0504224
1.49157	0.186452
1.4977	0.12238
1.50116	0.036214
1.50253	0.0618588
1.51467	0.122932
1.51583	-0.0344232
1.52404	-0.014078
1.54182	-0.0102919
1.56521	0.0216117
1.56666	-0.0167324
1.58431	0.0186894
1.58837	-0.00192521
1.60007	-0.0658814
1.60059	0.0122505
1.60675	-0.04743
1.62051	0.0871937
1.62379	0.000301158
1.63317	-0.07837
1.64425	0.115512
1.64809	0.0206696
1.64846	-0.0292788
1.654	0.132854
1.65445	0.00927052
1.65764	0.0157205
1.66052	0.0400502
1.66584	-0.0393194
1.68007	0.0615562
1.68368	0.0938161
1.68476	-0.0591199
1.68745	-0.00193446
1.69219	-0.0639859
1.69564	0.0285785
1.69846	-0.0238397
1.70137	-0.0374573
1.70164	0.00557369
1.70244	0.103773
1.71064	0.115684
1.71508	0.0243044
1.71854	-0.0435729
1.7311	0.0399402
1.73225	-0.0336504
1.74169	0.014809
1.74511	0.0212563
1.74825	0.0903467
1.74908	-0.0384234
1.75369	-0.141213
1.75816	0.111811
1.75914	0.00182474
1.75926	-0.0642988
1.76556	0.111914
1.76592	0.0899285
1.76646	0.0430417
1.76734	0.0121498
1.76797	0.139502
1.77648	-0.00507361
1.78623	-0.0684645
1.80491	0.052844
1.81095	-0.044456
1.8129	0.0565152
1.81796	0.0110253
1.8193	0.0347762
1.82291	-0.01487
1.82422	0.0202032
1.82501	-0.0556027
1.82532	0.120933
1.83313	0.0779861
1.83441	0.099954
1.83901	-0.0330996
1.84603	-0.0332205
1.85337	-0.0952194
1.85878	0.0244085
1.85912	0.0325791
1.85939	0.0162856
1.86395	-0.0418786
1.87081	-0.0151209
1.87629	-0.0241411
1.89983	-0.132585
1.90255	0.00852128
1.91306	-0.108439
1.91735	-0.0100019
1.92393	-0.0524817
1.92683	0.0677294
1.92862	0.0389812
1.92923	0.0651898
1.94075	0.0161683
1.9514	0.100263
1.95162	0.0591763
1.96985	-0.0895079
1.97429	0.0584347
1.97938	-0.00528658
1.99282	-0.111071
2.00476	0.0629151
2.01591	0.0416261
2.01772	-0.00748214
2.02492	0.0873209
2.03037	-0.170188
2.04091	0.0165357
2.04544	-0.095054
2.05559	-0.0174936
2.07503	-0.111071
2.07511	-0.0234373
2.07648	0.0136198
2.08122	-0.107609
2.08124	0.0482743
2.08732	0.0654349
2.08876	0.103987
2.10034	0.0133506
2.10838	-0.189711
2.10959	-0.0156707
2.11491	-0.0382883
2.11694	-0.0403317
2.12606	0.137324
2.12886	0.0859364
2.13279	0.00740525
2.13639	0.115595
2.13897	0.0502509
2.14499	0.0677497
2.15037	0.0570757
2.15455	0.162529
2.15708	0.0271471
2.15858	0.0129987
2.15875	-0.00181407
2.16047	0.0511505
2.16063	-0.0355735
2.16768	0.00603831
2.1706	-0.11015
2.17148	0.0661236
2.1772	0.0110762
2.18066	-0.0352413
2.18429	0.0325184
2.18603	0.0697045
2.18752	0.000557486
2.18982	0.147512
2.19343	0.0976424
2.19413	0.00261743
2.20629	0.092865
2.20731	0.135671
2.20754	0.0596863
2.21048	0.0184432
2.21928	-0.0566342
2.22147	-0.0058539
2.2326	-0.0190851
2.23491	0.113703
2.24653	-0.0142246
2.24768	-0.0280939
2.24802	-0.0323276
2.24965	-0.0137405
2.26545	-0.00637768
2.26565	0.0060245
2.27187	-0.0136522
2.27908	0.019027
2.28929	0.055012
2.29547	0.0664711
2.29908	-0.00271902
2.30129	-0.0250361
2.31032	0.00820056
2.31077	-0.0147377
2.31445	-0.00956915
2.31493	0.0511282
2.31781	-0.033659
2.31974	-0.14537
2.32023	-0.114648
2.32025	0.00948306
2.32421	0.0143693
2.32573	0.0307959
2.32777	0.0655193
2.33658	0.0467416
2.33787	-0.0115859
2.34014	0.0160823
2.35229	-0.035627
2.36303	0.00868455
2.36323	-0.0203363
2.36767	-0.00843168
2.3782	0.0264197
2.38062	0.0297491
2.38231	-0.213657
2.38283	-0.0214562
2.38821	0.027636
2.38834	-0.0738839
2.38858	0.0166148
2.39203	0.120855
2.39581	-0.090471
2.39935	0.0191143
2.40064	-0.214119
2.40707	0.191891
2.40932	0.00869096
2.41194	-0.0448973
2.4124	0.0151765
2.41384	0.0276989
2.41548	0.000898996
2.42379	0.0334456
2.4291	0.0157736
2.43041	0.0639057
2.43229	0.130327
2.43315	-0.0770846
2.4338	0.033191
2.43423	-0.0327128
2.43562	0.0679689
2.437	0.0147087
2.44076	-0.0866078
2.4411	0.0327289
2.44664	-0.0168996
2.45235	0.0326639
2.45558	0.0566633
2.46048	0.0135717
2.47343	-0.0237661
2.47575	0.00616745
2.48816	0.046326
2.49454	-0.000771334
2.50027	0.028514
2.5027	0.0266519
2.50644	0.0183756
2.51153	0.0635353
2.52264	0.00707915
2.5269	0.0750394
2.52974	0.0625583
2.53127	0.0453411
2.53171	-0.12166
2.53396	-0.0541929
2.54296	-0.0458005
2.54382	-0.0589065
2.54577	0.0248984
2.55235	0.011157
2.55617	0.0147095
2.55855	2.50399e-05
2.55946	0.0445095
2.55969	-0.0597191
2.56087	0.120676
2.56176	-0.0186201
2.57012	0.020563
2.57426	-0.01259
2.57866	-0.03253
2.57917	-0.230109
2.58616	-0.0534228
2.58632	0.0401523
2.59038	0.0283115
2.59419	-0.0263251
2.59801	0.0266911
2.59822	-0.07583
2.59824	0.00345993
2.60295	0.0211145
2.60628	0.0364596
2.60903	-0.107331
2.6144	0.00137821
2.61883	-0.0035259
2.61944	0.026416
2.62985	0.0199657
2.6354	0.112782
2.64325	0.00935074
2.64929	0.0828874
2.6605	-0.00887456
2.6613	0.035431
2.66547	0.0166575
2.66552	0.0384811
2.67258	-0.119656
2.67518	-0.00837891
2.67858	0.125187
2.68261	-0.00432446
2.68364	0.006169
2.68583	0.014341
2.68653	-0.0470745
2.69147	0.0499411
2.69379	-0.0658597
2.69979	0.00992018
2.70612	-0.0204349
2.70676	0.0303175
2.70869	0.0985302
2.70876	-0.0599616
2.70995	0.0363301
2.72209	0.0333966
2.72499	-0.0757058
2.72524	0.0270472
2.72591	0.0608695
2.73178	-0.139993
2.73425	-0.039372
2.74373	0.0499107
2.76012	-0.0881277
2.76486	-0.105492
2.76605	0.0639676
2.76884	-0.022544
2.77088	0.0432509
2.77118	0.0879865
2.77459	0.084099
2.77712	0.0535955
2.78322	-0.0170503
2.78552	-0.149078
2.79282	-0.136997
2.79353	-0.0387289
2.79501	-0.00752928
2.79508	0.104024
2.79528	-0.00502557
2.79746	0.0220425
2.80301	0.0709613
2.80692	-0.0269041
2.81106	-0.077899
2.8134	-0.00079084
2.81685	0.0473811
2.82343	-0.0379272
2.82416	-0.0521255
2.82781	-0.00963504
2.82804	0.013078
2.83366	-0.043875
2.83528	0.0471162
2.84043	0.0343088
2.84369	-0.00973254
2.84577	0.0134897
2.84862	0.0182335
2.85195	-0.172618
2.85234	-0.0334244
2.85954	0.00147079
2.8605	-0.203906
2.8611	0.121036
2.86992	0.0640259
2.87187	-0.0730794
2.87239	0.151889
2.87523	0.0357693
2.88548	-0.0194413
2.88765	0.141405
2.88985	0.0377053
2.90093	0.168312
2.90743	-0.1169
2.91095	0.0151578
2.9144	0.00408012
2.91875	-0.219293
2.92857	0.0979706
2.93095	0.0387723
2.93448	0.0472424
2.93829	0.00536267
2.93929	0.0315001
2.94029	-0.0470161
2.94832	-0.175288
2.94912	0.0301459
2.94998	0.0304376
2.95484	-0.0611199
2.95527	-0.0465241
2.95846	0.0515898
2.96523	-0.101297
2.96753	0.0543155
2.96977	-0.0165756
2.97177	-0.0186598
2.9726	0.124903
2.97973	0.0125436
2.98282	-0.0102036
2.98817	-0.0810162
2.99714	-0.108646
3.00142	0.00714014
3.00858	0.0858921
3.00862	0.0519288
3.00961	-0.0151249
3.01052	0.059481
3.01296	-0.026811
3.01859	0.077646
3.01894	-0.0203442
3.0272	0.0327444
3.03175	-0.0502429
3.03304	0.0156609
3.03434	0.174639
3.04006	-0.0400592
3.04655	-0.0665626
3.05078	0.00295115
3.05488	-0.00061555
3.05537	0.0364916
3.05856	0.116312
3.05995	0.0177502
3.0607	0.0739776
3.06158	-0.0373753
3.07287	0.139673
3.07563	-0.0748384
3.076	-0.0237657
3.07617	0.0231078
3.0839	0.0627232
3.08471	-0.0197513
3.0868	0.0613914
3.08741	0.0392409
3.08919	0.0739036
3.08931	0.0241908
3.08965	0.0486572
3.09359	-0.0592841
3.1013	-0.0767254
3.10425	-0.0505094
3.1044	0.0513853
3.10515	0.00119743
3.10982	0.0471897
3.11401	0.0259406
3.11605	-0.0463152
3.11687	-0.0283807
3.11752	-0.0351234
3.11778	0.00960994
3.12031	0.0724215
3.12375	0.126765
3.12437	0.074951
3.12532	-0.00902272
3.12868	-0.129827
3.13688	0.0683664
3.13953	0.127233
3.1425	0.0354471
3.14369	0.0125052
3.14732	0.0532382
3.15364	-0.0876013
3.16015	0.1012
3.16675	0.0676279
3.1669	0.0990733
3.17041	-0.0155923
3.17201	-0.00617977
3.179	-0.0478433
3.18024	0.0364195
3.18501	0.0528202
3.18786	0.00989507
3.18864	-0.00565227
3.19095	-0.0689666
3.19156	-0.18497
3.20392	0.080612
3.20669	0.0313013
3.20672	-0.173977
3.21123	0.0961582
3.21129	-0.0911338
3.21804	0.019216
3.21845	0.0302909
3.22088	-0.0734973
3.22211	0.194731
3.22219	-0.0278128
3.22861	-0.0136266
3.22881	-0.199619
3.22915	-0.00108607
3.23199	-0.0232754
3.23453	0.0116527
3.23775	0.0339104
3.23824	0.0164212
3.24072	0.0216607
3.2522	-0.019357
3.2535	0.0578519
3.25701	0.0166833
3.2574	-0.0179971
3.25948	0.0449655
3.25979	0.156635
3.26017	-0.135102
3.26373	-0.00174037
3.26655	-0.0504753
3.27012	0.0350652
3.27504	-0.0305376
3.27581	0.0341955
3.27589	0.038783
3.27936	0.13958
3.28174	-0.0984543
3.2833	0.00915497
3.28871	-0.13693
3.2896	-0.183305
3.29225	0.103973
3.29425	0.0876383
3.30505	0.0386938
3.30846	0.126464
3.31573	0.0231888
3.31883	0.0771764
3.32006	0.00529687
3.32071	-0.0201023
3.32232	-0.0535236
3.32259	-0.0202443
3.32523	0.0671107
3.32698	-0.0881331
3.32759	0.00498922
3.33266	0.105648
3.33323	0.0708357
3.33863	0.125809
3.34215	0.0389183
3.35004	0.0471678
3.35384	-0.0577766
3.35528	-0.169404
3.36374	-0.0123972
3.36607	-0.059211
3.36922	-0.00774128
3.37552	-0.0859508
3.37557	-0.0161596
3.37662	-0.0991751
3.37801	0.101227
3.3793	-0.0784847
3.37983	0.0577425
3.38181	-0.0527504
3.38662	0.0352275
3.38976	-0.0265612
3.39558	0.0498414
3.39868	0.0846935
3.40638	0.0722681
3.40878	0.124207
3.40943	-0.0775266
3.41044	-0.027307
3.41654	0.164113
3.4167	0.0519407
3.42162	0.0341128
3.42293	-0.0416826
3.42475	-0.0724291
3.42597	0.133689
3.42733	-0.0735543
3.42872	-0.00260353
3.42999	0.00591855
3.43097	-0.0202973
3.43338	-0.0295299
3.43343	0.0269572
3.43434	-0.020421
3.43656	-0.110174
3.4383	-0.00882798
3.43845	0.127208
3.43975	0.0215459
3.44019	-0.112299
3.44349	-0.0230244
3.44545	0.0839378
3.4457	0.0172288
3.44799	-0.00195079
3.45023	0.0487672
3.45115	-0.0395513
3.45349	0.0892777
3.45491	0.00946823
3.45561	-0.0224247
3.4583	0.00375772
3.46329	-0.0597178
3.46428	-0.120259
3.46605	-0.0557377
3.4673	-0.0590525
3.46761	0.0185702
3.47006	-0.214917
3.47534	0.166381
3.47692	0.163814
3.47706	-0.0462082
3.4793	-0.0197476
3.48141	-0.0110438
3.48359	0.00655544
3.48866	0.0176883
3.49463	-0.0153165
3.49663	0.00926898
3.50326	-0.0207194
3.50996	-0.0452149
3.51013	0.100229
3.51023	0.115207
3.51294	0.023621
3.51828	-0.0428673
3.52398	0.0286005
3.52619	-0.0843745
3.52677	-0.0076755
3.53466	0.0639533
3.53629	0.0667579
3.53941	-0.0460191
3.54963	0.00202034
3.55347	-0.151167
3.55553	-0.114856
3.56086	0.0320676
3.56545	0.0596614
3.56762	-0.00768101
3.57012	-0.000174355
3.57884	-0.136621
3.58382	0.0347512
3.58771	-0.0580367
3.58988	-0.00170463
3.59034	-0.0188579
3.59444	0.0706544
3.59484	0.110064
3.60079	-0.183967
3.60351	0.0971229
3.60374	6.17976e-06
3.6038	0.0977847
3.60477	0.0379424
3.60709	-0.00738824
3.60791	-0.191269
3.6089	0.0717086
3.61178	0.0691052
3.61585	-0.0326921
3.61729	0.104712
3.62366	-0.000155598
3.62484	-0.030307
3.63124	0.0868193
3.63241	-0.0536588
3.6346	-0.027648
3.63532	0.0506705
3.64082	0.127863
3.64122	0.0339815
3.64569	0.121396
3.66121	0.0178663
3.66303	0.0641078
3.66627	-0.0377906
3.67488	-0.0070264
3.67714	-0.174807
3.68391	0.0694589
3.68668	0.0754247
3.68737	-0.0705271
3.68996	-0.0574743
3.69036	-0.0188123
3.69142	0.141616
3.69684	0.170262
3.69712	0.0198839
3.7048	-0.0966568
3.70751	-0.0141247
3.70788	-0.120135
3.70806	-0.0855158
3.70999	-0.0263253
3.71123	-0.079944
3.71193	0.0157609
3.72252	0.0445501
3.72356	0.0122088
3.72969	-0.00700883
3.73192	0.0315638
3.73935	-0.066234
3.74632	0.108274
3.74841	-0.0169449
3.74996	0.109599
3.75717	-0.0483686
3.75889	0.00926675
3.75962	-0.162009
3.76105	0.064767
3.76143	-0.00830959
3.76143	-0.0213612
3.76589	0.0565294
3.76744	-0.0102388
3.7698	0.129998
3.77832	-0.0820637
3.7907	-0.0951837
3.79126	0.0517378
3.79129	-0.0266493
3.794	0.0150033
3.79624	0.0237786
3.79994	-0.126227
3.81155	0.0971685
3.81971	-0.0833674
3.82086	0.0257158
3.822	-0.20022
3.82264	0.0964734
3.82447	0.0151484
3.82671	-0.00299825
3.82857	-0.213347
3.83645	-0.114388
3.83816	0.0926096
3.84757	0.0289677
3.85033	0.0246636
3.85164	-0.0993825
3.85778	0.159962
3.85783	0.0527937
3.85986	0.0256274
3.8622	0.00421335
3.86639	0.0473894
3.8672	0.0129106
3.86914	0.00812251
3.86966	0.00677639
3.87331	-0.124729
3.87401	0.034757
3.87592	0.049443
3.87638	0.0565355
3.87923	0.0915401
3.89086	0.14393
3.89236	0.0332383
3.89259	0.0831314
3.89419	-0.11455
3.89584	-0.0150381
3.899	-0.0247131
3.90011	0.106434
3.90059	0.109699
3.90467	0.125078
3.90947	0.0219761
3.91121	0.112395
3.91172	-0.00744015
3.912	-0.0333517
3.91335	0.216973
3.91612	-0.0406687
3.92129	0.0276558
3.9214	0.0918398
3.92143	0.0813115
3.9236	0.0447738
3.92492	0.0598512
3.92506	0.0442615
3.92543	0.0551625
3.92858	0.148389
3.9295	-0.0253267
3.93384	-0.0364644
3.93465	0.00426836
3.93486	0.0273962
3.94097	0.147526
3.94318	-0.03344
3.95623	0.0142937
3.95909	-0.0655303
3.96613	0.0107118
3.97107	0.106133
3.97442	0.0104278
3.97928	-0.102418
3.98338	0.0489488
3.98654	-0.132028
3.99285	0.0105935
3.9949	0.129252
3.99562	-0.015521
3.99646	0.100457
3.9989	0.11134
4.00194	-0.0841672
4.00197	0.106557
4.00339	0.128143
4.00376	-0.175798
4.00544	-0.039255
4.00917	0.0878785
4.00926	-0.0996816
4.01439	0.0687896
4.01609	0.0431872
4.01635	-0.00420142
4.02897	0.0791214
4.03467	0.11164
4.03472	-0.065666
4.04054	-0.069996
4.0466	-0.0987968
4.04777	-0.0532928
4.04854	0.0609409
4.04906	0.113082
4.05282	-0.068799
4.05348	0.0553034
4.05682	0.0756778
4.05907	-0.074407
4.06086	-0.0460399
4.06291	-0.0207998
4.06614	0.0479698
4.06954	0.0566347
4.07467	0.106396
4.07533	-0.00716114
4.07961	-0.0833223
4.08018	-0.0807879
4.08377	0.0544281
4.09599	-0.116788
4.10051	0.0881376
4.11151	0.0470436
4.11422	0.0216045
4.11645	0.0973158
4.11721	-0.0201516
4.11935	0.0288522
4.1246	-0.0225436
4.13202	-0.0468692
4.13485	0.206872
4.14306	0.0660353
4.14561	0.0643469
4.1462	-0.0427084
4.14793	-0.00123725
4.14958	0.0407004
4.15191	-0.00820196
4.15227	-0.192614
4.15729	0.00524087
4.162	-0.0916132
4.16237	-0.0890681
4.16917	-0.11779
4.17087	0.0337123
4.17566	0.0709818
4.17617	0.0853814
4.17784	-0.0397738
4.17848	0.130852
4.18465	0.143977
4.18834	0.240556
4.192	0.162309
4.19397	-0.0475943
4.19478	0.0247504
4.20489	0.000875678
4.21232	0.00642776
4.21631	0.0233867
4.21682	-0.064689
4.22108	0.0319923
4.22444	0.0143019
4.22445	-0.0566511
4.23516	-0.0557552
4.23601	0.0838618
4.23677	-0.0693829
4.23763	-0.0824149
4.23992	-0.023681
4.24221	-0.0877941
4.24438	0.0296768
4.24722	0.014002
4.24727	0.075328
4.24735	0.0806935
4.25063	-0.0121586
4.25415	0.154335
4.2544	0.0887452
4.25698	0.0675139
4.26127	0.100999
4.26611	0.133048
4.2669	0.0931105
4.26968	-0.100557
4.27142	0.195021
4.27281	-0.192403
4.27457	-0.0238179
4.27982	-0.00619329
4.28057	0.0240149
4.29287	0.00510071
4.29708	0.0860316
4.29814	0.130441
4.30211	0.0158155
4.30276	-0.0645069
4.30965	0.034863
4.31732	0.0240978
4.31953	0.0310951
4.32091	-0.0603289
4.3224	-0.0269874
4.34355	0.198751
4.34424	-0.00241042
4.34739	-0.0930626
4.35521	0.0417395
4.35713	-0.0343236
4.35893	0.0678312
4.36435	-0.106294
4.36642	0.180747
4.36924	-0.00923159
4.37042	0.0897425
4.37057	0.0653132
4.37247	-0.030303
4.37374	0.0616591
4.37526	0.128235
4.37688	-0.125722
4.37913	-0.0144645
4.37982	0.0822022
4.38033	0.197567
4.38447	0.0863142
4.3852	0.141646
4.38527	0.051248
4.38614	-0.119956
4.38717	0.147902
4.3884	-0.0717664
4.39056	0.0681433
4.39112	0.0265165
4.39756	0.0612645
4.39879	0.0126807
4.40206	-0.105816
4.40267	0.0281494
4.40372	-0.0797666
4.40459	-0.045061
4.40583	-0.0228094
4.40674	-0.0269126
4.40724	-0.0603563
4.4085	-0.0210116
4.40868	0.0809166
4.41131	0.0128811
4.41143	0.0591282
4.41573	-0.120008
4.41738	0.0509196
4.41922	0.0343068
4.42159	-0.00453191
4.42428	-0.121602
4.42778	0.00320575
4.43876	-0.0388612
4.43932	0.0227302
4.43984	-0.0610987
4.44431	-0.0318878
4.44452	0.147359
4.44872	-0.0282512
4.4504	0.0739374
4.45409	-0.0222846
4.4568	-0.00579037
4.46573	-0.0462149
4.47045	0.0221651
4.47885	0.0597248
4.482	0.111022
4.48274	0.0885902
4.48538	0.0543179
4.48593	0.129057
4.48942	-0.0607334
4.48998	0.0135606
4.49223	0.0995404
4.49262	0.026515
4.49299	0.00488315
4.50225	-0.0444835
4.50396	0.0364438
4.51083	0.0850377
4.51109	0.101648
4.52532	0.106546
4.52654	0.0545974
4.52687	-0.010713
4.52884	-0.044936
4.52904	0.107945
4.53196	0.009675
4.53325	0.0235184
4.54246	0.0466394
4.54354	0.147647
4.5467	-0.0418586
4.54852	0.00562271
4.56579	0.0130217
4.56689	0.0656603
4.56989	-0.0199866
4.5706	0.0919625
4.5776	-0.0906428
4.57769	0.10251
4.57963	0.0127826
4.58147	-0.00508465
4.58274	0.10515
4.58463	0.00180442
4.5859	-0.03757
4.59131	-0.0036141
4.59776	0.0335351
4.59785	-0.0509409
4.59906	-0.0312286
4.59952	-0.0454207
4.60211	-0.136588
4.60257	0.051692
4.60328	0.0605879
4.60526	-0.0411516
4.6062	-0.0746465
4.60697	0.0538736
4.6093	0.104501
4.61374	-0.169945
4.61851	-0.0105857
4.61964	-0.0307027
4.62157	0.013447
4.6218	0.0492662
4.62414	-0.140085
4.6298	-0.142754
4.63482	0.228722
4.63673	0.100451
4.63693	0.00922507
4.64386	0.0378168
4.65201	0.0722628
4.65403	0.109165
4.65936	-0.115371
4.66063	0.0304175
4.66216	0.0628089
4.66711	0.0167495
4.67624	0.0525246
4.67735	0.0393503
4.68086	-0.0324027
4.68386	-0.0196044
4.6852	0.0962435
4.68552	0.101551
4.68642	0.074286
4.68749	-0.100974
4.69321	-0.0949
4.69575	0.0655914
4.70029	-0.0667408
4.70071	-0.0566852
4.70178	0.119521
4.70302	0.0508654
4.71129	-0.0727813
4.7126	0.129589
4.71406	0.0623969
4.71511	0.0369774
4.71518	0.0632571
4.71715	-0.000617711
4.718	-0.0572181
4.71807	-0.00519914
4.71865	-0.0384789
4.73565	0.136765
4.743	0.088507
4.75381	-0.00497615
4.7556	0.0115673
4.76365	0.0896206
4.76395	0.0660631
4.7685	0.136644
4.77722	0.0906138
4.78065	0.0205394
4.78649	0.026068
4.78675	0.146004
4.78881	-0.0510058
4.79075	-0.0890608
4.79108	-0.00269857
4.7926	0.0396902
4.79724	-0.00649808
4.79785	0.119565
4.79825	-0.00533452
4.80423	0.068797
4.80707	-0.0374486
4.81664	-0.0698835
4.82193	-0.0107401
4.82887	0.0201143
4.83378	0.167908
4.83425	0.0238495
4.836	0.081564
4.83603	-0.0135741
4.84443	0.102447
4.85049	0.0342564
4.85312	0.0184258
4.86327	0.122151
4.86932	0.0407787
4.87426	-0.0207544
4.87777	-0.0811876
4.88135	-0.0449574
4.88424	-0.0965439
4.88442	-0.0209423
4.88738	-0.00519022
4.89745	0.163053
4.89749	-0.0613584
4.91298	0.0350815
4.9194	0.0822206
4.92639	0.0782549
4.92768	-0.0672003
4.92806	-0.0633332
4.93032	0.0396471
4.93415	0.020879
4.93469	0.0403442
4.94087	0.0540229
4.94423	-0.0258163
4.94894	0.0481062
4.94933	0.0242779
4.95126	0.109225
4.95725	0.0124168
4.95898	0.066242
4.96	0.0204025
4.96155	0.102259
4.96174	0.193203
4.96981	0.0650386
4.97542	0.0375109
4.97638	0.0501921
4.97738	0.0617112
4.97914	-0.0181936
4.98058	0.0193322
4.98778	0.105852
4.99463	0.0110134
4.99836	0.0240167
4.9996	0.0417927
5.00652	0.229776
5.00742	0.147478
5.01273	-0.148542
5.01328	0.0192594
5.01507	-0.00104069
5.01929	-0.0454338
5.02205	0.174898
5.02301	0.0513772
5.02496	0.0217863
5.02924	0.107371
5.03699	-0.100527
5.04154	0.0107238
5.05066	0.0451632
5.05224	-0.0400227
5.05307	0.0661241
5.05538	0.101431
5.06212	0.00234565
5.06348	-0.0600579
5.06691	0.0548662
5.07151	0.0129931
5.07385	0.0221766
5.08534	0.0248952
5.08691	-0.0365372
5.08782	0.103764
5.08801	0.099412
5.09185	0.17101
5.10056	0.0614021
5.10448	0.126706
5.11179	0.0470037
5.1137	0.160026
5.11444	0.055052
5.11467	0.0496219
5.11563	-0.0350211
5.12472	-0.0566003
5.12546	0.0706372
5.12781	0.0269069
5.13509	0.042432
5.13874	0.0684859
5.13911	-0.107177
5.14993	0.106116
5.1539	-0.107347
5.16021	-0.0397108
5.16178	0.100954
5.1631	0.00391763
5.17232	0.134465
5.17463	0.13065
5.17524	0.163332
5.17712	0.0520931
5.17722	0.0353123
5.18058	-0.0780678
5.18667	0.069882
5.201	0.0472818
5.20198	-0.0413102
5.20789	-0.140307
5.20851	0.0409354
5.21738	0.099058
5.22793	-0.0513042
5.23404	-0.0341536
5.23739	-0.131285
5.25361	0.0455112
5.25863	-0.019562
5.25867	0.0444193
5.2666	0.173085
5.27035	0.117142
5.27424	0.0334467
5.28145	0.117774
5.2831	0.0269487
5.2878	-0.0677887
5.28956	0.124834
5.29293	0.0863628
5.30529	0.0161305
5.30611	0.143454
5.30763	-0.0540558
5.30783	-0.0262647
5.3236	0.0440454
5.32559	-0.126003
5.32652	-0.0377232
5.32875	-0.0336835
5.34274	0.103814
5.34549	0.0940643
5.34732	0.174738
5.34901	-0.0765256
5.35881	0.00459454
5.36774	0.0185552
5.37099	0.0196537
5.3728	-0.0144653
5.37711	-0.033051
5.37787	0.165976
5.39253	-0.0836917
5.40233	0.0545097
5.40336	0.0886915
5.40639	0.0754345
5.40695	0.0786002
5.40952	0.128899
5.41324	0.147256
5.41606	0.0725966
5.41805	-0.157405
5.42194	0.00202696
5.42356	0.0397688
5.42823	0.0212168
5.43451	0.0479514
5.43644	0.138515
5.44486	-0.0468397
5.4485	0.143439
5.45043	0.0629796
5.46197	-0.0821465
5.46589	0.0179329
5.46601	0.130174
5.47894	-0.0406495
5.47925	-0.0273437
5.48495	-0.013744
5.48693	0.0447543
5.48701	-0.0221356
5.49275	0.11765
5.49423	0.0887582
5.49591	-0.124493
5.49974	-0.129868
5.50742	0.0156948
5.50833	0.148008
5.5156	-0.0303122
5.53545	0.0462089
5.53916	0.0157522
5.54022	0.0190002
5.54339	0.0955014
5.55198	0.270756
5.5613	-0.0576839
5.56148	0.0164422
5.57043	0.0796932
5.57176	-0.103483
5.57352	0.0422976
5.58142	0.215621
5.58316	0.0572335
5.59351	0.102172
5.59489	-0.041161
5.59765	0.0293229
5.60004	0.083349
5.6003	0.00113102
5.60437	-0.0393948
5.60645	0.14142
5.61111	0.0725341
5.61191	-0.118141
5.61534	0.0183345
5.61537	0.162567
5.6262	0.107774
5.63075	0.0937254
5.63223	-0.0364177
5.63338	0.190783
5.63588	-0.0998538
5.63831	0.10541
5.64143	-0.0512386
5.6461	-0.0417975
5.65184	0.0861849
5.65736	0.0297641
5.66608	0.0986252
5.67595	-0.0936146
5.6942	0.113946
5.71622	-0.0555342
5.71739	-0.0669209
5.71947	0.031697
5.72469	0.0797976
5.72535	0.0396359
5.73327	0.00741145
5.74529	0.0102764
5.75479	0.0566708
5.77522	-0.0400955
5.78805	0.120264
5.79297	0.00696576
5.79642	0.153832
5.79819	0.0258524
5.80917	-0.053311
5.81715	0.0235194
5.82383	-0.0896984
5.8275	0.054858
5.83203	0.066959
5.84104	0.0293099
5.8433	0.0333743
5.84577	0.0224456
5.85255	-0.0063968
5.86471	0.150381
5.86742	0.0932343
5.87062	-0.0361707
5.87132	0.0212277
5.87364	0.160045
5.87697	-0.00965135
5.87708	0.00874253
5.88429	0.0479131
5.88601	0.0826836
5.88964	-0.143599
5.90142	0.0290206
5.90162	0.0342959
5.90889	-0.00316512
5.90934	0.175441
5.91385	0.0713701
5.91712	0.174015
5.92381	-0.106504
5.92447	0.036201
5.93276	0.094681
5.93281	-0.0704553
5.93452	0.0922912
5.94145	0.0573473
5.94394	0.0733351
5.94474	0.0850716
5.95115	0.0617797
5.96433	-0.00301225
5.96979	-0.00464199
5.97259	-0.127004
6.00062	0.172636
6.00119	0.10977
6.01081	-0.0652233
6.0119	0.0503174
6.01576	0.128445
6.0298	0.0621505
6.03686	0.0525925
6.03869	0.123733
6.04568	0.0572007
6.05823	0.0504111
6.06166	-0.0425658
6.07016	0.149145
6.07043	0.0180856
6.08669	0.0583479
6.10964	-0.0862637
6.12054	-0.145354
6.12513	0.142148
6.13952	0.188906
6.14629	0.11175
6.1556	0.1057
6.15821	0.178665
6.16999	0.237874
6.17579	0.0257266
6.17682	0.0264113
6.17837	0.00402954
6.18683	0.0500617
6.19524	0.031375
6.19667	0.0492982
6.20067	-0.0250373
6.20566	0.113331
6.20735	-0.0487552
6.20759	-0.0421427
6.2108	0.197954
6.21979	0.0119383
6.22144	0.107379
6.22778	0.159933
6.23905	-0.0909538
6.24561	0.0277127
6.26244	0.11977
6.26344	0.0759714
6.26358	0.0611636
6.26539	-0.049413
6.26574	0.0493939
6.28212	0.0130099
6.29064	0.123382
6.29681	0.0689032
6.30184	0.0254712
6.30193	-0.0300985
6.31023	0.157988
6.31604	0.0187024
6.32525	0.0113418
6.33041	0.166495
6.35464	0.0381697
6.36008	-0.0356964
6.36191	0.119233
6.36299	-0.0330806
6.36319	-0.0523032
6.37192	0.0945029
6.3769	0.128531
6.37722	0.183981
6.38	0.0195853
6.3801	0.0461994
6.381	0.0144556
6.39617	0.142082
6.39863	0.0300819
6.42219	-0.0334038
6.42449	0.156135
6.42833	-0.0314782
6.4315	-0.0359136
6.43395	-0.0259127
6.4634	0.0950496
6.46446	-0.0794106
6.4654	-0.0423049
6.46833	-0.118321
6.47264	0.228354
6.47532	-0.0665631
6.48106	-0.0342501
6.49414	0.0291317
6.49439	0.0748984
6.49988	0.155297
6.50167	0.166192
6.50496	0.0393606
6.50865	-0.098494
6.51374	0.0541951
6.52312	0.111599
6.52514	0.0587704
6.52893	0.1386
6.53825	0.0416006
6.54124	0.0751821
6.5576	-0.133466
6.55832	0.066505
6.56976	0.145573
6.57388	0.0680363
6.57979	0.224764
6.60348	0.0433688
6.60433	0.0561621
6.61018	0.0698303
6.61737	0.0139157
6.62045	0.0885398
6.63126	-0.00174019
6.63426	-0.0368967
6.63866	0.0984889
6.64009	-0.0250637
6.64018	0.0427359
6.65054	0.124273
6.6683	0.135915
6.67398	-0.0848544
6.68624	0.0921281
6.69325	0.0050914
6.70198	0.227383
6.7182	0.186745
6.71908	0.19488
6.72015	-0.00237799
6.73829	-0.0256292
6.74092	0.277118
6.74797	0.137173
6.75178	0.0737929
6.75266	0.0952446
6.75779	0.0649442
6.75873	-0.100232
6.76239	0.010161
6.76472	0.0165243
6.77624	0.0206895
6.78432	-0.131929
6.79134	0.107241
6.79265	-0.0745765
6.79454	0.106998
6.8059	-0.033424
6.80602	0.147016
6.81826	0.167006
6.81848	-0.035771
6.82693	-0.0111627
6.83386	0.0721587
6.83624	0.0442328
6.86556	0.161901
6.86956	0.195476
6.87326	0.214421
6.88683	-0.1047
6.89972	-0.109261
6.92026	0.112896
6.93432	0.149797
6.93634	0.108668
6.94323	0.0133012
6.95222	0.265091
6.95993	0.0555877
6.96105	0.00663492
6.96574	0.138303
6.97354	0.123573
6.97959	0.0889626
6.982	-0.0776589
6.98394	0.00878497
6.99185	0.223735
6.99451	-0.0152248
7.00366	-0.154265
7.01284	0.110286
7.01611	0.107365
7.01809	0.185163
7.02646	0.0240694
7.03764	0.0666037
7.05266	0.00247335
7.06064	0.0279296
7.09047	-0.0623418
7.09487	-0.0172615
7.0999	0.17433
7.10763	-0.0320089
7.1094	0.0611101
7.11794	0.060072
7.12701	-0.0783707
7.12875	0.133878
7.13706	0.152651
7.13755	-0.07863
7.17083	0.203141
7.17889	0.14159
7.18022	-0.00141297
7.19945	0.161107
7.2084	-0.0721433
7.21504	0.0387688
7.23613	0.174776
7.24324	0.141609
7.2474	0.0305046
7.26214	0.0788083
7.26501	0.0386077
7.29094	0.192675
7.29291	0.1191
7.30321	0.243578
7.34299	0.162432
7.34598	0.137376
7.34946	-0.0715942
7.35466	0.0031104
7.35907	0.070756
7.35929	0.203182
7.36865	0.0731324
7.3723	0.0992605
7.37494	0.0898946
7.37944	0.065459
7.37989	0.207999
7.42443	0.128108
7.4287	0.11929
7.47562	0.124511
7.47876	0.0771834
7.47979	0.0343097
7.48068	0.0714903
7.48729	0.019779
7.48764	-0.0943304
7.50667	-0.00440758
7.50964	0.0626686
7.52975	0.297713
7.53914	0.0498244
7.5522	0.0933532
7.55366	0.0298753
7.56716	-0.0202904
7.57582	0.112619
7.57759	0.101029
7.58089	0.0973346
7.60657	-0.133996
7.60738	-0.0523944
7.63142	-0.0532671
7.66637	0.0319505
7.6691	-0.0117949
7.671	0.0746651
7.67537	0.149014
7.67959	0.167809
7.68376	0.0492744
7.68458	-0.040351
7.69298	0.163733
7.70263	-0.000869159
7.72983	0.0645435
7.77515	-0.0124671
7.78174	0.19887
7.78777	0.126912
7.79156	-0.0936735
7.7973	-0.0274002
7.80797	0.185216
7.82101	0.153957
7.82109	0.127339
7.82252	0.0930598
7.82601	0.0415558
7.84035	0.102897
7.84124	-0.091268
7.84171	0.0547203
7.8439	0.0128287
7.85607	0.0587447
7.85736	0.138984
7.85912	0.0860924
7.86824	0.000598794
7.88012	0.167993
7.89278	0.0296085
7.90049	0.0329911
7.9015	-0.114208
7.92374	0.239583
7.92552	0.0440507
7.93517	0.124163
7.93517	0.0976505
7.94004	0.12558
7.9519	-0.0334818
7.95218	0.0262962
7.96351	0.0713882
7.99019	-0.0203517
7.99615	0.194162
8.00168	-0.135885
8.00538	0.0313062
8.00681	-0.0986117
8.03003	0.0152776
8.03936	-0.0357538
8.05502	0.128792
8.05602	0.0749985
8.06659	-0.00357457
8.09252	0.218854
8.09356	0.143626
8.10919	0.0279099
8.1103	0.0331391
8.11463	0.0800877
8.11672	0.0298619
8.13577	0.228865
8.1385	-0.00112416
8.14358	-0.0522883
8.14624	0.0283938
8.14792	-0.0289239
8.16492	0.0659428
8.17441	0.148097
8.1846	-0.0895161
8.19066	-0.149347
8.19355	0.186363
8.19383	0.197713
8.19909	0.130054
8.20267	-0.00120677
8.21305	0.0670436
8.21448	0.044187
8.23736	0.212176
8.24184	-0.0684578
8.24496	0.281938
8.24991	-0.0537019
8.27693	-0.00365071
8.28266	0.0288016
8.30185	0.195888
8.31274	-0.0461474
8.3288	0.0897497
8.33781	-0.0601887
8.33818	0.124614
8.34364	0.0675446
8.34512	-0.0218948
8.36536	0.194418
8.39466	0.0940339
8.39547	0.0119966
8.39658	0.0787217
8.40809	0.235263
8.41278	0.0987873
8.4128	0.0800216
8.42735	0.00323876
8.429	0.266412
8.43005	0.0575334
8.43468	0.184847
8.45571	0.0801204
8.4586	-0.109176
8.46049	0.0804536
8.46301	-0.0950364
8.46941	0.0478509
8.47289	0.0707846
8.49404	0.0767808
8.50882	0.153828
8.50898	0.180443
8.50942	0.152295
8.5346	0.135955
8.53592	0.0386493
8.53985	0.0308974
8.54881	0.106321
8.55936	-0.041786
8.56454	0.0632374
8.56541	-0.0561987
8.59674	0.0413171
8.60479	0.0539498
8.63687	0.0266613
8.6445	0.220915
8.65627	0.0948768
8.66086	0.0977393
8.69052	-0.0608774
8.70506	0.101468
8.72267	0.0664586
8.72903	0.0342553
8.73544	0.0818636
8.75338	0.123376
8.77185	0.029501
8.77237	0.0824868
8.77342	-0.0418773
8.77665	0.134834
8.78831	-0.0323892
8.80909	-0.116745
8.80983	-0.116097
8.81827	0.126424
8.82109	0.198072
8.82546	0.00228291
8.83613	0.0417404
8.84569	0.241574
8.86118	0.194241
8.86562	0.0614008
8.87941	-0.0316482
8.87964	0.11376
8.88191	0.10679
8.88226	-0.0249842
8.88715	-0.0703197
8.8936	0.0395057
8.90791	0.0102244
8.92147	0.137564
8.92736	0.107878
8.938	-0.0847663
8.94697	0.22148
8.96955	0.0260214
8.97503	0.0362601
9.01866	0.0120472
9.03239	-0.0696494
9.03328	0.145265
9.05444	0.0951115
9.05477	0.0751741
9.06353	-0.0787696
9.07015	0.00307023
9.07094	0.0371577
9.07444	0.079446
9.08045	-0.0536984
9.08068	0.0747998
9.09695	0.0372608
9.10026	0.217581
9.10436	-0.06374
9.10477	0.256046
9.10952	0.0931202
9.12166	-0.0864635
9.12567	0.167216
9.12616	0.104543
9.12623	0.0295744
9.13207	0.00589303
9.13222	0.0219895
9.15684	0.0328561
9.18996	0.0300307
9.19166	0.145182
9.19189	0.103612
9.19866	-0.0797606
9.25052	0.101595
9.2507	-0.020409
9.25106	-0.0395409
9.26735	0.120578
9.30792	-0.00802692
9.30938	0.142484
9.31935	0.0936218
9.35167	-0.108819
9.3552	0.0454116
9.36295	-0.0258307
9.36639	0.0338951
9.3805	-0.0990065
9.40236	0.0228476
9.41277	0.21222
9.42665	-0.127216
9.43285	0.228152
9.43514	0.182672
9.44878	-0.0686989
9.4544	-0.0380149
9.47468	0.175526
9.47591	0.206994
9.47731	0.314459
9.48484	0.0333426
9.5026	-0.0186991
9.5168	0.0498262
9.55534	0.0352524
9.57154	0.0118378
9.5758	-0.00916578
9.58411	0.0871944
9.71018	0.0508174
9.73712	0.0279471
9.7561	0.139812
9.76725	-0.0142314
9.76878	0.0660416
9.78197	0.133784
9.79349	0.0708787
9.80002	-0.0270768
9.81154	0.127601
9.8209	0.130843
9.82345	0.262997
9.8275	0.019052
9.83081	0.0959189
9.83302	-0.00524881
9.83632	0.0248177
9.84902	-0.0183926
9.86657	0.0911815
9.88207	-0.0903324
9.88957	0.0561416
9.91138	0.0391928
9.9341	0.0755284
9.94773	0.278991
9.94986	0.308981
9.95545	-0.0380466
9.95639	-0.00681807
9.96708	0.224598
9.97182	0.212226
9.99354	-0.08578
9.99583	0.0165659
10.023	0.241756
10.0391	0.204334
10.0489	0.027181
10.0696	-0.0008273
10.0751	0.0129491
10.0866	0.244009
10.0939	0.190928
10.1029	0.148159
10.1172	0.0418015
10.1638	0.0476604
10.164	0.185314
10.1669	0.03851
10.1739	0.0637859
10.1943	-0.0873246
10.1969	0.0635313
10.2203	0.205485
10.2262	-0.056538
10.2395	-0.0252192
10.2419	0.345294
10.2574	0.0411116
10.2592	0.217652
10.2889	-0.0942435
10.3223	0.344673
10.3235	0.162402
10.3563	0.0406869
10.3657	0.223725
10.3669	-0.0190662
10.3711	0.124068
10.3735	0.0810971
10.3973	0.17941
10.3975	0.0573324
10.4611	0.0585129
10.4699	0.0913978
10.485	0.0521234
10.5149	0.0625016
10.5475	-0.0237839
10.5546	0.1599
10.582	0.122334
10.6135	0.0701778
10.6413	0.0804861
10.6444	0.217822
10.6449	0.177226
10.6479	0.226668
10.6891	0.0985049
10.7006	-0.0486027
10.7017	0.0750271
10.71	-0.0801067
10.7332	0.0678274
10.744	0.23122
10.7481	0.222336
10.7592	0.140224
10.7758	0.277394
10.7971	-0.0815013
10.8033	0.174544
10.8045	0.0569123
10.8104	0.0759778
10.8288	0.0149811
10.8424	-0.0260017
10.8531	0.117398
10.871	0.122416
10.8718	0.121656
10.8973	-0.0144964
10.9117	0.100272
10.9144	-0.00956811
10.9326	0.231551
10.9392	-0.047182
10.9463	0.0496313
10.9501	0.299138
10.9718	0.189926
10.9724	-0.0291941
10.9917	0.0649099
10.9989	0.190188
11.0074	0.155557
11.0247	0.220962
11.0323	0.244089
11.0337	-0.00748875
11.0432	0.0916179
11.0757	0.194605
11.0789	0.0377506
11.0958	0.06407
11.1011	0.123694
11.1044	0.178894
11.1145	-0.0797929
11.1175	0.090932
11.1471	-0.0607569
11.1479	0.00720532
11.1733	0.160474
11.1917	0.0162528
11.2005	0.180886
11.211	0.182053
11.2185	0.266903
11.2266	0.239728
11.2383	-0.0385267
11.2396	0.00792012
11.2594	-0.00774047
11.2692	-0.0624647
11.2861	-0.0111771
11.2979	0.0968917
11.3017	0.0318899
11.3109	0.113292
11.3119	0.112763
11.3218	0.217986
11.354	0.260538
11.3629	-0.0821789
11.3811	0.193065
11.3955	-0.0746662
11.408	0.22824
11.4149	0.138978
11.4439	-0.0365806
11.449	0.217171
11.4751	0.134724
11.5162	0.210723
11.5235	0.0556076
11.5307	0.246063
11.5451	0.303649
11.5512	0.0954722
11.567	0.235107
11.5962	0.108697
11.6322	0.0512803
11.6393	-0.00250499
11.6428	0.0233074
11.6712	0.0106712
11.6898	-0.00987963
11.7067	0.159383
11.7529	0.170642
11.7857	0.0119016
11.7923	-0.0467309
11.804	-0.0771566
11.8261	0.030908
11.8526	0.0389636
11.866	0.311697
11.891	-0.0577868
11.8913	0.090594
11.8932	0.248759
11.9038	-0.0102137
11.9554	0.216608
11.9832	0.16729
11.992	0.123401
11.9982	0.198489
11.9982	0.0539095
12.0032	0.155832
12.0124	0.217732
12.0407	0.103276
12.0452	-0.0771476
12.0563	0.0200421
12.0567	0.157823
12.082	0.092851
12.092	0.218488
12.0935	0.144436
12.0958	-0.0389823
12.1381	0.0105922
12.1746	0.0664662
12.1769	0.211108
12.1948	0.0557054
12.2389	0.0855943
12.248	-0.0804669
12.2624	0.016304
12.2636	0.0456078
12.267	0.215281
12.3899	-0.103469
12.404	0.212321
12.4109	0.173809
12.4331	0.147502
12.4615	0.0913877
12.4974	0.0832197
12.498	0.0125798
12.5237	0.00602931
12.5387	0.232044
12.5393	0.14507
12.5399	0.235132
12.5472	0.0521863
12.5767	-0.027497
12.6098	0.221127
12.6109	0.341381
12.6608	0.0642761
12.685	0.189591
12.7057	0.145145
12.7314	0.193207
12.7497	0.0316465
12.7497	0.0390457
12.7614	0.0125267
12.7784	0.15699
12.8084	0.208348
12.8851	0.0140544
12.9961	0.215882
12.9978	0.289366
13.0187	-0.0213807
13.0323	-0.006766
13.1222	0.227935
13.1302	0.0362086
13.1395	0.0027016
13.1426	0.176122
13.1797	0.227355
13.2556	0.195694
13.2698	0.121834
13.3021	0.171097
13.327	0.223842
13.3392	0.16655
13.356	0.152628
13.4151	-0.0279729
13.4185	0.0847196
13.4646	0.0803346
13.5083	0.24945
13.5135	0.0693279
13.5216	0.0710814
13.5453	0.0428708
13.5592	0.190234
13.564	-0.070998
13.5748	0.0530357
13.5787	0.290732
13.6191	0.175477
13.6366	-0.0825225
13.6484	0.168386
13.6704	-0.00411765
13.672	0.147791
13.7102	0.273427
13.7228	0.20313
13.7369	0.0346657
13.7378	0.14982
13.7954	-0.0235779
13.8128	0.0350338
13.8405	0.128703
13.8434	0.0248447
13.8861	0.2579
13.9072	-0.0437357
13.9073	0.124778
13.9478	0.0336232
13.9538	0.0741647
13.9541	0.0229947
13.9544	0.12025
13.9646	-0.0149525
13.9776	0.0869081
13.9909	0.248503
14.0238	0.18091
14.0276	0.0220788
14.0339	-0.0386943
14.045	0.0434364
14.0468	0.100591
[truncated: 170 more rows]

## Sheet: Rat11
DeltaR2*	Concentration	DeltaR2* mean	Concentration mean	Concnetration STD
0.0261602	0.00255482	0.417564	0.00538956	0.0380674
0.0273316	-0.0110954	0.7351	-0.00796873	0.0741508
0.0777758	-0.048967	0.929165	-0.00391629	0.0605703
0.0863717	-0.00809677	1.07034	0.000334078	0.0620503
0.100385	-0.0956226	1.19486	0.00488037	0.0578012
0.102539	-0.0156901	1.30951	-0.00364616	0.0491796
0.106755	0.00409104	1.41391	0.00542962	0.0448772
0.141416	0.044961	1.52601	0.00553921	0.062253
0.146571	0.025641	1.61509	0.00200102	0.0571085
0.174549	-0.0495843	1.71432	0.00529624	0.0488823
0.18189	-0.0256961	1.81492	0.00632871	0.0438639
0.213726	-0.0367743	1.91314	0.0155798	0.0470626
0.214612	-0.0015076	2.01796	0.00997736	0.0616407
0.219114	0.0272679	2.11481	0.0019558	0.0644619
0.221533	0.0197982	2.20116	-0.00199105	0.0731292
0.223241	-0.0253997	2.31281	0.0168707	0.0564509
0.247227	0.0166075	2.43395	0.00210708	0.0509347
0.262832	-0.0243898	2.54283	0.0147233	0.0458905
0.270885	-0.0193208	2.6505	0.0116974	0.0499988
0.288971	0.0343756	2.78474	0.0142277	0.0423331
0.289254	-0.0342937	2.90081	0.0164315	0.0370981
0.289669	0.00215116	3.02409	0.0158304	0.0426072
0.289827	-0.0200172	3.14194	0.00606359	0.0576348
0.292792	-0.0185183	3.2694	0.0114433	0.0480991
0.298193	0.0261604	3.39384	0.00482734	0.0736333
0.310918	0.00726629	3.54004	0.0199256	0.0446458
0.314083	0.0622975	3.66953	0.0142701	0.0385352
0.319149	0.017202	3.78504	0.0141144	0.0573523
0.35326	0.0688468	3.93004	0.0138332	0.0392721
0.358217	0.00957075	4.06366	0.0206786	0.0385275
0.365671	0.0343466	4.19773	0.013825	0.0345452
0.3664	0.0256664	4.36676	0.0128233	0.0353393
0.368669	0.0287015	4.54952	0.00668497	0.0418534
0.372648	-0.0249572	4.72539	0.0210741	0.0351561
0.376941	-0.00179615	4.92304	0.017045	0.0481119
0.395137	-0.0271717	5.10053	0.0153477	0.0579109
0.397999	-0.0290062	5.30905	-0.00876231	0.0874101
0.398211	-0.0163106	5.55657	0.0220279	0.0395037
0.401435	0.00273891	5.80654	0.0230948	0.0475158
0.405045	0.0182631	6.11876	0.0259206	0.0391824
0.405072	0.0284094	6.44108	0.0275005	0.0609942
0.408897	0.111948	6.86889	0.0162733	0.0456433
0.412101	0.0250025	7.39424	0.018175	0.0531345
0.414393	-0.0159119	8.16067	0.0300353	0.0663559
0.428807	-0.00898698	10.0491	0.0247251	0.0688243
0.435379	0.00723806
0.439303	0.0206517
0.441787	0.0109166
0.447615	0.00818082
0.458713	0.0387177
0.465825	-0.060973
0.466491	0.0468423
0.470564	0.0206586
0.471745	0.0135019
0.472302	-0.0183264
0.481074	-0.00811103
0.486942	-0.0615349
0.488152	0.0369443
0.489549	0.0212859
0.490628	0.0153331
0.495172	0.0617707
0.495301	-0.0349752
0.497094	-0.0185207
0.49838	-0.00948761
0.500855	0.0274284
0.509959	-0.0463659
0.509991	-0.00882576
0.512926	0.0331222
0.513139	0.105036
0.514312	0.0845293
0.519245	0.0585461
0.526658	-0.0421583
0.533332	-0.0124507
0.537032	0.0701293
0.53863	-0.019863
0.540027	-0.0722914
0.543301	0.0230846
0.547912	0.0503546
0.552043	0.0308817
0.557264	-0.030641
0.568229	-0.0493224
0.576005	0.0327287
0.577107	0.00731797
0.578568	0.00521623
0.57891	-0.00939306
0.586755	-0.0102787
0.591088	-0.0612842
0.592116	0.0059477
0.592147	0.0157917
0.597209	-0.0589971
0.598058	-0.0364504
0.598428	0.0319512
0.600146	0.0136207
0.600492	-0.0069922
0.604901	-0.00891187
0.616457	0.0910677
0.617573	0.0405578
0.620318	0.0412313
0.622969	0.0318439
0.62363	0.0379286
0.623863	0.0667875
0.624628	-0.0261477
0.624857	-0.00425792
0.626843	-0.229315
0.629692	0.0398831
0.635463	-0.0272484
0.638693	-0.0099012
0.638967	0.00153874
0.645392	0.0668343
0.645618	-0.0292736
0.645908	0.00805332
0.654605	-0.0117206
0.65653	0.0738304
0.658726	0.0293305
0.658877	-0.0315215
0.6596	-0.000198592
0.660269	-0.0231419
0.662259	-0.0134399
0.662456	-0.00271507
0.663245	0.0250686
0.671468	0.0021433
0.671477	0.313215
0.671581	-0.00636346
0.67591	-0.0340951
0.676735	0.053373
0.677637	0.0483601
0.684153	0.013314
0.694305	-0.0186114
0.695059	0.0362467
0.696751	-0.047383
0.697199	-0.00155406
0.699077	-0.00169328
0.703844	-0.130448
0.705452	0.00922262
0.705655	-0.067811
0.706193	-0.0225502
0.707626	-0.0260158
0.709074	-0.0564386
0.712088	-0.00161458
0.717029	-0.0191017
0.719156	-0.102613
0.721275	0.078621
0.721381	0.00980761
0.722062	-0.0494521
0.723668	-0.0262761
0.724899	0.0521408
0.726273	0.0670486
0.733104	-0.275439
0.737277	-0.109686
0.742145	-0.00770459
0.743223	0.0523094
0.743767	0.0800373
0.743938	0.00135435
0.74538	0.00600376
0.746574	-0.0925609
0.747022	0.0542138
0.74769	0.055537
0.750656	0.0275181
0.75931	-0.322761
0.759394	0.163527
0.760745	-0.0413673
0.760858	-0.00146216
0.765672	-0.0659889
0.767321	-0.0549693
0.767539	-0.0629314
0.768177	-0.0488792
0.772433	-0.00178551
0.773011	0.0536946
0.773862	0.00835211
0.77536	0.0202209
0.776723	-0.0036802
0.780984	0.0258973
0.781047	-0.0321595
0.781857	0.0452058
0.783887	-0.0479774
0.784235	0.043395
0.784901	-0.104753
0.788913	-0.00153696
0.790297	0.0234578
0.792889	0.0223851
0.794165	-0.0108555
0.795607	-0.0729206
0.806838	0.0185856
0.812612	-0.0354053
0.814841	0.0101793
0.815344	0.0152369
0.817108	0.0209741
0.81914	0.0199946
0.821213	-0.00140674
0.821388	0.050684
0.824603	0.00679985
0.824643	-0.00963696
0.826027	-0.0182461
0.827436	0.0538057
0.829879	-0.0589806
0.831829	0.0231267
0.833112	-0.0267459
0.834814	-0.100446
0.834826	-0.00901538
0.840868	-0.0539833
0.842127	-0.0980186
0.842358	-0.135483
0.842802	0.00315829
0.847519	0.0101747
0.848622	-0.0236125
0.856055	-0.104296
0.8567	-0.00577487
0.857278	0.024339
0.858975	0.0460558
0.859595	0.00520391
0.860772	0.0299434
0.862379	-0.0548517
0.863177	-0.0602837
0.864768	0.0239476
0.866572	0.0388102
0.868411	-0.0313123
0.871139	-0.0108805
0.871179	0.00994011
0.87153	0.00597871
0.876422	-0.0440203
0.87787	-0.056868
0.878172	-0.000378049
0.878738	0.0308364
0.882981	-0.174648
0.887375	0.0232726
0.891159	-0.00848461
0.891262	0.0118974
0.893823	0.028998
0.89651	-0.00341069
0.896865	-0.216868
0.897979	-0.0227162
0.90414	0.0273954
0.904315	-0.0386117
0.904905	0.0189435
0.907408	-0.0222143
0.911122	-0.0933787
0.911147	-0.0463613
0.913405	-0.0885678
0.913456	0.0446209
0.915774	0.0989728
0.916434	-0.28012
0.919244	0.00683362
0.921158	0.00843867
0.925927	-0.00795748
0.927423	0.0245301
0.928932	-0.0153761
0.92957	0.048212
0.934209	0.0749711
0.93515	-0.0457842
0.936189	-0.051035
0.940194	0.022987
0.940886	-0.0488649
0.943586	-0.0667115
0.947233	0.00131338
0.948967	0.114449
0.949035	-0.0294376
0.949243	0.0281524
0.949988	0.00488389
0.951707	-0.016318
0.951794	0.0268311
0.95233	-0.0389486
0.952658	0.0383756
0.953478	-0.0288103
0.953728	0.00330438
0.957078	0.0389438
0.957491	0.0771721
0.959324	0.0102648
0.961444	0.00749151
0.962755	0.0377051
0.963058	0.0512017
0.964052	0.0559474
0.964369	0.171542
0.9646	0.0156428
0.966724	0.0125167
0.966748	-0.029135
0.96838	0.012139
0.969343	0.0394664
0.970028	0.0400394
0.970363	0.0140056
0.971573	0.0349551
0.971973	0.0264433
0.975301	-0.00334682
0.979609	-0.03482
0.981	0.0259849
0.982442	-0.0403407
0.983124	-0.0210988
0.984506	-0.0131993
0.985333	0.0106887
0.985656	0.0420845
0.986445	0.0349274
0.990135	0.0432493
0.990204	-0.000587607
0.990922	-0.0019015
0.993261	-0.0658631
0.997186	0.0509377
0.998102	0.0455976
0.99881	-0.0313495
0.999592	0.0454644
0.999823	-0.0270878
0.999883	0.0173235
0.999982	-0.00410472
1.00128	-0.0562699
1.00169	-0.0650264
1.00175	0.0160693
1.00209	0.0310264
1.00245	0.0308629
1.00543	0.129221
1.00703	0.0368851
1.01198	-0.027356
1.0132	-0.00448218
1.01398	0.071475
1.01409	0.0318883
1.01454	0.00893434
1.01583	-0.000140807
1.01586	-0.0276259
1.01943	0.063511
1.01991	0.035631
1.02083	0.00230493
1.02125	-0.00473434
1.02208	0.00626999
1.02463	0.00772619
1.03269	-0.0749724
1.03476	-0.0535837
1.03507	0.0426999
1.03711	0.012296
1.03747	0.0190321
1.0388	0.0157579
1.03896	-0.00279933
1.04251	0.0266211
1.04494	-0.064215
1.04849	0.0618124
1.04936	0.0281313
1.0506	-0.00643393
1.05074	-0.0165389
1.05318	0.0291014
1.05584	0.043554
1.0563	0.0352387
1.05774	0.017113
1.05985	-0.0249208
1.0609	0.0414861
1.06101	0.0301001
1.06158	0.04159
1.06272	-0.0250354
1.0628	0.0549494
1.06304	-0.0133753
1.06318	0.0215326
1.06519	9.24637e-05
1.06816	0.0036691
1.07086	0.0627881
1.07166	0.0789355
1.07512	0.0101373
1.07637	0.0277336
1.07939	-0.108352
1.08128	-0.0400078
1.08131	0.0633997
1.0837	0.0469203
1.08382	0.0418986
1.08627	0.01202
1.08632	0.0555315
1.08675	0.0226738
1.09073	-0.0140323
1.09073	-0.00496282
1.09101	0.0200999
1.09279	0.00596358
1.09294	-0.0105392
1.09466	0.0355004
1.09518	-0.0121252
1.09605	-0.428924
1.09825	-0.0939294
1.09962	-0.0390217
1.09969	-0.0144013
1.10074	-0.210577
1.10153	-0.0576313
1.1026	-0.0597373
1.10376	-0.00615427
1.10441	-0.0154085
1.10612	0.00783018
1.10857	0.0520852
1.10931	0.0432331
1.11069	-0.00160493
1.11196	-0.0796398
1.11398	0.0125536
1.11474	0.00689553
1.11581	0.0334531
1.11619	0.020458
1.11687	0.0157551
1.11719	-0.0284599
1.11838	0.00653251
1.11845	0.0160109
1.11916	0.0129415
1.12074	0.0314488
1.12555	0.0311699
1.12666	0.013068
1.12702	0.0038006
1.12744	0.0295264
1.12801	-0.0481588
1.1297	-0.0408262
1.12983	-0.00658467
1.12997	-0.00777858
1.13174	0.0169318
1.13217	-0.114758
1.13283	-0.118436
1.13464	0.00345187
1.13737	0.0859731
1.13773	-0.0638219
1.13813	0.0465035
1.13837	0.0673261
1.13953	0.0155135
1.14036	0.0691048
1.14227	-0.0177051
1.14374	0.0662285
1.145	-0.000850183
1.14588	0.0555132
1.14595	-0.0149599
1.14688	-0.0458107
1.14719	0.0694151
1.14979	0.0302642
1.1527	0.0364069
1.15285	-0.080918
1.15422	0.0153107
1.15654	-0.0236603
1.15803	0.0180815
1.15913	0.0520402
1.15977	-0.103226
1.16111	0.0229865
1.16317	0.0382628
1.16415	0.0446576
1.16474	0.0179079
1.16635	0.0614424
1.16863	-0.0244234
1.16972	-0.0972375
1.16974	0.0291535
1.16989	-0.0630083
1.17175	0.0188706
1.17236	-0.00207857
1.17258	-0.00317258
1.17314	-0.0617096
1.17552	0.0113927
1.17747	0.0416806
1.17849	0.0752018
1.18014	-0.324913
1.18571	0.0316293
1.18626	-0.019438
1.1867	0.0351462
1.18727	0.000372932
1.18786	-0.000597206
1.19012	0.0335208
1.19216	-0.00883952
1.19352	-0.0825086
1.19488	0.0332425
1.19989	0.0119729
1.20093	0.0699555
1.20379	0.000448268
1.20455	0.104985
1.20601	-0.0687303
1.20639	-0.131942
1.20648	0.0510267
1.20697	0.0351883
1.20774	0.0372404
1.21144	0.00923039
1.21512	0.0223772
1.21527	-0.010879
1.21727	-0.0278747
1.218	0.0239
1.21834	-0.00988028
1.22116	0.0424616
1.22159	0.0041824
1.22307	0.00583886
1.22348	0.0133066
1.22437	-0.0344189
1.22528	0.0439821
1.22606	0.0462023
1.22608	0.0280794
1.22912	0.0395483
1.23042	-0.00896852
1.23048	-0.0205442
1.23099	0.0510107
1.23101	0.0422596
1.23124	-0.00602288
1.23182	0.0169322
1.23227	0.0103922
1.23288	0.0386927
1.23317	0.00982995
1.23387	-0.0260008
1.23427	0.0201915
1.23579	0.026176
1.23626	0.00973261
1.23688	-0.0376971
1.23762	0.0275489
1.23845	0.00794802
1.24216	0.0180693
1.24428	0.0246671
1.24541	0.0476461
1.24896	-0.0824451
1.24961	0.033937
1.25157	0.0707648
1.25179	-0.06996
1.25334	0.0373759
1.25382	0.0318667
1.25454	0.0539042
1.25661	0.0140061
1.25871	0.00881784
1.26088	0.0268707
1.26353	0.0422614
1.26379	-0.030223
1.26466	0.0693072
1.26724	-0.0235773
1.26728	-0.121865
1.26898	-0.0248746
1.26982	0.0106683
1.27076	-0.0332182
1.27094	0.0598802
1.27125	-0.0344635
1.27484	0.010783
1.27646	0.0630937
1.27944	-0.0691331
1.27978	0.0257659
1.28036	-0.0327883
1.28047	-0.0246475
1.28102	-0.115275
1.28104	0.0489646
1.28386	0.00960887
1.28426	-0.00268893
1.28475	0.0092382
1.28624	-0.0175408
1.28858	-0.0205593
1.28988	-0.015649
1.2907	0.0523745
1.29075	0.0253916
1.29089	0.00910112
1.29125	0.0524197
1.29213	-0.00525841
1.29216	0.0584194
1.29371	-0.0363208
1.29515	-0.0189203
1.29541	0.0254872
1.29548	0.0465095
1.29648	-0.0450721
1.29684	0.0402092
1.29749	-0.0722748
1.2979	-0.127489
1.29799	-0.0979939
1.29935	0.0196563
1.30048	-0.0471883
1.30138	-0.0668018
1.30193	-0.129734
1.30244	0.0205942
1.30448	0.062804
1.30462	0.0482783
1.3071	0.0482822
1.30745	-0.0279803
1.31057	0.00890701
1.31159	-0.0324554
1.31295	-0.0212732
1.31354	0.029619
1.31424	-0.0406773
1.3143	-0.0528425
1.31554	-0.00310342
1.31639	-0.0165457
1.31801	0.0393921
1.32156	0.0275928
1.32271	-0.00946446
1.32322	-0.0037835
1.32544	0.0107199
1.3257	0.0236258
1.32663	0.0407027
1.32755	0.0142238
1.32839	-0.00765732
1.32933	-0.0152286
1.32933	0.0393488
1.32959	0.00239842
1.33003	-0.0073961
1.33117	-0.0384538
1.33236	-0.00034365
1.3342	0.00268024
1.33645	-0.104135
1.33752	0.0402331
1.33917	-0.0962505
1.34082	-0.0220619
1.34103	0.00997845
1.34173	0.0466922
1.34232	0.027734
1.34244	-0.00994985
1.34256	0.0105378
1.34265	-0.0101523
1.34335	0.0907585
1.34351	-0.0662433
1.34581	0.0334109
1.34703	-0.128033
1.3476	0.0571454
1.34779	0.105002
1.34823	0.0375581
1.34831	0.041
1.34882	-0.0578348
1.34894	0.00966551
1.35254	-0.0404127
1.3533	0.00455169
1.35487	-0.0597379
1.35952	0.0465239
1.36146	0.0121627
1.36222	0.0275021
1.36337	-0.027289
1.36406	-0.0577258
1.3647	0.0541627
1.36506	0.00820612
1.36846	-0.0189688
1.36865	0.0343665
1.36961	0.0671681
1.37135	0.0266053
1.37196	0.0662889
1.37273	0.0208231
1.37314	-0.0564528
1.37518	0.0288954
1.3758	0.0798644
1.37771	0.0730836
1.37897	0.0362255
1.38041	0.000312068
1.38082	-0.0740598
1.38126	0.00478037
1.382	-0.0121615
1.38263	0.0666249
1.38284	-0.00347936
1.38332	0.028878
1.38749	0.0401984
1.38834	0.050531
1.38834	-0.00246184
1.3891	0.0344061
1.3891	0.0528425
1.38942	0.0279232
1.38953	-0.0497902
1.39094	0.0146159
1.39125	-0.0895597
1.39207	-0.0099935
1.39668	0.0485697
1.39819	0.0455348
1.39881	0.0219985
1.39929	-0.0696893
1.3997	0.0566199
1.40228	-0.0133449
1.40263	-0.0734894
1.40382	-0.00129041
1.40448	0.0272285
1.40504	0.00649896
1.40619	0.0304954
1.40655	-0.0671014
1.40664	0.0160917
1.407	0.0527836
1.40776	0.00276384
1.40802	-0.0554237
1.40862	0.125738
1.40977	-0.0425848
1.41049	-0.00508024
1.41062	-0.0142032
1.41237	-0.0208485
1.41345	0.0487979
1.4151	0.00702266
1.41577	0.117795
1.4161	0.0536078
1.418	-0.0946491
1.41837	-0.0552611
1.41998	0.000643473
1.42194	0.0122734
1.42263	0.032207
1.42393	0.0251698
1.42562	0.0602272
1.42963	0.0225396
1.4328	0.0182834
1.433	-0.00439885
1.43319	-0.0172162
1.43509	0.0483229
1.43531	0.0309299
1.43548	0.0482548
1.43618	-0.0690087
1.43658	0.0159
1.43725	0.0142892
1.43927	0.0357069
1.44263	-0.0775935
1.44324	0.00205472
1.44605	-0.0896765
1.44727	-0.0201072
1.44797	0.0386975
1.44884	0.0169806
1.44956	0.000628746
1.45058	-0.0184025
1.45579	0.0266045
1.45634	-0.0018636
1.45696	-0.0893702
1.45793	-0.00172359
1.46028	0.0357316
1.46039	-0.045752
1.46058	0.0378603
1.46158	-0.0109915
1.46504	-0.0041098
1.46539	-0.0403908
1.46596	-0.0366755
1.46949	0.00720376
1.47005	0.0169838
1.47034	-0.00930099
1.47311	-0.0108282
1.47411	-0.048065
1.47418	-0.00360471
1.47459	0.00716038
1.47484	0.0159211
1.47527	0.0181687
1.47563	0.0539244
1.47698	0.0237323
1.47818	0.0463149
1.47914	-0.0267526
1.48209	0.0190835
1.48408	0.00725944
1.4846	0.016358
1.4846	0.0534271
1.48649	0.055588
1.48853	0.00848449
1.48944	-0.133434
1.49116	-0.00303147
1.49218	-0.0142133
1.49547	-0.0539714
1.49626	-0.0108179
1.49847	0.00081002
1.49921	-0.0724912
1.50012	-0.0292893
1.50061	-0.0563219
1.50174	-0.0826457
1.50332	0.0401152
1.50565	-0.038712
1.50679	0.012329
1.50766	0.0133288
1.50959	0.0240879
1.51277	0.0180625
1.51379	-0.0423941
1.51427	0.0372598
1.51531	0.0142894
1.51544	-0.0580893
1.51553	0.0407238
1.51619	-0.00998096
1.51767	0.02522
1.51777	0.049648
1.51777	-0.063798
1.51803	0.0550136
1.51805	0.0284783
1.51838	0.00432164
1.51912	0.0775335
1.52033	0.0304308
1.52088	0.0079
1.52151	-0.00589124
1.52156	0.0188482
1.52247	-0.00389608
1.52307	-0.0443431
1.52336	0.0298685
1.52476	0.0144434
1.52571	-0.0591586
1.52591	0.0240024
1.52623	-0.0527708
1.52883	0.0118524
1.53035	-0.000106058
1.53339	0.0200921
1.53521	-0.118467
1.53619	-0.0496507
1.53777	0.00860754
1.53904	-0.00487203
1.54051	0.0557978
1.5406	0.0684504
1.543	-0.0274555
1.54325	0.0376689
1.54416	0.0339311
1.5446	0.0612546
1.54486	-0.0599468
1.54531	0.025241
1.54658	0.0414762
1.54679	-0.00924184
1.54704	0.0484503
1.54734	0.0539967
1.54792	0.0193184
1.54877	0.0184493
1.54901	0.0589113
1.54914	-0.0164258
1.55007	-0.0858531
1.55169	0.0163758
1.55183	0.0041695
1.55227	-0.0267507
1.55342	0.0478218
1.55696	0.0520444
1.55734	-0.0592353
1.55757	0.0314827
1.56165	0.0925623
1.56211	0.00635791
1.5628	0.0184062
1.56453	-0.0272222
1.56485	0.0344048
1.56525	0.0712461
1.56566	0.031079
1.56613	-0.056598
1.56659	0.376322
1.56761	0.020117
1.5687	-0.00914046
1.57019	-0.0187317
1.57033	0.0275164
1.57062	-0.252554
1.57068	-0.0437602
1.57391	0.0515393
1.5744	-0.102491
1.57455	-0.0290176
1.57505	0.036561
1.57624	0.0198715
1.57717	-0.0181927
1.57783	0.0304672
1.578	0.0234546
1.57819	-0.0399764
1.57905	0.03728
1.57934	-0.0323912
1.58013	0.000454195
1.58033	-0.0137252
1.58059	-0.0485586
1.58061	0.0355813
1.58152	-0.0070118
1.58195	-0.00934164
1.58339	-0.000110481
1.58394	0.0594791
1.58654	0.0310045
1.58656	0.0144562
1.58683	0.061659
1.58785	0.0162905
1.58796	-0.0223604
1.58849	0.056738
1.58879	-0.00729173
1.59004	-0.00221355
1.59039	-0.000501912
1.59094	0.0183748
1.59236	0.0589819
1.59314	0.0944472
1.59344	0.00622859
1.59348	-0.0317399
1.59417	0.0410617
1.5953	0.0992654
1.59547	0.0387159
1.5977	0.0659837
1.59824	0.0118203
1.60021	0.0567074
1.6011	0.0203125
1.6029	0.04451
1.60318	-0.0556747
1.60633	0.0075016
1.60674	-0.0587564
1.60724	0.0715861
1.60917	0.0111946
1.60933	0.0508399
1.6108	0.0184528
1.61175	0.051427
1.61292	0.00766537
1.61315	-0.00352398
1.61321	-0.0184141
1.61583	-0.108935
1.61584	0.00968225
1.6177	0.0382298
1.62292	0.0362734
1.6232	-0.00783008
1.62355	0.00225309
1.6243	-0.0115809
1.62516	0.0123867
1.62828	0.0230424
1.62844	-0.00752994
1.62855	-0.337644
1.63033	-0.0468725
1.6319	0.0767233
1.6321	0.0133645
1.63267	0.00285623
1.6337	0.00270328
1.6339	0.0345076
1.63458	-0.0348402
1.63596	0.0124512
1.63833	0.0677601
1.63937	-0.00912453
1.64144	-0.12257
1.64298	-0.00193819
1.64334	0.0418406
1.64513	-0.0649351
1.64526	-0.00920073
1.64529	-0.119453
1.64536	0.0296243
1.6472	-0.0573954
1.64815	-0.0635546
1.64961	-0.0151822
1.64963	0.018879
1.64999	0.0408832
1.65025	0.0927884
1.6505	0.00610715
1.65077	-0.144752
1.65345	-0.0537459
1.65383	0.0404614
1.65386	0.00548248
1.65438	-0.0450021
1.65453	0.0500358
1.65492	0.00128744
1.65503	0.0174596
1.65514	0.0170003
1.65689	0.00756588
1.65692	0.00127021
1.65817	0.00876821
1.65819	0.00187978
1.65871	-0.0259319
1.65919	0.0775703
1.66138	0.0555361
1.66267	-0.00617951
1.66665	0.00842843
1.66666	0.0516846
1.66853	-0.0158253
1.66958	0.0193475
1.67151	-0.0356186
1.67195	-0.0464084
1.6722	-0.0381886
1.67386	0.00769723
1.67475	0.0826922
1.6767	0.094445
1.67703	0.0220447
1.67947	-0.0803929
1.68071	0.0482882
1.6813	0.00364257
1.68322	0.065794
1.68478	-0.0139307
1.68689	0.0118638
1.6871	-0.0309554
1.68713	0.0548712
1.69085	0.0495082
1.69132	-0.0421943
1.69141	-0.0112958
1.69385	0.0318601
1.69511	0.0701834
1.69539	0.0270525
1.69832	0.0203102
1.70152	-0.00134953
1.70194	-0.018983
1.70338	0.0485111
1.70415	0.0352854
1.70469	0.0228923
1.70491	0.0699142
1.70493	0.00134816
1.70809	-0.0678572
1.70829	-0.00215034
1.71047	-0.0619625
1.71234	-0.204793
1.7124	-0.0593281
1.71327	-0.0622719
1.71406	0.0125894
1.71427	0.0154658
1.71575	-0.0125235
1.7172	-0.0841925
1.71743	0.0249724
1.72049	0.0418581
1.72062	0.0383914
1.72107	-0.0738005
1.72146	0.0146461
1.72151	-0.0403655
1.72268	0.0785639
1.72389	-0.0218065
1.72457	-0.031054
1.72558	-0.014375
1.72703	-0.0131201
1.72723	0.013327
1.72746	0.0106444
1.72952	0.0396938
1.7297	0.00850954
1.73006	0.0254527
1.73074	-0.00208259
1.73111	-0.0355824
1.73176	-0.0768711
1.73186	0.0355731
1.7322	0.0712839
1.73312	-0.00151055
1.73371	0.0259923
1.73383	0.0419368
1.7342	-0.00498333
1.73472	0.0209237
1.73486	-0.00360187
1.73524	0.0543334
1.73636	0.0273689
1.73698	0.0401481
1.73737	0.0251756
1.73899	0.0366481
1.73905	0.0259795
1.73921	0.0575236
1.73927	-0.0443958
1.73958	0.0189768
1.74021	0.00821754
1.74078	-0.0337763
1.74125	-0.0256169
1.74199	-0.0337986
1.7428	-0.051319
1.74567	0.0799861
1.74569	0.0287026
1.74733	0.0796529
1.74769	0.0296395
1.74863	0.00228639
1.74999	-0.0140298
1.75036	0.0568953
1.75224	0.033114
1.75387	-0.04618
1.75721	-0.139942
1.76	0.0566601
1.76169	-0.0017364
1.76239	0.00667611
1.76407	-0.0746654
1.76435	-0.00956824
1.76851	0.0735645
1.76983	-0.00691835
1.76994	0.0283211
1.76995	0.0521319
1.77029	0.013848
1.77192	-0.0545105
1.77345	0.0276106
1.7741	0.0164327
1.77508	-0.0297106
1.77534	0.0334083
1.7782	0.017159
1.77851	-0.00871127
1.77865	0.0195893
1.78063	0.0407727
1.7852	-0.0241043
1.78565	-0.100169
1.78729	-0.0295925
1.78758	0.0549307
1.78824	-0.112218
1.78833	0.0342968
1.79026	-0.0273461
1.79044	0.039173
1.79306	-0.00592958
1.79409	0.0611847
1.79448	-0.0195212
1.7948	-0.05307
1.79614	0.0608553
1.79622	0.0525106
1.797	-0.0106596
1.79896	0.0278824
1.80204	0.0559922
1.80239	0.0421897
1.80354	0.0365905
1.80464	0.0153928
1.80488	0.0590494
1.80502	-0.101843
1.80559	0.0114589
1.80732	0.00668667
1.80801	0.0156966
1.8085	0.0767566
1.80926	0.0189912
1.80965	-0.0187109
1.8117	-0.0207165
1.81175	-0.0917901
1.81236	0.0247933
1.81315	0.0183185
1.81553	0.0311153
1.81674	0.0260243
1.81817	0.0208628
1.81868	0.0831823
1.81873	0.0316424
1.81927	-0.00178829
1.82177	0.0543159
1.82318	0.0441572
1.82326	0.0398364
1.8245	0.0413941
1.82534	0.0483269
1.82649	-0.0851754
1.82695	-0.00423101
1.8272	0.0562157
1.82776	0.00697019
1.82864	0.0111438
1.83025	0.0636475
1.83039	0.0254669
1.83082	0.0320057
1.83095	0.0113813
1.83108	0.047563
1.83181	0.00868954
1.8332	-0.0346423
1.83426	-0.0109162
1.83671	0.00428869
1.84063	-0.0550842
1.84118	0.0634357
1.84182	0.0283069
1.84569	0.0356295
1.84574	-0.0372744
1.84575	0.0503381
1.84744	-0.0296772
1.84804	-0.0606996
1.84848	-0.0124763
1.84937	0.108455
1.84956	-0.0508078
1.85007	-0.0070627
1.85133	0.0034441
1.85186	-0.0282899
1.8529	-0.0946751
1.85388	-0.0438672
1.85414	-0.000887305
1.85414	-0.0498245
1.85423	0.0217537
1.85445	-0.0212185
1.85512	-0.0237145
1.85703	0.00898153
1.85763	0.00326913
1.85853	0.000956664
1.85908	0.0207644
1.85944	0.00910955
1.86116	0.014366
1.86118	0.0315979
1.86172	0.0523362
1.86235	0.0155973
1.86241	0.0673533
1.86365	0.0438384
1.86568	0.070353
1.86627	0.0451975
1.86675	0.0182477
1.86712	0.0940323
1.86926	0.00390056
1.86971	0.0269545
1.87157	0.029668
1.87257	0.0436311
1.87305	0.0546596
1.87387	-0.00899492
1.87451	0.00990574
1.87542	-0.0398229
1.87573	-0.0444325
1.87588	0.0203138
1.87673	0.0121626
1.87973	0.0148609
1.87999	0.0389499
1.88094	0.0246167
1.88169	0.0826181
1.88277	0.0661729
1.88453	0.0391837
1.8865	0.0345334
1.88694	-0.00263653
1.88758	0.0905194
1.88779	0.0903782
1.88933	-0.0864511
1.89018	0.0314231
1.89081	0.0116537
1.89209	-0.00778025
1.89347	0.0429784
1.89425	0.00221094
1.89858	0.00914107
1.89982	0.0509328
1.90369	0.0490972
1.90508	0.00507997
1.90551	-0.0392959
1.90611	0.0248507
1.90684	-0.0328561
1.90823	-0.0388932
1.90949	-0.0504617
1.91093	0.0513651
1.91098	0.0137125
1.91115	0.00764664
1.9113	0.0421959
1.91266	0.04799
1.91335	-0.0312884
1.91399	0.020671
1.91402	0.0158708
1.92164	0.0147998
1.92211	0.0302009
1.92302	-0.0615693
1.9237	0.0299668
1.92482	-0.105094
1.92506	0.0417907
1.92634	0.0471984
1.92914	-0.169258
1.93103	-0.00316269
1.93118	0.0407854
1.93294	0.0580708
1.93479	0.0184741
1.93505	-0.0213983
1.93515	-0.0595214
1.9355	-0.0203914
1.93578	0.0449365
1.93764	0.0584642
1.93885	0.0336108
1.93926	-0.0453609
1.94252	-0.0327034
1.94287	0.0102805
1.94287	0.0274063
1.9431	0.0865529
1.94385	0.0267259
1.94548	-0.065314
1.9457	0.0127322
1.94822	0.0571786
1.9486	0.0133123
1.9513	-0.00286361
1.95212	0.0271292
1.95447	0.111737
1.95476	0.0408029
1.95541	0.0443945
1.9562	0.00371446
1.95656	0.015633
1.95816	0.0101577
1.95845	-0.0630447
1.95954	0.0340814
1.95978	0.0116866
1.95997	0.0230115
1.96019	0.074382
1.96148	-0.150581
1.96161	0.02569
1.96225	0.0195626
1.96273	0.0432289
1.96631	0.0406872
1.96635	-0.0104723
1.96691	0.021043
1.96722	-0.0151196
1.96818	0.0336795
1.96872	0.00100467
1.96901	-0.23919
1.96915	0.0432799
1.97066	0.0210452
1.97175	0.127439
1.97406	-0.0249077
1.97425	-0.00202376
1.97625	0.0353608
1.97634	0.0845945
1.97868	0.00849489
1.97882	0.0753108
1.97934	0.060765
1.98382	0.000824407
1.98555	0.00961535
1.98588	-0.0619473
1.98653	0.0689305
1.98727	-0.0495608
1.98853	0.0285733
1.98856	0.00411233
1.98892	0.0341819
1.98943	0.0359736
1.98974	0.0172415
1.98978	0.0347044
1.99174	0.0588244
1.99411	-0.103724
1.99556	-0.00291472
1.99578	-0.0320876
1.99808	-0.0462302
1.99928	0.0220721
2.00014	-0.00263474
2.00052	0.0713505
2.00178	-0.0401349
2.00333	0.0266736
2.00411	-0.0627792
2.00566	0.00902357
2.00586	0.0260493
2.00616	0.0134667
2.0062	0.0138668
2.00647	0.00825815
2.00671	0.00124285
2.01047	0.0383475
2.01135	0.0860585
2.01205	0.0314666
2.01462	0.0546367
2.01478	0.0203735
2.01744	-0.000750914
2.01768	-0.0301979
2.01961	0.00359865
2.02	-0.0370772
2.02133	-0.393157
2.02206	0.0312315
2.0227	0.0594755
2.02323	0.0216011
2.02325	0.00322169
2.02615	-0.0137298
2.02643	0.0437924
2.02664	0.0419237
2.02695	0.0263496
2.02737	-0.0266966
2.03196	0.0308199
2.03453	0.0370737
2.03587	0.00837761
2.03607	0.053329
2.03639	0.00830784
2.03677	0.0180215
2.03772	0.0230229
2.039	-0.0265902
2.03935	-0.0161605
2.03951	-0.0512324
2.04067	0.0831457
2.04391	-0.039136
2.04667	-0.0363309
2.04687	0.00613677
2.04697	0.0695867
2.04888	0.0617518
2.04986	0.0571556
2.05363	0.00876912
2.05435	-0.000147145
2.05484	-0.013211
2.05698	0.0347222
2.05734	0.0475379
2.05857	0.0402035
2.05956	0.0527134
2.06254	0.00974108
2.06454	0.0560786
2.06455	0.0423046
2.06559	0.0463405
2.06559	0.043224
2.06684	0.0262283
2.0674	0.00116531
2.06829	0.0470917
2.06923	0.0246805
2.07023	-0.0942221
2.07206	0.0279264
2.07274	0.00995601
2.07494	0.0356103
2.07684	0.0470185
2.07702	0.0382922
2.0771	0.0879197
2.07877	0.0581487
2.07888	-0.00373145
2.07893	0.0150691
2.07914	0.0383371
2.08187	0.0901754
2.08216	-0.0188727
2.08683	-0.0746576
2.0876	0.0667396
2.08765	0.0517723
2.08898	0.0170745
2.08908	0.0509476
2.0899	0.00364567
2.09117	0.0301945
2.0922	0.0188528
2.09242	0.0540334
2.09246	-0.0409012
2.09261	-0.0395291
2.09269	-0.106281
2.09378	0.0937541
2.09385	0.0112925
2.09405	-0.0433117
2.09539	-0.00412239
2.09748	0.0264161
2.09794	0.0641159
2.09835	0.0170733
2.09882	0.0161706
2.10005	-0.193118
2.10065	0.158614
2.10084	-0.116088
2.10163	0.00713713
2.10267	-0.0552183
2.10377	-0.053136
2.10414	0.0643612
2.10449	0.0353023
2.10542	0.000754805
2.10588	0.0211456
2.10639	-0.00949781
2.10703	-0.0420318
2.10716	0.00843659
2.10747	0.0256516
2.1079	0.0557145
2.10812	0.0408713
2.10862	-0.00229789
2.10909	-0.0981148
2.11073	0.00851887
2.11125	0.0137274
2.11384	-0.0053266
2.11469	-0.0326463
2.11503	-0.0292146
2.11693	0.0242993
2.11931	0.00704991
2.11953	-0.0366932
2.1197	0.0105721
2.12031	-0.0449296
2.1209	-0.025175
2.12197	0.0856022
2.12339	0.0360358
2.12396	0.00137457
2.12476	0.0631024
2.12563	0.0947212
2.12618	-0.0114199
2.12653	-0.00577515
2.12956	0.0475071
2.13035	-0.371566
2.13044	0.00770198
2.13071	-0.000613683
2.13102	0.0117843
2.13104	-0.00944052
2.13115	0.00311666
2.13124	0.000759399
2.13228	-0.0699836
2.13257	-0.0592997
2.13294	-0.00697216
2.13307	0.000975686
2.13424	0.0202214
2.1344	0.0325871
2.13475	0.000822495
2.13642	-0.0259609
2.1368	-0.0105435
2.13709	-0.00579127
2.13915	-0.0181919
2.14132	-0.0121568
2.14212	-0.0527806
2.14246	0.0436834
2.14378	0.05695
2.14411	0.110217
2.14431	0.0121182
2.14516	0.0712317
2.14545	0.022546
2.14626	0.0274821
2.14637	-0.0884241
2.14679	-0.0844512
2.14816	-0.0824375
2.14923	-0.0122569
2.15142	0.0338236
2.15146	0.0377115
2.15311	-0.00273586
2.15357	0.00816277
2.15384	0.0638841
2.1543	-0.00652003
2.15628	0.0148187
2.15698	0.0103947
2.15826	-0.00685111
2.15891	-0.0784177
2.15938	0.0315745
2.16066	0.0320227
2.16098	0.0641878
2.16133	0.0539645
2.16193	0.0378971
2.16228	-0.0285896
2.1626	0.0196837
2.16426	0.0241166
2.16458	-0.232733
2.16545	0.0399063
2.16596	0.0239327
2.16607	0.00373451
2.16678	-0.0617657
2.16769	0.0460371
2.16896	0.00312422
2.16898	-0.0807366
2.1709	-0.0224265
2.17172	0.0463318
2.17275	0.0418329
2.17292	0.00980261
2.17327	0.0352714
2.17622	-0.0435626
2.1781	0.0538678
2.17993	-0.0403309
2.1819	-0.133611
2.18462	0.0031109
2.18519	-0.0953706
2.18548	-0.000617569
2.18761	0.0409347
2.18888	0.102496
2.18893	0.00349123
2.19013	-0.0125939
2.19019	0.010035
2.19094	0.042463
2.19125	-0.259886
2.19168	0.0216352
2.1941	0.102543
2.19725	0.0701842
2.19927	0.0413151
2.1998	0.0312206
2.20068	0.00169592
2.2009	0.026783
2.20305	-0.0206344
2.2035	0.046691
2.20377	-0.019198
2.20434	-0.0850655
2.20695	0.0440059
2.20941	-0.0137837
2.20967	0.0291097
2.21003	-0.0015901
2.21087	0.0162603
2.21197	0.0335152
2.21333	0.00946127
2.21381	-0.0562013
2.21576	0.0689527
2.21608	0.0621432
2.21626	-0.00744607
2.2196	0.0566839
2.21983	0.00190307
2.21987	0.00814531
2.21992	0.0222848
2.2212	0.0379899
2.22201	-0.00879923
2.22274	-0.225173
2.22469	0.0295647
2.22653	0.0196184
2.22824	0.0325053
2.2285	0.0133749
2.22877	-0.0181625
2.23028	-0.0570962
2.23047	0.0241008
2.23053	-0.425117
2.23084	0.00826754
2.23175	0.0158367
2.23225	0.0410292
2.23418	-0.0735096
2.23436	-0.0508949
2.23522	0.0303473
2.23641	-0.00605708
2.23682	0.0252396
2.23717	-0.0348536
2.23833	-0.000560404
2.23928	0.0526448
2.23985	-0.00184477
2.24095	0.0631916
2.24143	-0.0198383
2.24211	-0.0277357
2.24293	0.00268148
2.24542	0.0529797
2.24546	0.0434947
2.24739	0.0273463
2.2476	-0.0386811
2.24964	0.0153231
2.24989	0.0319935
2.24995	0.0356853
2.25005	0.141141
2.25036	0.0251895
2.2506	0.0723537
2.25441	0.0557452
2.25533	0.0619554
2.25542	0.0731859
2.25627	0.0454022
2.25782	0.0269431
2.25841	0.00429204
2.26156	-0.000722882
2.26491	-0.012919
2.26631	0.0070124
2.26636	-0.0667461
2.26637	-0.0720044
2.26999	0.0469944
2.2758	0.0216861
2.27696	0.0868788
2.2772	0.0368012
2.28	0.0346607
2.28113	-0.0314418
2.28284	0.0287657
2.28365	0.0839497
2.2839	0.0477627
2.28558	0.0284316
2.28612	-0.0140522
2.28681	0.0963914
2.28845	0.0497007
2.28847	0.00707921
2.28966	0.0553521
2.29352	-0.00784086
2.29624	0.0153516
2.29676	-0.0142823
2.29702	0.0178321
2.29755	-0.00689827
2.29771	0.0857309
2.29877	0.0134769
2.29946	0.0111882
2.30146	0.0513002
2.30202	0.0686327
2.30208	0.029533
2.30219	-0.0562406
2.30223	-0.0285347
2.30339	0.020735
2.30461	0.0253657
2.30478	-0.043558
2.30507	0.0219745
2.30694	0.0243532
2.3072	0.0235057
2.30732	-0.00794136
2.30984	0.0226743
2.3099	-0.00261023
2.31127	0.0545473
2.31202	0.0037395
2.31393	0.0112467
2.31588	0.0588444
2.31842	0.0155209
2.31926	0.0242704
2.31984	-0.00507109
2.32052	0.0270935
2.32094	0.0286062
2.32396	0.0164419
2.32567	0.0286091
2.32908	0.00890154
2.33165	-0.0499629
2.33422	0.0445542
2.33673	0.0446561
2.33737	0.0407993
2.34281	0.0474801
2.3438	0.0569962
2.34514	0.0605323
2.34642	0.113104
2.34848	-0.0383952
2.34929	-0.284471
2.35054	-0.0777879
2.35146	0.0124013
2.35151	0.0828838
2.35273	-0.00835091
2.35311	0.0538349
2.35524	0.00205304
2.35548	-0.0319718
2.35607	0.0371649
2.35622	0.0645983
2.35817	-0.0257849
2.35891	0.0585802
2.36017	0.036772
2.36024	-0.0849908
2.36035	0.0409323
2.36059	-0.0947896
2.3615	0.0706333
2.36654	-0.0104262
2.36705	0.0310193
2.3699	0.0304494
2.37052	-0.0205431
2.37112	0.0568068
2.37141	-0.203502
2.37168	-0.00606635
2.37315	0.053482
2.37392	0.0404115
2.37631	-0.0117073
2.37721	-0.0794653
2.37928	0.00994237
2.37987	0.0329684
2.38009	0.0300877
2.38163	0.0251004
2.3831	-0.0845969
2.38397	-0.039486
2.38442	0.0250639
2.38633	0.0181996
2.38816	0.106065
2.38864	0.0296585
2.38927	-0.0339837
2.39014	0.0764845
2.39131	0.0172305
2.39277	0.0164341
2.39554	-0.00194639
2.39673	0.114854
2.39832	0.0461082
2.39935	0.045175
2.40042	-0.0228059
2.40071	0.0305222
2.40164	0.00865613
2.40243	0.0129071
2.40361	0.0207754
2.40505	-0.0267909
2.40567	-0.0193983
2.40933	0.0280098
2.40982	0.0479727
2.41077	0.0300092
2.41199	0.0338243
2.41326	-0.0419898
2.41918	0.0278214
2.41979	0.0184808
2.42022	0.0129704
2.42255	-0.292995
2.42283	-0.0360031
2.42432	0.0412944
2.42448	-0.0860751
2.42473	-0.0126024
2.42533	-0.0104761
2.42661	0.0206618
2.42762	0.0504266
2.42811	-0.0332821
2.42824	0.0290572
2.43152	0.0148881
2.43201	0.0351635
2.43278	0.0386792
2.43316	-0.0169997
2.43323	0.0160332
2.43327	0.0177479
2.43354	-0.0190088
2.43507	-0.063847
2.43627	-0.00710116
2.43716	-0.0353783
2.43722	0.00916419
2.43946	0.00453891
2.44146	0.00360905
2.44247	-0.00742654
2.44281	0.00144627
2.44356	-0.0378474
2.44367	-0.0191174
2.44527	-0.0047769
2.44739	0.0189517
2.44782	0.0256343
2.44875	0.000382776
2.44998	-0.0114497
2.45574	-0.0167666
2.458	0.125693
2.45877	-0.0272625
2.4588	-0.0421073
2.46059	0.114929
2.46076	-0.0153912
2.46124	-0.0239708
2.4629	-0.0741594
2.46328	-0.052392
2.46462	-0.0176625
2.46481	0.0174247
2.46614	-0.0280486
2.46728	0.00971946
2.46836	-0.0340439
2.47042	0.0526269
2.47163	0.0368956
2.47406	0.0186973
2.47584	0.0356235
2.47658	0.00595694
2.47731	0.0521066
2.47799	0.0328632
2.47814	0.00581119
2.47869	0.00853317
2.47979	0.0167578
2.47999	-0.00988629
2.48003	-0.0464468
2.48272	-0.00475775
2.48306	0.0039233
2.48395	0.019683
2.48751	-0.106078
2.48796	-0.0506553
2.48804	-0.00926371
2.49074	0.0759133
2.49126	0.0805575
2.49128	-0.00322723
2.49163	0.00925139
2.49198	0.0457711
2.49302	0.077724
2.49387	0.0409587
2.4944	-0.0405418
2.49715	0.040681
2.50398	0.0542807
2.50482	0.029136
2.50522	0.0321227
2.50535	0.0402324
2.50632	0.0156579
2.50794	0.0546994
2.50836	0.0141514
2.50994	-0.05867
2.51027	0.0153955
2.51295	0.0340143
2.5133	0.0486433
2.51463	0.0431492
2.51517	-0.0211597
2.52009	-0.0174495
2.52298	0.010623
2.52543	0.0353118
2.52618	0.0989024
2.52643	0.0211714
2.52657	0.0282835
2.52695	0.0718844
2.52729	0.0831259
2.52779	-0.0811646
2.528	-0.0396532
2.52812	0.00906982
2.52814	0.110258
2.52816	-0.057648
2.52913	0.0313238
2.53044	0.0643279
2.53157	0.0425323
2.53179	-0.0139066
2.53284	0.00347489
2.53292	0.0258071
2.53458	-0.0262687
2.5349	0.0216532
2.53518	0.0482628
2.53552	0.0464652
2.53581	0.0652881
2.53632	0.0467193
2.53677	-0.0265752
2.53749	-0.0293336
2.53838	0.0102506
2.5409	-0.0244766
2.54116	-0.0196378
2.54136	0.0152395
2.54311	0.0282423
2.54333	0.0220643
2.54339	0.0262521
2.54755	-0.171707
2.54811	0.0219853
2.54857	-0.0516601
2.54906	0.0404564
2.54926	-0.0692726
2.5499	0.0157189
2.55051	0.0230527
2.55113	0.0442487
2.5514	0.0242683
2.55515	-0.05345
2.55538	0.114338
2.55656	-0.0300959
2.55809	0.0225103
2.55812	0.0407039
2.55849	-0.0307368
2.5585	-0.0016626
2.55948	0.0607437
2.56062	-0.00461099
2.56178	-0.0988395
2.56279	0.0451335
2.56292	0.046133
2.56361	-0.0775599
2.56443	0.0090609
2.56518	0.043883
2.5662	0.0237385
2.56727	0.0137384
2.57088	0.0110514
2.57249	-0.0129944
2.57266	0.0215999
2.57487	-0.00597337
2.57586	-0.0150599
2.57825	0.0315382
2.58033	0.0117771
2.5808	0.0233419
2.58295	0.00321315
2.58583	0.0171739
2.58695	-0.000267993
2.59031	-0.00955651
2.5946	-0.0110255
2.59615	-0.0508335
2.59678	-0.0187794
2.59694	0.0728589
2.59778	0.0748511
2.59818	0.0472304
2.59851	0.0988178
2.59868	0.00441123
2.60008	-0.00211404
2.60124	-0.0148452
2.60405	-0.273237
2.60557	0.0200629
2.60681	-0.0171518
2.60798	0.0324224
2.6093	0.0306499
2.6093	0.0416796
2.61085	0.0276829
2.6118	-0.0146273
2.6135	0.0344983
2.61376	-0.0277224
2.61507	-0.000561429
2.61519	-0.00768298
2.61552	0.03276
2.61562	0.0159094
2.61588	0.025347
2.61725	0.0336246
2.61939	0.0184153
2.62062	-0.0146423
2.62101	0.0152118
2.62196	-0.00303101
2.62261	-0.00249371
2.62402	-0.0785747
2.62555	-0.0115586
2.62579	0.0322023
2.62596	0.0603871
2.62681	-0.00387066
2.6271	-0.037329
2.62753	-0.167429
2.62782	0.014292
2.62824	0.0502543
2.62839	0.0200241
2.63144	-0.0111315
2.63175	0.102637
2.63309	0.0356702
2.63502	0.0289482
2.63542	0.0169849
2.63553	-0.0257573
2.63713	0.031607
2.63768	0.028731
2.63815	-0.00565726
2.63837	-0.0665895
2.63994	0.0312204
2.64023	-0.0181296
2.641	0.0686553
2.64119	0.0187037
2.64188	0.0182362
2.64345	-0.0335482
2.64379	-0.00543017
2.64614	0.0218846
2.65016	-0.0322589
2.65076	0.0371294
2.65084	-0.0485499
2.65116	0.0427069
2.65217	-0.00467743
2.65379	0.0390281
2.65518	-0.0407021
2.65533	0.0368482
2.6574	0.00429618
2.65872	-0.0209041
2.65952	-0.0298609
2.66055	0.0354696
2.66056	-0.0134515
2.66231	0.0587143
2.6632	0.0343157
2.66649	0.00586515
2.66963	0.0292888
2.66976	0.0645838
2.67062	0.0179253
2.67214	0.0517419
2.67235	0.0612158
2.67382	0.0153661
2.67791	-0.0232272
2.68218	0.0710778
2.68242	0.0128061
2.68322	-0.0219134
2.68367	0.0664539
2.68708	0.0102706
2.68777	0.103033
2.68889	0.0469803
2.6893	0.0574689
2.68943	0.0638875
2.68949	0.0340646
2.6902	0.0192966
2.69311	0.0247504
2.69321	0.00772938
2.69538	-0.0276461
2.69674	0.094925
2.69679	0.0291647
2.69698	0.0652531
2.70426	-0.115643
2.70549	0.0604069
2.70611	0.0661191
2.70642	0.0367705
2.70791	0.0087648
2.70879	0.0268822
2.70916	0.026141
2.71011	0.0118312
2.71023	-0.00220309
2.71051	0.00189097
2.71509	0.0112087
2.71682	0.018298
2.71946	0.00651203
2.72131	0.0223853
2.72304	0.0324021
2.72758	-0.0488419
2.72837	-0.0476683
2.73074	-0.10064
2.73098	-0.00123714
2.73151	0.00437437
2.73262	-0.090821
2.73465	0.0754654
2.73544	0.0103617
2.73566	0.000552642
2.73743	0.0377163
2.73895	-0.00835631
2.74043	0.0408986
2.74221	0.0154541
2.74241	0.0336395
2.74245	0.012841
2.74838	0.074216
2.7512	-0.0472671
2.75214	-0.0366117
2.75397	0.03494
2.75583	0.0314021
2.75595	0.0246403
2.75709	0.030367
2.75739	0.0287697
2.75885	0.0199945
2.7593	0.0161602
2.76277	0.0915538
2.76801	0.0198938
2.76842	0.0444747
2.77132	0.0211291
2.77219	0.013457
2.77294	-0.0133025
2.77321	0.0355118
2.77338	-0.0358681
2.77401	-0.0496511
2.77623	0.0711539
2.77678	0.0883477
2.77706	0.000194171
2.78308	0.0279573
2.78349	0.0309998
2.78423	0.00785728
2.78542	0.00933071
2.7868	0.00954961
2.78697	0.0526174
2.7879	0.000659956
2.78799	0.0209036
2.78919	0.0980079
2.7907	-0.0522426
2.79207	0.0336382
2.79211	0.0227368
2.79446	-0.0535761
2.79472	0.0088193
2.79492	0.0737766
2.80026	0.0173023
2.80068	0.0105787
2.80182	-0.0304075
2.80638	0.00821454
2.80678	0.076428
2.80772	0.0585621
2.80898	0.0554984
2.81075	0.005016
2.81231	0.0220231
2.81342	0.066301
2.81373	-0.0242265
2.8138	0.0168976
2.81424	0.0079762
2.81444	-0.0329847
2.81552	0.0309487
2.81564	-0.0063039
2.81942	0.0302636
2.82018	0.00767377
2.82024	-0.203301
2.82221	-0.00391947
2.82233	0.0804536
2.82428	0.0171674
2.82493	0.0184355
2.82647	-0.0259783
2.82727	0.0488333
2.82894	0.0149247
2.83067	0.0428227
2.83076	0.0107122
2.83234	0.0379839
2.83294	0.0498381
2.83368	-0.0189375
2.83696	0.0229762
2.83762	0.0495458
2.83826	0.00929525
2.83968	0.0105633
2.84356	0.0502379
2.84376	-0.0100983
2.84476	0.0218023
2.84518	0.017318
2.84522	0.038045
[truncated: 2,566 more rows]

## Sheet: Rat12
DeltaR2*	Concentration	DeltaR2* mean	Concentration mean	Concnetration STD
0.00969024	-0.0261775	0.650615	0.0205845	0.0588728
0.0109398	-0.00923338	1.29608	0.0242622	0.046021
0.0218613	0.0329717	1.6646	0.0372361	0.0457467
0.0325772	0.0327343	1.97488	0.040116	0.0594274
0.0396756	-0.0943952	2.23406	0.0449089	0.0496778
0.0501511	-0.00654269	2.48455	0.036214	0.0422562
0.0683993	-0.054125	2.762	0.0420382	0.0556789
0.0702454	-0.150776	3.06593	0.0439598	0.0498706
0.0963235	-0.137154	3.32461	0.0463414	0.0502229
0.0966019	0.0238444	3.63339	0.0549316	0.0537918
0.101397	0.0775755	3.99174	0.0603131	0.0561004
0.127116	0.0829224	4.41632	0.0551424	0.049243
0.143566	0.0129261	4.77569	0.0604845	0.053181
0.184365	0.132583	5.28832	0.0678324	0.0595977
0.219869	0.0484188	5.8203	0.0568919	0.0614929
0.263834	0.00621968	6.39517	0.0659507	0.0593201
0.265501	0.0437724	7.05384	0.0682145	0.0598023
0.319114	0.182914	7.76196	0.0711834	0.057092
0.352878	0.0926422	8.43275	0.0806029	0.061518
0.362819	-0.0566316	9.09894	0.0794676	0.0514142
0.363731	-0.0313764	10.0731	0.0829864	0.0570577
0.370871	0.0511155	11.5049	0.0839327	0.0605138
0.381504	0.103158	14.9828	0.10448	0.0521827
0.392838	-0.0268034
0.395973	0.104625
0.405047	0.0730367
0.437596	0.0867656
0.442349	-0.00624669
0.460098	0.00179719
0.462985	0.0451208
0.472871	0.0269437
0.50004	-0.029915
0.523541	0.0570442
0.527159	0.0402743
0.534165	-0.0189717
0.535252	0.0773561
0.551192	0.026554
0.569933	0.0775569
0.571927	-0.0251826
0.592542	0.0677087
0.619934	-0.0718857
0.646992	0.0332293
0.653871	0.0339932
0.658476	0.0597792
0.66584	-0.00178502
0.67141	-0.0157221
0.684408	0.0387435
0.693265	0.089613
0.707788	0.018581
0.744883	-0.0698998
0.757656	-0.114904
0.766527	0.0375855
0.770492	-0.00390166
0.773611	0.0547662
0.776737	0.0243798
0.782045	0.0592852
0.783655	0.0420954
0.794718	0.0585619
0.807102	0.0374129
0.807397	-0.0941817
0.807648	0.0127138
0.81129	-0.0349651
0.817611	0.0818022
0.823273	0.0381027
0.838165	0.0615579
0.842058	0.0736576
0.86091	0.0269338
0.862375	-0.0296907
0.8663	0.101001
0.878191	-0.0227246
0.902368	0.0134371
0.904613	-0.0178821
0.905129	-0.00341979
0.907505	-0.0754151
0.922981	-0.000526724
0.931709	0.0624898
0.93296	0.105383
0.955689	0.0312957
0.958097	0.0646705
0.970393	0.0387155
0.977662	0.0614728
0.980513	-0.00515631
0.980907	-0.0701463
0.983991	0.0347923
0.987021	-0.0678202
1.00145	0.0876138
1.00162	0.107925
1.00264	0.0214602
1.01307	-0.0250433
1.01324	0.0912026
1.0239	-0.0196321
1.02612	0.0636165
1.04223	-0.0591541
1.05533	0.0320607
1.05614	-0.0111434
1.05727	-0.00618327
1.06158	0.0361557
1.06469	0.0808107
1.06699	0.0134373
1.07048	0.0142469
1.07532	-0.00427322
1.07824	0.0864422
1.0827	-0.0359549
1.08434	-0.0446915
1.09186	0.0862239
1.09933	0.0740084
1.10894	0.00670059
1.11296	0.0803886
1.11417	0.137314
1.12149	0.070697
1.12189	0.0543415
1.12894	0.0844705
1.13255	0.00861185
1.13511	0.0536532
1.13703	-0.0708405
1.15743	-0.0664684
1.15798	0.0574291
1.15943	-0.00353774
1.16933	0.0484185
1.17029	-0.0064806
1.17133	0.0322758
1.17187	-0.0115703
1.17748	0.0155307
1.17813	0.0215785
1.1872	0.00160807
1.19138	-0.0752329
1.19777	0.0435831
1.20058	0.0348398
1.2043	-0.043383
1.22848	0.0792698
1.23198	0.022148
1.23227	0.0176812
1.23727	0.0349922
1.23964	0.0628147
1.24117	-0.0473156
1.2416	0.0368028
1.24297	0.00661871
1.2498	-0.0575642
1.25485	-0.0422278
1.27027	0.00413148
1.27395	0.0097359
1.27511	0.015727
1.27655	0.0208183
1.28294	0.0134531
1.28327	0.0862942
1.28448	0.0114334
1.28911	0.086572
1.28985	0.0161722
1.29071	0.019818
1.30156	-0.00822388
1.31079	0.0227526
1.31645	-0.0084644
1.32217	-0.00246069
1.32245	0.0726397
1.32754	0.0161486
1.3279	-0.0360899
1.33314	0.032333
1.33534	0.0888671
1.33934	0.04651
1.34297	-0.0111303
1.34324	-0.045284
1.34383	0.0493873
1.34524	-0.00238514
1.34561	0.0597787
1.35101	0.0840389
1.35229	-0.0196074
1.35593	0.0406865
1.35685	0.0793608
1.36253	0.0345793
1.36712	0.0496978
1.36959	-0.0137852
1.36986	-0.0227856
1.37272	0.0457778
1.37574	0.0327742
1.37795	0.113324
1.39017	-0.0537603
1.39961	0.0476549
1.40456	-0.0865931
1.40831	0.0565744
1.41729	0.111661
1.42105	0.0454413
1.43248	0.0118162
1.43558	0.0661142
1.43609	-0.0194336
1.44402	0.0185984
1.44847	0.0385074
1.44867	-0.021007
1.45011	0.0210544
1.45688	0.0903407
1.45942	0.0171432
1.46369	0.0638926
1.4695	0.00387615
1.47283	0.0903609
1.48727	0.0517202
1.49012	-0.0337679
1.49064	0.04148
1.49279	0.0180889
1.49298	0.063076
1.49346	-0.0164436
1.49753	0.0683291
1.49929	0.0506506
1.50017	0.0119757
1.50117	0.044474
1.50264	0.0541846
1.51032	0.0404319
1.51463	0.0619664
1.52231	-0.0694423
1.52773	0.067913
1.53277	0.0342711
1.53343	-0.0337977
1.53483	0.105299
1.5381	-0.0063221
1.53987	0.0633106
1.53993	0.0528765
1.5414	-0.0592289
1.54203	0.09552
1.55494	0.0884433
1.55918	0.0163791
1.5599	-0.0111628
1.56023	0.0315163
1.56176	0.101388
1.56197	0.0350121
1.56357	0.0759793
1.56735	0.119511
1.56839	0.0721392
1.57652	0.0857958
1.57697	0.0380038
1.57997	0.0373608
1.58084	-0.0613065
1.59	0.0349255
1.59439	0.0183444
1.59447	0.0338289
1.59486	0.0251988
1.5957	0.0351704
1.59707	0.0447961
1.59823	-0.012785
1.6032	-0.00328489
1.60441	0.0662195
1.6087	0.0966164
1.61288	0.0842085
1.61878	-0.0231825
1.61994	0.0157987
1.6252	0.0428578
1.62597	0.0628986
1.63442	0.0328629
1.65236	0.045437
1.6597	-0.0373754
1.66526	0.0647194
1.66827	0.0325814
1.66834	0.0458119
1.67072	0.0445839
1.67629	0.0355664
1.67781	0.0101743
1.68641	0.0661628
1.68718	-0.0064274
1.69136	0.0477484
1.69696	0.0739791
1.69883	0.0537543
1.70115	0.0141197
1.70262	0.108039
1.70622	-0.0286748
1.7097	0.0558957
1.71257	0.0188978
1.72037	-0.0343049
1.72068	0.0610909
1.72186	-0.00669608
1.72929	0.0692046
1.73461	0.0564974
1.73548	0.131223
1.73567	-0.00583223
1.73805	0.0282816
1.7419	0.0555735
1.743	-0.0183102
1.74791	0.0369102
1.75635	-0.0660763
1.75635	-0.0498101
1.75724	-0.0329406
1.76772	0.0399678
1.76818	0.130313
1.76977	0.039052
1.77368	0.0386834
1.77487	0.0631156
1.77514	0.0116192
1.77576	0.0175089
1.77716	0.00913537
1.78026	0.0849071
1.78549	0.0571551
1.78789	0.080199
1.78842	-0.00669433
1.79016	-0.0083357
1.79779	0.164815
1.80434	0.0538829
1.80766	0.0249685
1.80974	0.00600915
1.81408	0.0482276
1.82796	0.0526606
1.82994	-0.000137906
1.83671	0.148711
1.83703	0.0456432
1.8389	0.0547791
1.84035	0.0775778
1.84106	0.00516731
1.84223	0.0360124
1.84328	-0.0276482
1.84671	-0.0113071
1.84719	0.0309258
1.84958	-0.0760746
1.85234	-0.090523
1.85314	0.0612748
1.85593	-0.0307025
1.85629	0.120978
1.85827	0.138861
1.86418	0.0400346
1.86425	0.0288469
1.86511	0.0212635
1.87173	0.0287516
1.87631	-0.0454789
1.87877	0.0985368
1.88827	0.141054
1.8898	0.0712518
1.89211	0.0507894
1.89454	0.0167664
1.89462	0.121636
1.8971	0.0308392
1.90162	0.063701
1.90376	0.0890819
1.90534	0.0912466
1.9078	-0.103383
1.90855	0.0884448
1.92115	0.201063
1.92423	0.0922671
1.92425	0.0439543
1.92743	0.0396841
1.93095	0.107225
1.93365	0.115774
1.93764	0.0548152
1.94035	0.105654
1.94116	-0.0735134
1.94241	0.0590752
1.94377	0.0535826
1.94608	0.0544074
1.9499	0.0394742
1.95088	0.136473
1.9536	0.0442958
1.95678	0.0122041
1.95807	0.0577152
1.95901	0.0182799
1.95936	0.0859559
1.95965	0.0548085
1.962	0.0524059
1.96536	-0.0366477
1.96561	0.0995732
1.96805	-0.0215671
1.97134	-0.0307834
1.97389	0.0717678
2.0003	-0.0364867
2.00475	0.0633283
2.00599	0.00339722
2.00608	0.113362
2.00792	-0.00185447
2.01369	0.0431604
2.01638	0.0435386
2.01797	0.0583752
2.01942	0.01406
2.02448	0.0504439
2.02462	0.0406926
2.02465	0.00636928
2.02613	0.0392596
2.02818	0.0907191
2.03003	-0.0136853
2.03777	0.0484072
2.03811	0.0927961
2.03862	0.0386956
2.04364	-0.0359956
2.04703	-0.0295623
2.05273	0.0572429
2.05415	0.0603815
2.05452	-0.0684124
2.05927	0.11482
2.06806	0.0308357
2.07365	0.043557
2.07478	-0.0606148
2.07498	0.0395697
2.07544	0.108681
2.07652	-0.0122881
2.07813	0.154247
2.07893	-0.000704407
2.08078	0.00707977
2.08248	0.0321435
2.08629	0.0268336
2.09023	0.139915
2.09035	-0.0204074
2.09216	-0.0247879
2.09712	-0.0378004
2.09973	0.155878
2.10293	0.0353082
2.10455	0.10229
2.10762	-0.0531747
2.10914	0.0448485
2.11049	0.00126423
2.11991	0.138806
2.12046	0.116487
2.121	0.0916039
2.1218	0.0762382
2.12322	-0.0241065
2.12404	-0.0214481
2.12499	0.112541
2.12562	-0.00763334
2.12933	0.0437549
2.13677	0.0480052
2.13795	0.118905
2.14019	0.00270997
2.1419	0.025553
2.14224	0.0408915
2.14642	0.0180629
2.14885	0.0169029
2.149	0.0634782
2.16292	0.0619827
2.16595	0.0108599
2.1663	0.052575
2.16684	0.0808434
2.16691	0.036516
2.16881	0.142241
2.17236	0.0500946
2.17456	0.152969
2.17466	0.012423
2.17518	0.0576966
2.18117	0.0302875
2.18428	0.0461479
2.1844	0.00293534
2.18737	0.0454562
2.18767	-0.0544802
2.18988	0.0351469
2.19148	0.0478522
2.19818	-0.026566
2.20186	0.0779286
2.20276	0.0102069
2.20447	0.0175687
2.20521	0.0883668
2.20617	0.033475
2.20739	0.0340392
2.21318	0.101715
2.21528	0.041617
2.21636	0.00573535
2.21641	0.0823825
2.21709	0.0754393
2.2205	0.021513
2.22527	0.0522559
2.2257	-0.104541
2.23476	0.0898548
2.23523	0.0203785
2.23782	0.0192375
2.2396	-0.0392924
2.244	0.056746
2.24714	0.120796
2.24771	-0.0677686
2.24858	0.0625983
2.24925	0.0554239
2.25425	0.0506336
2.25945	0.0755415
2.26005	0.00828751
2.26982	-0.0397318
2.27149	0.0717422
2.27189	0.00289461
2.27252	0.0148111
2.27397	0.0767693
2.27598	-0.0175866
2.27887	0.089053
2.28503	0.0343779
2.28702	0.0848831
2.28997	0.0530828
2.29118	0.133683
2.29128	0.0788013
2.29472	0.0467977
2.29494	0.063696
2.2956	-0.00767628
2.30193	0.0203393
2.30293	0.0722664
2.30333	0.0766736
2.30588	-0.0260298
2.30821	0.0213403
2.30995	0.15133
2.31146	-0.0284878
2.31151	0.0850248
2.31621	0.0618131
2.32	0.0154055
2.32034	-0.0351558
2.32283	0.10423
2.32425	-0.0168493
2.32526	0.0416923
2.32584	0.0142648
2.32771	-0.0170564
2.33124	0.0681177
2.33223	0.104207
2.33245	0.0270178
2.33958	0.0939959
2.34142	0.0884181
2.35146	0.0648361
2.35262	0.0654133
2.35509	0.116614
2.35629	0.056297
2.35987	0.0661251
2.36129	-0.0115778
2.36521	0.0666883
2.36806	0.0194927
2.37147	0.00615464
2.37221	-0.0059987
2.37284	0.0376578
2.37843	0.0680734
2.37884	0.0707169
2.38177	0.0884097
2.38323	0.0366818
2.38765	0.0426554
2.38836	0.0238959
2.39061	0.0498069
2.39137	-0.0128375
2.39265	0.0462219
2.39369	-0.0892518
2.39857	0.0796788
2.40324	0.0488673
2.40534	-0.0753669
2.40793	0.0665718
2.40855	0.08123
2.41169	0.0412349
2.4182	0.0732096
2.41903	0.0382252
2.42182	0.0612277
2.4221	0.0713351
2.4239	0.0289216
2.42479	0.00853453
2.42936	0.010902
2.43182	0.0161332
2.43671	-0.015183
2.44388	-0.0469112
2.44545	0.0292406
2.44655	0.0956007
2.4477	0.0845414
2.44948	0.0373055
2.45173	0.0466284
2.45267	0.0308834
2.45574	0.167614
2.45587	0.0205372
2.45656	0.0606885
2.46228	0.0758285
2.46637	-0.0190331
2.46853	0.00227946
2.47136	0.0426268
2.47307	-0.00826419
2.47643	0.0603317
2.47671	0.0328584
2.47715	0.0413011
2.47835	0.0771319
2.48218	0.0250149
2.48554	-0.0336907
2.48681	0.0742961
2.48852	0.095833
2.4925	-0.010499
2.49272	0.034458
2.49427	0.0370719
2.49956	0.0516099
2.50048	0.0599106
2.50113	0.0542786
2.50726	-0.0577966
2.51573	0.0543232
2.52392	0.0849921
2.52786	0.0528754
2.52796	0.0678731
2.53555	0.0343533
2.53586	0.0246421
2.54255	0.0546151
2.54577	0.0446439
2.54729	0.060844
2.54959	0.0150576
2.55104	0.0229368
2.55282	-0.0447499
2.55402	0.0646373
2.55462	-0.0581474
2.5573	0.0663034
2.55925	0.00979201
2.56535	0.0724914
2.57547	0.0710671
2.57842	0.0500342
2.57976	0.0428761
2.58551	0.00186445
2.58659	0.0283505
2.58824	0.0863709
2.59399	0.102336
2.59448	-0.0256805
2.59837	0.0243886
2.59902	-0.0219192
2.60175	0.0137569
2.60309	0.0491377
2.60471	0.0181359
2.6068	-0.0307891
2.60716	0.00272053
2.60955	0.039759
2.60969	0.106806
2.61298	0.0587307
2.61431	0.0922195
2.61493	0.0273459
2.61512	0.0276142
2.61692	0.0696196
2.62031	-0.0224955
2.62797	0.0633103
2.63928	0.0651335
2.65126	0.0577388
2.65285	0.0640998
2.66073	0.0979713
2.66082	0.135048
2.66241	0.0856335
2.66372	0.0117763
2.66513	-0.0544691
2.678	0.0706764
2.67898	0.0591835
2.68014	0.0172266
2.68262	-0.0107458
2.68361	0.089689
2.68406	-0.110974
2.6913	0.134705
2.69253	0.0655266
2.6972	0.0235693
2.69722	-0.00279228
2.69751	0.0628349
2.69869	0.01215
2.70079	-0.0499194
2.70372	-0.0307478
2.70408	-0.0242025
2.70493	-0.0207376
2.70551	0.0650844
2.70941	0.0378079
2.7098	-0.00855762
2.70985	0.00894923
2.71015	-0.0211215
2.71125	0.130316
2.71305	0.00943361
2.71861	-0.0137095
2.72045	0.15894
2.72403	-0.00657403
2.72438	0.0769508
2.72621	0.0557129
2.72799	0.0230843
2.7376	-0.0314559
2.74116	0.0388497
2.74362	0.0917345
2.74439	0.109962
2.74475	0.08749
2.74746	0.0657662
2.74998	0.0146618
2.75313	0.0334786
2.75601	0.0596295
2.76597	-0.0079864
2.76792	0.0903517
2.76956	0.0786746
2.77237	0.100332
2.77455	0.133214
2.77812	-0.0189613
2.77958	0.0200627
2.78487	0.101023
2.78488	0.0922497
2.78511	0.073892
2.7924	0.0279698
2.79433	0.0330297
2.79757	0.0962216
2.80027	0.151217
2.80218	0.0226094
2.80428	-0.000717987
2.80493	-0.0214067
2.80509	-0.00401544
2.80847	0.0488997
2.81314	0.0209863
2.81424	0.0742356
2.81608	0.0753574
2.81923	-0.0256175
2.81962	0.100196
2.82225	-0.0105214
2.82699	0.169639
2.83013	0.0872287
2.83385	0.0145306
2.83466	-0.0107847
2.83589	-0.0152319
2.83638	0.0225993
2.83705	0.0495992
2.84218	-0.000707177
2.84934	0.0680708
2.851	0.00836204
2.85253	0.05628
2.85276	0.182298
2.85458	-0.0176634
2.85462	-0.0561101
2.86067	0.0883643
2.86513	0.0537615
2.87017	0.0543345
2.87152	-0.00264519
2.87225	0.0109068
2.88316	0.0485241
2.8895	0.020347
2.89035	0.102418
2.89483	-0.0224228
2.89531	0.159354
2.89699	0.00861262
2.89912	0.0477894
2.89967	0.0572293
2.90202	0.0788034
2.90308	0.029069
2.90751	-0.0356207
2.91576	-0.0286988
2.92285	-0.0175022
2.92452	0.0586774
2.93399	-0.03756
2.93979	0.0605064
2.94661	0.00585378
2.94747	0.00446546
2.9544	0.0851443
2.96106	0.113532
2.96116	0.00931784
2.96154	0.0582781
2.96278	0.0915408
2.96285	-0.0256952
2.96537	0.0675401
2.97047	0.0918071
2.97364	0.0314696
2.97587	0.0500537
2.97892	-0.0109863
2.98103	0.0830415
2.98456	-0.0410038
2.98597	0.0577812
2.99477	0.0443061
2.99482	0.0303116
2.99492	0.035259
2.99515	0.0283244
3.00412	0.0790322
3.00748	0.0717881
3.00922	0.0560932
3.00964	0.0372423
3.01036	-0.0046868
3.01359	0.0209319
3.01533	0.0205689
3.01926	0.00238193
3.02307	-0.0392921
3.02855	0.0819344
3.02994	-0.00214497
3.03006	0.0168329
3.03282	0.0284564
3.03636	-0.00916628
3.04637	0.0754427
3.05034	0.0478392
3.05441	-0.0187045
3.0561	0.0424981
3.05685	0.0924272
3.05756	0.0423406
3.05934	0.0594012
3.06883	0.0429982
3.07644	0.121344
3.07717	0.0678751
3.07753	0.0148666
3.07928	0.111035
3.08558	-0.0214052
3.09042	0.0224807
3.09564	0.0686113
3.09757	0.051571
3.10918	-0.081171
3.10931	0.0793659
3.11901	0.0733791
3.12329	0.121518
3.12519	0.0494409
3.13562	0.0552077
3.13741	0.0958584
3.13927	0.111868
3.14042	-0.0422468
3.14087	0.0409859
3.1415	0.0485051
3.14412	0.0283507
3.14821	0.166367
3.14973	0.00366522
3.15119	0.088885
3.15315	0.00685712
3.15466	0.0858309
3.15729	-0.0027552
3.16027	0.171609
3.16512	0.0556307
3.17079	-0.00112784
3.1734	0.107529
3.17498	0.0428538
3.1761	-0.0568491
3.18137	0.0972848
3.18279	0.140053
3.18282	0.0353609
3.1865	0.060229
3.18734	0.0833638
3.19134	0.162836
3.19215	0.0569189
3.19292	0.0944202
3.19395	0.0151497
3.195	0.0147805
3.19805	0.0607106
3.19808	-0.00644678
3.20105	0.0598425
3.2017	-0.00288257
3.20194	-0.0297253
3.2047	0.100896
3.20488	0.046328
3.20503	0.200146
3.20662	-0.0964829
3.20776	0.0365739
3.20862	0.0486206
3.20915	-0.00795341
3.21238	-0.012793
3.21267	0.087486
3.21275	0.0780845
3.21348	0.00214435
3.21502	0.0106631
3.21533	-0.0564805
3.2214	0.150884
3.22193	0.0489648
3.22201	0.0720289
3.23249	0.0748932
3.24068	-0.00165516
3.24367	0.0989389
3.24467	0.0462038
3.24824	0.0402061
3.25249	0.0312636
3.2532	0.064196
3.25371	0.0595255
3.25542	-0.0014273
3.25614	0.0490736
3.25861	0.0162214
3.25914	-0.0599449
3.26028	0.0255248
3.26354	-0.0018953
3.26483	0.054759
3.2695	0.117071
3.27021	0.0633411
3.27389	0.120357
3.2739	0.107346
3.27401	0.112117
3.27503	-0.0176364
3.28345	0.101621
3.28354	0.0144354
3.28372	-0.00647761
3.28815	0.0701864
3.29041	-0.00289986
3.2907	0.0451729
3.29502	0.0593763
3.30468	0.112637
3.30956	-0.0142805
3.31016	0.0797548
3.31256	-0.0202751
3.31329	0.028972
3.31439	0.0281095
3.31544	0.0165169
3.31843	0.0229461
3.32172	-0.0281286
3.32255	0.0319934
3.3317	0.0771268
3.33266	0.0481679
3.3335	0.0667804
3.33582	0.0325811
3.33652	0.0767344
3.34188	0.0675187
3.34772	-0.0395714
3.3496	0.121085
3.34971	0.0708321
3.35375	0.05674
3.35438	-0.0237207
3.35759	0.0249092
3.35949	0.0686304
3.35989	0.0327934
3.36431	0.0871263
3.36736	0.0579151
3.36823	0.0806545
3.37064	0.102269
3.37571	0.0397226
3.3834	0.157989
3.38422	-0.00724461
3.38506	0.084631
3.3857	0.0564517
3.38963	0.0538807
3.40127	0.143227
3.40225	-0.0542498
3.40389	0.057607
3.40416	0.0114935
3.4046	0.0816147
3.41258	0.0209407
3.41511	0.0688232
3.41575	0.0912448
3.41901	-0.0233947
3.42301	0.0560361
3.42886	-0.00557694
3.43074	-0.00586316
3.43712	0.0642452
3.44637	0.145212
3.45037	0.0401505
3.45356	0.0536089
3.46049	0.0462039
3.46677	0.0602871
3.47437	0.0361909
3.47493	0.0622002
3.48141	0.0293984
3.48169	0.0588894
3.48359	0.0554941
3.48537	0.0626877
3.48845	0.0513505
3.48867	0.163203
3.49398	-0.0560157
3.49427	-0.0438229
3.49724	0.0571922
3.50278	0.0794267
3.50971	0.025493
3.5189	-0.0232811
3.52423	-0.0279302
3.52426	0.0798962
3.52555	0.107957
3.52937	0.0617746
3.52938	0.0610369
3.53036	0.123183
3.53297	0.0888173
3.53299	0.087342
3.53781	0.0925585
3.54096	0.05046
3.5437	0.0452043
3.54408	0.0448641
3.54553	-0.0129483
3.54897	0.0620485
3.55149	-0.021504
3.56083	0.0204358
3.56463	0.00378361
3.56522	0.0921529
3.56578	0.0877125
3.56893	0.0547642
3.5812	0.0112846
3.58331	0.0682738
3.58347	0.0633548
3.58478	0.032519
3.59136	0.145528
3.59487	0.0684818
3.59578	0.099115
3.59643	-0.0207582
3.60174	0.016317
3.6044	0.0675262
3.6054	0.124232
3.60738	-0.00101487
3.60839	0.0721169
3.60926	0.241013
3.61	0.0343863
3.61099	0.105671
3.61326	0.0678496
3.61559	0.0540509
3.61925	0.00303577
3.62025	0.0250439
3.62267	0.0440335
3.62291	0.0580827
3.62331	-0.0364912
3.62743	0.0800499
3.63277	0.0799724
3.6366	0.00285537
3.63761	0.0663935
3.64204	0.0511486
3.64689	0.0491377
3.65015	0.089574
3.65029	0.162021
3.65204	0.0848464
3.65337	0.00642265
3.65499	0.0702374
3.65607	0.0534551
3.65707	0.0386743
3.65962	0.00686124
3.66385	0.114149
3.66418	-0.041678
3.66823	0.0852472
3.68022	0.154091
3.68803	-0.00112997
3.70095	0.05554
3.70168	0.0590296
3.70337	0.0465091
3.70365	0.0493745
3.70543	0.151472
3.71116	-0.0321504
3.71848	0.0578221
3.72312	0.0736316
3.72587	0.0630389
3.73262	-0.0280739
3.74024	-0.0421242
3.7426	-0.0384599
3.74317	0.154164
3.74431	0.0921951
3.74458	0.0611803
3.74962	0.0684584
3.74974	0.0215571
3.75273	0.0824334
3.75503	0.139821
3.7578	0.0300115
3.76565	0.0772695
3.76877	0.0678669
3.77042	0.0922014
3.77547	0.00922297
3.78739	0.121132
3.78863	-0.0376916
3.79821	0.0635126
3.80151	0.0747875
3.80247	0.045606
3.80262	0.127533
3.8067	0.0323712
3.80804	0.105052
3.80879	0.112211
3.81377	0.159106
3.81442	-0.00118555
3.8185	0.00743052
3.82139	0.0439023
3.82173	0.0843667
3.82218	0.190761
3.82944	0.0786513
3.83598	0.00848726
3.83769	0.0761496
3.83849	0.0499659
3.83995	-0.10373
3.8425	0.0609989
3.84296	-0.0370757
3.84362	0.00417712
3.84496	0.0552591
3.84586	0.0771014
3.84733	0.13075
3.85486	0.134397
3.85672	0.0617076
3.8648	-0.0122818
3.86618	0.0851679
3.86796	0.103992
3.86899	0.0359929
3.86981	0.0578124
3.87628	0.0643298
3.8773	0.0462614
3.88601	0.0325623
3.88913	0.146222
3.88933	0.188
3.89676	0.117975
3.89731	0.135326
3.89831	0.0837997
3.90171	0.119763
3.91698	0.0852411
3.92112	0.0300891
3.92843	-0.0693102
3.92866	0.0144601
3.93388	-0.0246253
3.94932	0.0584354
3.9543	0.144423
3.9588	0.0849885
3.96053	0.0624936
3.97224	0.0310023
3.98289	0.04959
3.98368	0.112627
3.98842	0.0766128
3.99606	-0.0406113
4.00124	0.0715769
4.01736	0.101089
4.02289	0.0616121
4.02477	0.0699155
4.02522	-0.0619648
4.02526	0.117786
4.02535	-0.0473717
4.0255	0.0553066
4.03472	0.0363654
4.04183	0.105183
4.0486	0.0383989
4.05731	0.16187
4.06855	0.0462981
4.06948	0.0912809
4.07125	-0.0141424
4.08474	-0.0180076
4.0868	0.0174242
4.08918	1.25952e-06
4.0946	0.0593644
4.09533	0.084936
4.09846	0.108163
4.09956	0.0461736
4.10002	0.0193465
4.1056	0.00774708
4.10747	0.0706574
4.11043	0.0188874
4.11798	0.129891
4.12526	0.0735938
4.12573	0.0695601
4.12634	0.0614244
4.12875	0.081309
4.1312	0.0641715
4.1378	0.159136
4.13981	0.118455
4.14061	-0.00302756
4.15254	0.0381543
4.15458	0.0506208
4.15576	0.0433355
4.1608	-0.0594191
4.16128	0.0228899
4.16555	0.0793332
4.17274	0.0304091
4.1791	0.0731776
4.19967	0.0697925
4.20018	0.0983501
4.20489	0.108691
4.20773	0.068856
4.21277	0.0797575
4.21726	0.046219
4.22476	0.0384982
4.22747	-0.0166529
4.23144	0.0609324
4.23763	0.118823
4.24032	0.0662747
4.24269	-0.0772147
4.24801	0.0935852
4.25094	0.0769537
4.25222	0.0463455
4.25353	0.0786968
4.26401	0.0970946
4.26643	0.0631145
4.26796	0.0761459
4.27225	0.00477772
4.2726	0.0767428
4.28354	0.0141429
4.28355	0.0105528
4.29691	0.00340156
4.30393	0.0825962
4.30489	0.0464705
4.31192	0.106261
4.3139	0.0913097
4.31848	0.0693778
4.32209	0.000899029
4.3245	0.0824976
4.32678	0.0635126
4.3271	0.0252071
4.33255	0.0569922
4.33283	0.060541
4.33417	-0.00875476
4.34463	0.0112557
4.34894	0.0527074
4.35932	0.0416095
4.36762	0.08175
4.36897	0.173421
4.37557	0.0122374
4.37856	0.063653
4.38415	0.170059
4.38695	0.0741551
4.38892	0.105134
4.38908	0.130516
4.39152	0.0563766
4.39275	0.100384
4.39393	0.0718313
4.39412	-0.0584041
4.39609	0.0839549
4.39707	-0.0194741
4.40079	0.028438
4.40159	-0.0284228
4.40257	0.0282451
4.40366	0.0833354
4.40446	0.0559178
4.40702	0.0745341
4.42254	0.0684317
4.42785	0.0587633
4.43531	0.00492777
4.44304	0.0241931
4.44646	0.0518112
4.45085	0.0238687
4.45503	0.0974721
4.46598	0.0719377
4.46995	0.063629
4.4757	0.0705005
4.478	0.0694418
4.48623	-0.0194294
4.49338	0.111314
4.49855	0.0610032
4.50077	0.0904171
4.50157	0.11008
4.50662	-0.019204
4.50819	0.174595
4.51059	0.0153432
4.51243	0.0666219
4.51442	0.114083
4.51476	0.0677791
4.51572	0.0445016
4.51927	0.0756343
4.52051	0.00801103
4.52648	-0.0406253
4.52729	0.0919019
4.52829	0.0685136
4.53319	0.0598883
4.53473	0.1034
4.5351	0.1215
4.53631	0.157869
4.53944	0.0869383
4.54073	0.0456768
4.55456	-0.00832087
4.55799	0.0921847
4.56164	-0.00989816
4.5617	0.0407242
4.56359	0.0584669
4.56878	0.122028
4.56902	-0.0489679
4.56937	0.036679
4.57469	0.0603524
4.57741	0.0076321
4.58152	0.0561233
4.58371	0.0381186
4.58474	-0.034009
4.58616	0.0577617
4.59184	0.0742327
4.59192	0.0810282
4.5932	0.0744816
4.6114	-0.0282598
4.61153	0.159919
4.61379	0.0698683
4.61594	-0.0427487
4.62708	0.0211418
4.63111	0.0660631
4.63971	0.0229983
4.65034	0.0994731
4.65121	0.016876
4.65387	0.114066
4.65661	0.0902078
4.65831	0.0798786
4.6586	0.0584213
4.67009	0.144513
4.67131	-0.0213851
4.67272	0.0927202
4.67487	0.0980421
4.68692	-0.0108565
4.68804	0.0491777
4.69018	0.0477744
4.69507	0.145283
4.69754	-0.0383745
4.69893	0.0287461
4.69975	0.0251702
4.69986	0.115095
4.70012	0.0442574
4.70348	0.0891024
4.70383	0.0389707
4.70504	0.0761182
4.71529	0.065071
4.71739	-0.00333232
4.71898	0.117611
4.71901	0.0705196
4.7282	0.0284092
4.72842	-0.0349033
4.73297	0.0824892
4.73797	0.0859606
4.7396	0.0911317
4.74192	0.00354702
4.74265	0.0230883
4.74672	0.0633024
4.7468	0.152469
4.75217	0.0415984
4.75484	0.0658085
4.75572	0.0795777
4.76446	0.0646796
4.7713	0.017679
4.77599	0.0813077
4.77918	0.0315072
4.77954	0.201222
4.79297	0.0395869
4.7932	0.222856
4.79516	0.103439
4.80483	-0.000480991
4.80546	0.0613872
4.81249	0.0513776
4.82046	0.0973475
4.82331	0.133653
4.82346	0.0429579
4.82418	0.0693244
4.8255	0.102175
4.82698	0.0837031
4.82882	0.0606524
4.82991	0.0882171
4.83014	0.0572001
4.83413	0.0285632
4.84026	0.0479415
4.84111	-0.0305599
4.84333	0.0477449
4.84459	0.132213
4.85382	0.0730578
4.85444	-0.0299212
4.85635	0.11629
4.85976	0.0295748
4.86939	0.112643
4.87654	0.0173074
4.87669	0.137665
4.88225	0.0541686
4.88494	0.00323376
4.88528	0.0450541
4.89172	0.0695448
4.89259	-0.000108824
4.90792	0.0329731
4.91165	-0.0483667
4.91389	0.115025
4.92535	0.0884156
4.94014	0.110294
4.94298	-0.000465411
4.94464	-0.0234568
4.95965	0.0734558
4.96371	-0.0128983
4.96605	0.0498718
4.9707	0.158134
4.97552	0.108413
4.97997	0.0024362
4.99323	0.0583041
4.99763	0.0538303
4.99906	-0.0442674
4.99921	-0.0155299
5.01343	0.0707271
5.0257	0.0970758
5.03219	0.0354361
5.03575	0.0266165
5.04309	0.201752
5.04374	0.0431272
5.05414	0.0962502
5.05578	0.0167889
5.06207	0.0498701
5.07391	0.211928
5.08748	0.112742
5.09691	0.102104
5.09857	9.99634e-05
5.09941	0.0737128
5.10399	0.0890162
5.10937	0.0946631
5.11031	0.0367255
5.12806	0.043428
5.12912	0.0703062
5.13002	0.0889475
5.13026	0.0875993
5.13105	0.0182705
5.13411	0.11167
5.14011	0.0411681
5.14874	0.158365
5.14921	0.000541925
5.15345	-0.0400081
5.15783	-0.00855915
5.16654	0.0552724
5.16905	0.0222846
5.17016	0.13379
5.17697	0.185226
5.18428	0.0358765
5.19537	0.0281751
5.2111	0.0111682
5.22652	-0.0615549
5.23132	0.0702791
5.23436	0.0769767
5.23447	0.0957661
5.23674	0.0575322
5.25239	-0.083575
5.26593	0.161707
5.26822	0.0520034
5.26912	0.0848489
5.27161	0.0500989
5.28572	0.108152
5.28651	0.0151195
5.28828	0.00313786
5.29557	0.0725087
5.29799	0.0859093
5.31771	0.0147876
5.32291	0.124453
5.32673	0.0418795
5.34455	0.13256
5.34485	0.065033
5.35044	0.0681752
5.35444	0.0921145
5.36005	0.158212
5.37557	0.174252
5.38804	0.00464979
5.38852	-0.012185
5.41363	0.0452101
5.41465	0.0808806
5.41678	0.158203
5.42254	0.0125867
5.42267	0.173705
5.423	0.0947118
5.42386	0.0676579
5.42416	0.0468094
5.43508	0.0492828
5.43687	-0.0386271
5.4372	0.136335
5.4379	0.171036
5.43809	0.0981364
5.4467	0.0561937
5.45791	0.0274474
5.45969	0.0899281
5.46518	0.109604
5.46552	-0.0225177
5.46598	0.1123
5.46715	0.0688162
5.47587	0.0189895
5.48799	0.154234
5.48826	0.0958343
5.48904	0.0485733
5.49765	0.190538
5.49803	-0.00700822
5.50113	0.0729476
5.50696	0.14016
5.51238	0.056597
5.54004	0.0785096
5.54201	0.0499216
5.54452	0.0896536
5.54513	0.0156378
5.54953	0.111496
5.55554	0.0661763
5.55792	0.0142472
5.56548	0.14631
5.56575	0.109618
5.5765	0.00955012
5.57994	0.0801148
5.58306	0.0870387
5.58413	0.0483469
5.58616	0.0174912
5.59689	0.108093
5.60015	0.0500723
5.60069	0.0852267
5.62117	0.110345
5.62846	0.0974065
5.6365	0.266575
5.63754	0.0736517
5.6425	-0.0405098
5.65122	-0.0160979
5.65131	-0.0210044
5.65379	0.104131
5.6612	0.00120909
5.6638	0.0627314
5.67245	-0.0359432
5.67714	0.0337196
5.67814	0.0798301
5.68876	0.0797868
5.70001	0.0476656
5.70034	0.0284594
5.70525	0.0123759
5.71603	0.033624
5.7173	0.0824982
5.72059	0.0727953
5.72695	0.0510552
5.73314	0.0430204
5.73321	0.12017
5.7374	0.0767538
5.73935	0.204621
5.74218	0.0408641
5.74449	0.127989
5.75256	0.0393114
5.75329	0.0973928
5.75777	0.00804183
5.75815	0.0569451
5.75898	-0.0273262
5.76331	0.100973
5.76862	0.0234281
5.77042	-0.0698736
5.77659	0.118858
5.78426	0.0170601
5.78607	-0.00695871
5.80167	0.0496807
5.80191	0.0447793
5.81558	0.108912
5.82758	0.0836354
5.85769	0.0778294
5.86534	0.133031
5.86623	0.106837
5.86641	0.0353779
5.87059	0.000486854
5.87996	-0.00955999
5.88011	-0.0505243
5.88082	0.0178837
5.88671	-0.0202155
5.88688	0.0775173
5.89145	0.02347
5.903	0.0799597
5.90346	-0.0394432
5.9067	0.122701
5.91394	-0.0230066
5.91574	0.101367
5.92364	0.117299
5.92418	-0.0668581
5.93096	0.0236079
5.94234	0.0834541
5.94359	0.02903
5.94452	0.0279449
5.94592	0.0139072
5.95917	0.0807595
5.96845	0.160667
5.97004	-0.0410455
5.97213	0.153035
5.97381	0.0356841
5.97641	0.0946925
5.97655	0.0453093
5.98043	0.0397299
5.98128	0.169505
5.98134	0.0290052
5.98617	0.0913636
5.99015	0.0252275
5.99745	0.085218
5.99885	-0.0512295
6.00636	0.195139
6.00677	0.118093
6.03318	0.070434
6.04202	0.0182329
6.04849	0.113182
6.05147	-0.0503125
6.0531	0.0801946
6.06065	0.100695
6.06201	0.0910381
6.06278	0.0158825
6.0649	0.0321556
6.06505	0.0997062
6.06751	-0.00882202
6.07425	-0.00567182
6.08418	0.0683292
6.08469	0.0951647
6.0882	0.0472044
6.08998	0.15953
6.09004	0.103386
6.09317	0.138256
6.09695	0.161101
6.09898	-0.0311259
6.10865	0.121099
6.11093	0.0407237
6.11156	-0.00529532
6.11582	0.227468
6.12894	0.0803369
6.14243	0.0987092
6.15484	0.0756108
6.16577	0.176543
6.17905	0.00900229
6.192	0.124999
6.19571	0.128168
6.20811	0.0432021
6.21069	0.0189028
6.22511	0.0703473
6.23038	0.0161007
6.24712	0.13617
6.24789	0.135277
6.2499	0.0991873
6.25469	0.0817665
6.26256	0.0493145
6.26421	0.143476
6.26788	-0.00834
6.27658	0.0649795
6.29335	0.126105
6.29572	0.0557466
6.29593	0.00870829
6.29723	0.0874086
6.29853	0.0509992
6.30208	0.0442175
6.32178	0.0205432
6.32387	0.114519
6.34546	0.0151115
6.3525	0.14279
6.35747	-0.0454445
6.35802	0.0674847
6.371	0.00774762
6.37319	0.162379
6.37839	0.0854155
6.3804	0.159103
6.38403	0.0859157
6.38872	0.0308391
6.39958	-0.0159579
6.4232	0.116795
6.42472	0.0485861
6.42562	0.0137081
6.44551	0.167618
6.45542	0.0102535
6.46738	-0.028803
6.47386	0.218577
6.48748	0.0889925
6.49964	0.0600338
6.50916	0.0339462
6.52674	-0.013797
6.53968	0.105531
6.54828	0.0496091
6.55223	0.0409054
6.5531	0.0960963
6.56152	0.0956651
6.56166	-0.00203082
6.56863	0.0952854
6.57036	-0.0217819
6.57102	0.0794672
6.57611	0.00299728
6.58692	0.0570096
6.5872	0.0162562
6.59031	0.0563317
6.59805	0.0286519
6.60374	0.12182
6.60378	0.0534583
6.60562	-0.037145
6.60911	0.0420508
6.6155	0.0890534
6.62232	0.0600093
6.6276	0.140329
6.6365	-0.0310516
6.64722	0.098355
6.6475	-0.011165
6.65622	0.0866839
6.66041	0.0219719
6.66607	0.159706
6.66812	0.0510919
6.67517	-0.0165256
6.67845	0.01635
6.68079	0.07435
6.68762	0.128899
6.68843	0.0799725
6.70557	0.0407089
6.70646	0.0332655
6.71953	0.0185355
6.72014	0.0355444
6.72065	0.0743704
6.72526	0.12295
6.73629	0.126703
6.74613	-0.0252168
6.75396	0.0872927
6.75605	0.119229
6.76742	0.0214854
6.7805	-0.0786917
6.78211	0.134787
6.7876	0.110371
6.79129	0.160834
6.80756	0.0675317
6.81616	0.0124192
6.818	0.116092
6.81967	0.136287
6.82044	0.0146135
6.82259	0.11796
6.82599	0.16568
6.82607	0.092208
6.84083	0.115452
6.84944	0.0779889
6.85911	0.0924239
6.85968	0.0389556
6.86587	-0.0148968
6.86861	0.0961783
6.87842	0.0606968
6.87955	0.00255168
6.88334	0.0401569
6.88599	-0.0133798
6.88731	0.0481375
6.90366	0.124609
6.90628	0.0765364
6.90725	0.0722286
6.9188	0.0806804
6.94213	-0.0378068
6.96548	0.131643
6.9665	0.0330763
6.97704	0.0437332
6.99636	-0.01859
7.01084	0.0150417
7.01429	-0.0180882
7.01688	0.0639246
7.0185	0.133945
7.02315	0.138972
7.03449	0.0975266
7.04126	0.111731
7.05075	-0.0487581
7.05381	0.121565
7.06048	0.0522987
7.06142	0.0930229
7.07344	0.108473
7.07625	0.0256798
7.08471	0.00669843
7.1022	0.054363
7.10359	-0.0431011
7.11556	-0.042998
7.12519	0.0734795
7.13306	0.165873
7.14726	0.100567
7.14812	-0.00154057
7.15469	0.0312928
7.16407	0.0464062
7.17444	0.0674791
7.18295	0.0474663
7.18424	0.0236563
7.18665	0.177311
7.1905	-0.039913
7.19341	0.213738
7.19859	0.0447083
7.19864	0.107412
7.20066	0.0607618
7.21007	0.0336423
7.21318	0.117375
7.21536	0.0180033
7.21883	0.0564776
7.23469	0.0884415
7.24125	0.0146567
7.24556	0.104768
7.26703	0.120423
7.26937	0.127416
7.27003	0.0816577
7.27114	0.0257837
7.27262	0.135609
7.2825	0.0803568
7.29038	0.0101344
7.2934	0.0978287
7.29682	0.0744096
7.30671	0.0504458
7.31542	-0.078224
7.32237	0.0740173
7.32612	0.173009
7.32717	0.0195723
7.32827	0.122285
7.32968	0.0862568
7.34225	0.161392
7.34381	0.0548212
7.37348	0.116573
7.37716	0.11942
7.40921	0.08308
7.41806	0.0880419
7.42329	0.106054
7.43058	-0.0265778
7.43635	0.0394704
7.4535	0.0705026
7.45498	0.107687
7.47363	0.114811
7.47463	0.0509005
7.48399	0.0701622
7.48825	0.0550775
7.49047	-0.0329617
7.49863	0.0606459
7.50541	-0.0272075
7.51535	0.0669377
7.52741	0.11013
7.52891	0.0469034
7.53143	-0.0553752
7.53218	0.0569502
7.53652	0.0820605
7.53672	0.0614636
7.53792	0.132641
7.54624	0.188822
7.56019	0.0209606
7.56279	0.138894
7.57252	0.13852
7.58734	0.0329139
7.58859	0.0997971
7.6	0.0942512
7.60047	-0.0289113
7.60306	0.0596407
7.60737	-0.0403841
7.60906	0.0795038
7.6114	-0.0165699
7.63116	0.171964
7.63286	0.0894977
7.64317	0.108833
7.65245	0.164007
7.66355	0.124267
7.67504	0.0802812
7.68345	0.0817831
7.69324	0.0927555
7.6959	0.106941
7.71866	0.12965
7.71908	-0.0316115
7.72225	-0.0372702
7.72452	0.144632
7.72458	0.117589
7.7261	0.129087
7.72945	0.030339
7.73489	0.091874
7.74903	-0.0196688
7.78089	0.0752758
7.78132	0.0896656
7.78181	0.121496
7.78986	0.0291013
7.81741	0.0266747
7.83567	0.0191905
7.83842	0.230052
7.84399	0.0433065
7.85167	0.114724
7.86248	0.113857
7.86694	0.14996
7.87322	0.126726
7.88665	0.0307721
7.8945	0.0782469
7.89554	0.0813798
7.89856	0.00294028
7.90022	0.0739144
7.90101	0.0512391
7.90682	0.0325829
7.90904	0.0460098
7.91448	0.0379257
7.91676	0.085237
7.92925	0.0591748
7.93002	0.0588821
7.94261	0.0946111
7.94279	-0.0317342
7.95897	0.184188
7.96269	0.104906
7.96433	0.0603476
7.96444	0.0406431
7.98724	-0.0099144
8.00119	0.11731
8.00474	0.098484
8.00889	-0.00292417
8.0236	0.0888469
8.02749	0.0470183
8.02947	0.160257
8.03411	0.0759211
8.044	0.0466427
8.05263	0.136532
8.05308	0.0253797
8.05401	0.0421224
8.05765	0.0355553
8.0585	0.0300163
8.06336	0.00647967
8.06924	0.135114
8.07717	0.109006
8.07911	0.104792
8.08102	0.119699
8.08512	0.118698
8.08884	0.0672721
8.09125	0.04337
8.09744	0.110968
8.10018	0.109777
8.10063	-0.0436107
8.10417	0.12093
8.1152	0.0817461
8.1233	0.102679
8.12434	0.0514961
8.12474	0.0432827
8.12707	-0.0750389
8.13604	0.267595
8.13787	0.00649656
8.13811	0.113898
8.14005	0.106188
8.14308	0.0553683
8.1602	0.126148
8.16527	0.0506004
8.17773	0.076594
8.19804	0.0727186
8.19895	0.0673284
8.20533	0.0797433
8.22639	0.0700654
8.23678	0.0697812
8.24279	0.185866
8.26852	0.0893558
8.26886	0.116628
8.27154	0.0285104
8.27343	0.0574759
8.27896	0.0674813
8.28164	0.121549
8.293	0.069948
8.29498	0.0923743
8.29878	0.0378455
8.30738	0.121605
8.31795	0.0959995
8.31852	0.137051
8.33189	0.0332469
8.33564	0.137327
8.3473	0.00198995
8.3474	0.0435106
8.34785	0.0974451
8.39746	0.150042
8.40539	0.0497093
8.42896	0.0998001
8.4369	0.0596561
8.44102	0.0196941
8.45375	0.0459866
8.45649	0.0371214
8.46801	0.128342
8.47197	0.117549
8.47279	-0.067827
8.47514	0.10035
8.47767	0.0260168
8.48245	0.0689634
8.50589	0.159732
8.50831	0.100603
8.51039	0.0394601
8.52342	0.109291
8.52682	0.0419496
8.53176	0.0912234
8.5331	0.0904787
8.53841	0.0594065
8.54426	0.111727
8.56023	0.194195
8.56637	-0.0577955
8.57101	0.200574
8.57402	0.0563527
8.57653	-0.0357324
8.58534	-0.040878
8.58762	0.117286
8.59423	-0.00818356
8.62909	0.167456
8.64905	0.1456
8.65108	0.0862553
8.6524	0.00173482
8.65493	0.0294503
8.65691	0.0929369
8.66175	0.0900397
8.66348	0.078777
8.67588	0.0286046
8.6776	0.0684912
8.68492	0.139843
8.68754	0.0325211
8.69386	0.0454437
8.70803	0.115553
8.70883	0.0552009
8.71039	0.00772801
8.71383	0.182349
8.72765	0.168652
8.74046	0.131063
8.74147	0.091957
8.75499	0.047027
8.75848	0.0556304
8.76269	0.234564
8.7632	0.13444
8.78103	0.194523
8.78459	0.0999383
8.80278	0.040112
8.80929	0.072562
8.81156	0.10435
8.81754	0.0971752
8.82101	0.102419
8.82347	0.092534
8.82961	0.0972672
8.84072	0.0082512
8.84078	0.131421
8.84321	0.126485
8.8579	0.130431
8.85997	0.0933834
8.86071	0.0563147
8.87296	0.0638894
8.87561	0.0396956
8.8794	0.0959292
8.88077	-0.00928738
8.89069	0.155943
8.89293	-0.0467733
8.89678	0.0395934
8.90016	0.104833
8.90221	0.0737434
8.90532	0.0848232
8.91461	-0.0133084
8.92285	0.0272584
8.93314	0.119824
8.94406	-0.0338647
8.95169	0.159229
8.95459	0.120913
8.95529	0.203003
8.96001	-0.0155291
8.97205	0.0849459
8.97533	0.0572371
8.98115	0.0348262
8.9816	0.103121
8.98292	0.148477
8.98795	0.0304661
8.99095	0.0404147
8.99257	0.044531
8.99277	0.0522365
9.00705	0.0580927
9.00904	0.0818618
9.00909	0.0698817
9.00991	0.0899065
9.01111	0.0766649
9.01171	0.0338102
9.02411	0.114903
9.03882	0.125516
9.04466	0.0509335
9.04494	0.017963
9.07033	-0.00507696
9.07411	0.125088
9.08385	0.0808317
9.09356	0.136528
9.09527	0.0909316
9.09657	0.0602391
9.09798	0.131402
9.1317	0.140179
9.14203	0.105395
9.14525	0.0760037
9.15911	0.00523664
9.16917	0.0441339
9.17065	0.0401591
9.17594	0.0596639
9.18059	0.108683
9.18207	0.0600848
9.18217	0.0552613
9.19232	0.0706019
9.20508	0.20071
9.20592	0.059711
9.21694	0.0270905
9.221	0.110326
9.22398	0.114569
9.22432	0.125734
9.22932	0.0700665
9.2523	0.057393
9.25829	-0.0578352
9.25889	0.140937
9.26474	0.0644165
9.28205	0.0838211
9.29455	0.0200135
9.3085	0.113966
9.31061	0.0963827
9.31487	0.131483
9.34672	0.173938
9.34947	0.0303468
9.35193	0.0437492
9.36056	0.00924915
9.37679	0.104504
9.37722	0.119586
9.3826	0.134295
9.39217	0.175361
9.39474	0.106825
9.39732	0.0636146
9.40223	0.0625163
9.40425	0.0306726
9.41758	0.126095
9.46734	0.126791
9.47741	0.0520154
9.48054	0.0974595
[truncated: 364 more rows]

## Sheet: Rat13
DeltaR2*	Concentration	DeltaR2* mean	Concentration mean	Concnetration STD
0.0687731	0.0430844	0.578252	0.0209721	0.0282534
0.154691	0.0133548	1.03242	0.0224817	0.0289416
0.204994	0.0284151	1.38786	0.0176368	0.0315416
0.210191	-0.00646061	1.80892	0.0215029	0.0313533
0.241673	0.0454223	2.36799	0.0152736	0.0367364
0.246586	0.0104852	4.00717	0.0197016	0.0218599
0.254784	-0.00162758
0.274676	0.102173
0.290683	0.0241268
0.291265	0.0189279
0.296704	-0.0206514
0.329873	-0.0235487
0.331386	0.0198708
0.33373	-0.00103781
0.360547	0.0412843
0.361511	0.0288216
0.383364	0.0168063
0.401825	0.102904
0.412463	-0.0105672
0.432432	0.015061
0.446038	0.00543304
0.446082	0.0137371
0.447474	-0.00392917
0.449159	0.042212
0.452943	0.0226926
0.455547	-0.0183841
0.463184	-0.0316548
0.485522	0.0315202
0.48593	0.0349065
0.487438	0.038668
0.490203	-0.0123131
0.4976	0.0102075
0.498849	0.00556878
0.504281	-0.00664933
0.509476	0.0114905
0.511462	0.0127545
0.522588	-0.0206504
0.531085	0.0376177
0.533896	0.000506686
0.54848	-0.00404747
0.549314	0.0463161
0.555623	0.00310534
0.559331	0.000304153
0.560119	0.0212025
0.572795	0.0213885
0.585685	-0.00598527
0.587329	0.0390315
0.588539	-0.0209101
0.594036	-0.0156647
0.608262	0.0297144
0.615147	0.00816298
0.620592	0.0416666
0.62392	0.0187167
0.630138	0.0270194
0.633882	-0.00231642
0.633951	0.0422175
0.636574	0.0510643
0.642265	-0.000926962
0.643207	0.0474472
0.644574	-0.00457717
0.653669	-0.0274646
0.663484	0.00822303
0.672719	0.0250988
0.677998	0.0868406
0.67816	0.00265775
0.682756	0.0441288
0.682851	0.0328172
0.69597	0.0938212
0.696731	-0.0103276
0.707066	0.00938482
0.70875	0.030441
0.710473	0.0196932
0.717744	0.0546473
0.724083	0.00885817
0.726499	0.0264233
0.728651	0.0138929
0.730764	-0.0119656
0.737967	0.0352865
0.738108	0.0326328
0.742196	0.0473209
0.747875	0.0564585
0.752696	0.0679076
0.753526	0.0122758
0.761207	0.0201416
0.761501	0.031879
0.763793	0.0610063
0.780799	-0.0122399
0.784935	-0.00138483
0.799532	0.0562357
0.807789	0.0274523
0.811736	0.0785416
0.813308	0.0400778
0.815746	0.0288151
0.821049	0.00241159
0.824113	0.00407475
0.83454	0.0542187
0.835752	0.00536803
0.842032	-0.0175039
0.849946	0.070524
0.852013	0.025034
0.855581	0.040945
0.859278	-0.0364222
0.861516	0.0353993
0.864355	-0.00721793
0.867325	0.0318854
0.868591	-0.006127
0.874912	0.066496
0.879876	0.0244476
0.884508	0.0371229
0.890593	-0.00299863
0.89264	0.0404149
0.897851	0.0126779
0.902125	-0.00282373
0.910584	0.033884
0.910794	0.0553615
0.916059	0.0116961
0.91985	0.0022795
0.927668	-0.00913138
0.928555	0.055706
0.929303	-0.00200873
0.930983	-0.0220272
0.930986	0.0261472
0.931973	0.00637292
0.938438	0.0704018
0.94654	-0.00394497
0.947292	0.0248651
0.947738	-0.0123486
0.950103	0.0270177
0.956864	0.0105233
0.961004	-0.000467062
0.968799	0.0203894
0.970171	0.0540664
0.976382	0.011262
0.981279	0.0438726
0.981911	0.00400937
0.983754	0.0579218
0.98452	-0.0224606
0.986545	0.0383706
0.987124	0.0589228
0.992162	-0.0133557
0.992936	-0.00142389
1.00451	0.024291
1.01241	-0.016494
1.01451	0.0446309
1.01804	0.107241
1.0207	0.0306718
1.02154	-0.000296952
1.02266	0.0543601
1.0297	0.00974962
1.03189	0.0887763
1.03425	0.0207172
1.03731	0.0372714
1.03797	0.0850196
1.04361	0.00322151
1.0465	0.00986456
1.05025	0.0246485
1.05042	0.00979814
1.05098	-0.0158425
1.05365	0.0741588
1.05501	0.00941615
1.05611	0.0119533
1.06115	0.000468903
1.06124	-0.0101012
1.06241	0.00619686
1.06263	0.0644735
1.06701	-0.0251781
1.0682	0.0400249
1.09309	0.067835
1.09337	0.0207772
1.09435	0.0495813
1.1092	-0.00622886
1.11147	0.0292345
1.1176	-0.0271203
1.11862	-0.0299242
1.12245	0.0172627
1.13347	0.0290357
1.13413	0.0375399
1.13941	-0.030407
1.13972	-0.00983275
1.13973	0.0600585
1.14051	0.0289273
1.14753	0.0397949
1.15079	-0.00485796
1.15647	0.0273843
1.16063	0.042298
1.16261	0.0388695
1.17634	0.0530289
1.17697	0.0301466
1.17763	0.0312375
1.17909	0.0340162
1.18198	0.0328257
1.18217	0.00949921
1.18393	0.0673531
1.18724	0.0149668
1.18886	0.0380256
1.19479	0.0338571
1.19504	-0.00394968
1.19536	0.0260457
1.19572	0.0529941
1.19778	-0.000851931
1.20022	-0.0166659
1.20297	0.0597392
1.20425	-0.0386951
1.21018	-0.0204441
1.21522	-0.0112761
1.21685	0.0627761
1.21786	0.0272938
1.21863	0.0359028
1.21985	0.0480581
1.22151	0.0224611
1.22442	-0.00555687
1.23118	0.0385658
1.2409	0.00335971
1.24609	-0.0179139
1.25443	0.0914958
1.25798	0.0552508
1.2627	0.0177524
1.26378	-0.0114622
1.26383	-0.0196041
1.2677	0.0154572
1.27314	-0.0122261
1.27347	0.0576197
1.27535	0.0294955
1.27545	0.0552711
1.27617	-0.00384996
1.27674	0.0287234
1.28142	0.0551273
1.28236	-0.0416374
1.28849	-0.0097879
1.29848	-0.00831629
1.30032	-0.00153185
1.30197	0.0192772
1.30306	-0.0214524
1.30399	0.0367044
1.30486	-0.0359279
1.30745	-0.0474687
1.30836	0.0133087
1.31447	0.00511283
1.31574	0.0198974
1.32789	-0.00326892
1.32803	-0.00766149
1.32921	0.0372955
1.33831	-0.0170226
1.34256	0.0221043
1.34952	0.0165585
1.35225	0.0134182
1.35362	0.0381691
1.36503	0.0168972
1.36751	0.0841699
1.36875	0.0129469
1.37275	0.0136193
1.37647	0.042729
1.38578	0.031588
1.38836	-0.0387981
1.3962	-0.026164
1.39948	-0.053433
1.40456	0.0379868
1.41395	0.000594822
1.4218	0.00458661
1.42443	0.0305967
1.43747	0.0414873
1.44481	0.0183109
1.45268	0.043863
1.45454	0.0279093
1.45676	0.0101569
1.4616	0.0488087
1.46421	0.0324524
1.46486	0.102531
1.46657	0.00768075
1.47329	0.0284276
1.48173	0.0660337
1.48354	0.0509409
1.48608	0.0465747
1.50796	-0.0298817
1.50888	-0.010939
1.51076	0.0102194
1.51207	0.00565651
1.51377	-0.0204361
1.5145	0.0379481
1.52355	0.054214
1.52657	0.0131608
1.53113	-0.00212207
1.53326	0.0347378
1.53854	-0.0189309
1.53981	0.0174182
1.54015	0.0160238
1.54603	0.0427926
1.54876	0.0109714
1.55041	0.0365871
1.5587	0.0125166
1.56013	0.0303571
1.56439	0.0139182
1.5655	0.0238381
1.57277	0.0769865
1.57622	0.0898826
1.57725	0.0242669
1.57931	-0.0186544
1.58039	0.02076
1.58162	0.0371394
1.58687	-0.00166942
1.58838	0.00322054
1.59508	0.0102114
1.61064	0.0190575
1.62642	0.037939
1.62676	0.0762105
1.62852	0.0607171
1.63203	0.00895172
1.63352	0.0460696
1.63636	-0.00502905
1.64198	-0.00477453
1.64561	0.0399452
1.64791	-0.0225508
1.65351	0.0486949
1.65799	0.0278072
1.65926	0.0517458
1.6609	0.0220402
1.66631	0.0463934
1.67094	0.0375797
1.67681	0.0504888
1.67781	0.036622
1.67788	-0.0467146
1.67847	0.0314948
1.6798	0.0242075
1.6805	0.00884023
1.6896	0.043829
1.70064	0.058032
1.70699	0.0344088
1.71005	-0.0364188
1.71106	0.0449867
1.71114	0.0386614
1.71353	0.0107326
1.7161	-0.011386
1.7208	0.063125
1.72223	0.00480817
1.72696	0.022841
1.72913	-0.000427398
1.73419	0.0427564
1.73922	-0.0276693
1.74412	0.0664386
1.74832	0.0260517
1.75471	0.07023
1.76243	0.078239
1.77333	-0.0390469
1.77476	0.0122695
1.77504	0.0534635
1.78225	0.0382453
1.78495	-0.0134413
1.7899	0.00169448
1.79173	0.000130977
1.794	0.0271255
1.79876	0.0555349
1.80228	-0.00321902
1.80421	-0.00496403
1.80562	0.0715973
1.81224	-0.0335994
1.81585	0.0365808
1.81889	-0.0526078
1.82598	-0.00789181
1.82797	0.0462364
1.83236	-0.0576748
1.83421	0.0240192
1.84107	0.0431698
1.85251	0.0304892
1.8703	0.0219531
1.87747	-0.0248063
1.88868	0.0163756
1.89736	-0.0134146
1.90729	0.0535423
1.90803	0.0224215
1.90959	0.0560667
1.91193	0.0151841
1.91526	0.0525866
1.91718	0.0922574
1.91872	0.0211906
1.93289	-0.00907071
1.93589	0.0260031
1.94418	0.00215921
1.95048	0.0212542
1.95377	0.0195278
1.95688	-0.00136497
1.95882	0.0513453
1.96048	0.0356423
1.96145	0.0209252
1.9632	-0.00655828
1.96541	0.021922
1.96684	-0.0267327
1.97	0.0105058
1.9736	0.0363353
1.97532	0.0523808
1.97855	-0.00488364
1.98393	0.0230096
1.99171	0.0828569
1.99207	0.0444728
1.99304	0.0156825
1.99317	0.0300529
2.00023	0.0240146
2.01184	0.00963315
2.03885	0.00880211
2.04118	-0.0490593
2.0438	0.0315594
2.05222	0.0163329
2.0577	0.0494924
2.06131	-0.04168
2.06242	0.0380971
2.06508	-0.0346247
2.07075	-0.0435131
2.07571	0.0815698
2.07669	0.00841059
2.08545	-0.0370271
2.08635	-0.00744152
2.09795	0.0426424
2.1086	-0.00762434
2.117	0.00364139
2.12752	0.0291618
2.13069	0.06772
2.14026	0.0208878
2.1411	0.0126287
2.14578	-0.0465852
2.14983	0.0626589
2.1561	-0.0269623
2.15916	-0.0206663
2.16032	0.0226449
2.16623	-0.0476119
2.1718	0.00931099
2.20311	0.000891171
2.20397	0.0481429
2.20485	-0.0541516
2.21278	0.0309922
2.21515	-0.00737842
2.21828	0.0106492
2.23039	0.0162701
2.24644	-0.0282909
2.24819	0.0334065
2.24936	0.00519975
2.26749	0.0654423
2.26874	0.0289116
2.2794	0.0092648
2.29105	0.0904303
2.30843	0.0657602
2.30867	0.0502836
2.3124	-0.0146271
2.32479	0.0135231
2.32967	0.0966311
2.3349	-0.0405244
2.34442	0.0220749
2.3496	-0.0221449
2.35403	0.0427428
2.36082	0.0548031
2.36395	-0.0234874
2.36706	-0.0332889
2.37087	-0.0164428
2.37679	-0.000179946
2.39669	0.0680177
2.3978	0.0672922
2.4048	0.0156159
2.40863	0.0436248
2.40896	-0.0331336
2.41513	0.0361478
2.42083	-0.0059214
2.42535	-0.0308268
2.42829	0.0657771
2.43678	0.0186802
2.43954	-0.0161295
2.44391	0.0591959
2.46235	0.0172516
2.46388	0.00769287
2.47148	0.00731914
2.47186	0.0490627
2.4733	0.0731107
2.47376	-0.00869083
2.47923	0.0484593
2.49513	0.0171897
2.50368	0.000617736
2.51647	-0.0432066
2.51834	0.0380629
2.52408	0.0621706
2.53156	0.0257162
2.5332	0.0308663
2.54323	0.0167443
2.54414	0.0437434
2.5622	0.00279565
2.58451	-0.0358597
2.60817	0.0871384
2.61059	0.00917751
2.62139	0.000334359
2.62172	0.0207672
2.62462	-0.0124702
2.62634	-0.0286326
2.62863	-0.0108891
2.62917	-0.043157
2.63218	0.0550994
2.6325	0.08568
2.68434	0.0226139
2.68559	-0.0240452
2.68605	0.00097683
2.69936	0.0268419
2.70264	0.0065329
2.70283	0.00270872
2.70297	0.0392426
2.70906	0.051688
2.71057	0.00814023
2.71858	0.0259508
2.72523	-0.0120414
2.72622	-0.0208248
2.73454	-0.0119265
2.74506	0.0191186
2.76162	0.00185801
2.79778	0.00168128
2.80617	0.0538031
2.83406	0.0699871
2.8503	0.0382601
2.86476	0.0336849
2.87056	0.00626002
2.91314	-0.0010991
2.91642	-0.0144819
2.92199	0.013037
2.93288	0.0629115
2.93834	0.00213456
2.94505	0.0723369
2.98419	0.0374277
2.98571	0.027804
2.99388	0.0434285
3.00231	0.0266754
3.03094	0.0238516
3.0315	-0.0037917
3.03561	-0.0119625
3.04025	0.0375899
3.04401	0.0137288
3.05355	0.0803942
3.05512	0.0198923
3.07397	0.0430327
3.07492	0.0357063
3.08708	0.0183314
3.0882	0.0359839
3.09106	0.0278571
3.10349	0.0239092
3.11474	-0.011717
3.13763	0.0189008
3.14512	0.0509019
3.14748	0.024537
3.1732	0.0314703
3.18614	0.0596095
3.20728	0.000451104
3.22565	0.0605082
3.30877	0.0126195
3.35398	0.059017
3.35782	0.0319684
3.35894	-0.0299934
3.37276	0.0055836
3.38966	0.0334006
3.41045	0.0576941
3.42558	0.0232943
3.42897	0.0356559
3.42991	-0.0494233
3.43691	0.00373767
3.43917	-0.0147423
3.44424	-0.0132537
3.45863	0.0137949
3.47467	-0.0439845
3.47646	0.00634489
3.49589	0.00995171
3.51821	0.0250243
3.53199	0.0364893
3.56237	0.00954857
3.56756	-0.0115169
3.59457	-0.0275512
3.59833	0.024114
3.61641	0.00236632
3.63816	0.036335
3.65907	0.0243731
3.65987	0.00416187
3.66927	0.0183971
3.70757	0.000198347
3.72389	0.036116
3.72657	-0.0187014
3.76275	0.00738013
3.7676	0.0105781
3.78771	0.016052
3.79175	0.0307117
3.79921	-0.00625912
3.82047	0.0414467
3.82438	0.0267529
3.83741	0.012717
3.84869	0.0140426
3.85148	0.0508756
3.89472	0.0190035
3.93588	0.024207
3.94844	0.0115132
3.95214	0.0205169
3.96327	0.0485162
3.97294	-0.00614075
4.00563	0.0243952
4.01743	0.0262198
4.02013	0.0270086
4.04491	-0.0144404
4.06018	0.00587983
4.08033	0.0240171
4.08045	-0.00091095
4.11338	0.00344139
4.1412	0.0285723
4.14182	0.0433533
4.15515	0.0477283
4.1672	0.0393111
4.19764	-0.00148767
4.21936	0.028262
4.27123	0.0294162
4.32765	-0.00980481
4.37525	0.00651901
4.39254	0.0240737
4.4117	0.0206739
4.44061	0.0355658
4.44082	0.00156827
4.49024	0.0357937
4.52749	0.00937671
4.5357	0.0164436
4.53803	0.0170715
4.54818	0.0505222
4.57825	0.0330676
4.58546	0.0288836
4.59264	0.0173787
4.60213	0.0342723
4.60909	-0.0163526
4.75107	0.0291534
4.75342	0.00520307
4.76918	0.0118382
4.78985	0.0388341
4.89238	-0.00173299
4.92339	0.0193201
4.98328	0.0125545
5.02378	0.0100271
5.026	0.00867412
5.02624	0.0154617
5.0657	0.000392316
5.0666	0.0166932
5.14612	-0.00479802
5.1976	0.0411498
5.23816	0.0437161
5.31278	0.0224333
5.4181	0.0208282
5.43178	0.0239051
5.49843	0.0400012
5.63779	0.0239879
5.67164	0.0446385
5.73798	0.0203567
5.81769	0.0386605
5.87438	0.0052535
5.90003	0.0398938
5.98105	0.0109545
6.02532	0.0382999
6.23805	0.0333082
6.65857	0.0215029
6.66084	0.0152881
6.72887	0.0361416
6.83926	0.0365383
6.92863	0.0338499
6.97071	0.019053

## Sheet: Ra14
DeltaR2*	Concentration	DeltaR2* mean	Concentration mean	Concnetration STD
0.000236505	0.075535	0.442092	0.00972329	0.0362708
0.00151965	0.0700535	0.839459	0.0195696	0.0335967
0.00301601	0.0656998	1.10005	0.0172416	0.0346032
0.00765948	0.00956962	1.37053	0.0202897	0.0361298
0.00805916	0.063042	1.67899	0.0256771	0.0341229
0.0167841	0.0334467	2.0082	0.0152533	0.037258
0.038399	-0.00862806	2.34874	0.0175442	0.0383128
0.0630955	0.0132738	2.87041	0.0249345	0.0340879
0.0672098	-0.0173305	4.49044	0.0291338	0.0291808
0.107787	0.0209578
0.118452	-0.0168457
0.118488	0.0427654
0.132666	-0.0379555
0.143317	-0.0392709
0.144475	-0.00247237
0.144818	0.00232269
0.17111	0.000116809
0.171961	0.0516047
0.210161	-0.00394387
0.227401	-0.00425143
0.238794	0.000552642
0.243573	0.0209072
0.271218	0.0120425
0.275673	0.0875617
0.280284	-0.0181849
0.311892	0.0219827
0.314574	-8.77472e-06
0.316261	-0.0272663
0.349188	-0.032049
0.360905	-0.0460854
0.369155	0.0088104
0.390328	0.0129548
0.408566	0.0156153
0.424961	-0.0193246
0.437179	0.0183692
0.444224	-0.0445736
0.445528	-0.0118575
0.457083	-0.022605
0.457251	0.0225482
0.460476	0.0106431
0.461985	0.0259313
0.465163	-0.0279185
0.480143	0.0375227
0.481841	0.0608275
0.483863	-0.0792035
0.487254	-0.0187172
0.494168	0.0520232
0.500662	0.0788806
0.501127	0.0594084
0.501448	0.0338265
0.512228	-0.0033631
0.52159	-0.012707
0.522233	-0.00033823
0.522386	-0.026526
0.522526	-0.0201629
0.522792	0.0126818
0.532386	0.010587
0.535561	-0.0203737
0.541078	-0.0184288
0.541829	-0.0110399
0.548339	-0.0128309
0.549897	-0.0125008
0.551563	-0.00133428
0.554481	-0.00862703
0.555366	0.0304563
0.561985	-0.015209
0.566674	0.024133
0.571196	0.0483974
0.571379	-0.01637
0.571737	-0.00702863
0.578611	0.0301388
0.584349	-0.0290994
0.58492	0.063247
0.588748	0.057157
0.602922	0.0240726
0.603872	0.07059
0.606908	0.047496
0.611988	0.0407957
0.616502	0.0139611
0.62375	0.0580131
0.624448	-0.0425308
0.624526	0.00764121
0.629973	0.0154251
0.631576	0.0374821
0.634092	-0.00163069
0.640481	-0.028678
0.64405	0.0164819
0.652455	-0.005368
0.659345	-0.0468544
0.659502	0.101716
0.662081	0.00827543
0.673871	-0.0255742
0.680844	-0.0216651
0.68919	-0.0356338
0.691014	0.0306768
0.698426	-0.020967
0.701014	-0.0463844
0.702737	0.0970079
0.708029	0.0685813
0.710387	-0.00176311
0.71817	0.000247467
0.719764	-0.0142137
0.720843	-0.0144548
0.725777	0.0324302
0.726422	0.0104677
0.727871	0.0308289
0.731748	0.0106811
0.731828	0.0383495
0.734192	0.0764714
0.737344	0.0254774
0.740853	0.0148496
0.742245	0.000218053
0.742587	0.0175574
0.744179	0.0455544
0.746076	0.0342271
0.747566	0.00546331
0.752379	-0.0195546
0.756608	0.013087
0.758188	0.0515508
0.75872	0.0477912
0.762929	0.0307347
0.763445	0.000899557
0.764662	-0.0197233
0.76509	-0.0384645
0.765668	0.0285518
0.767908	0.038533
0.769112	-0.0485547
0.770165	-0.0213397
0.77052	-0.0206741
0.77126	0.0327951
0.772117	-0.0201302
0.778339	-0.0346575
0.783096	0.0234898
0.785953	-0.0409875
0.789027	-0.0237772
0.793443	0.0262128
0.793894	0.00792613
0.794149	0.0432863
0.796092	0.000547035
0.80389	0.0963476
0.812308	0.0798349
0.813182	0.0311673
0.813726	0.044926
0.819212	0.0426974
0.826043	0.0341353
0.830217	0.0496658
0.832402	-5.7661e-05
0.835883	0.0421951
0.836361	0.0534802
0.841424	0.0143271
0.845433	0.00040731
0.845672	-0.0405396
0.845985	-0.0599948
0.849511	-0.005937
0.850478	0.0369063
0.853976	0.0317079
0.85506	-0.00745744
0.855982	0.0130438
0.856055	0.0225248
0.860383	-0.0140856
0.86127	0.0211652
0.862848	0.0448464
0.868985	0.0676727
0.870689	0.0797228
0.871462	-0.0104933
0.878235	0.0302152
0.878498	0.0231181
0.884132	0.0706057
0.88528	0.0149902
0.88914	0.0138929
0.901594	0.0211797
0.905764	0.0207782
0.906373	0.0370476
0.909156	0.0297893
0.910235	0.0380329
0.914139	0.0491548
0.914483	-0.0277529
0.914572	-0.0174566
0.914758	0.0455197
0.917212	-0.0207849
0.920692	0.0915638
0.92708	0.0117763
0.927097	0.0557913
0.927169	0.0270665
0.929988	0.0333386
0.936453	0.0293386
0.938012	0.0216643
0.943746	0.0221544
0.944354	0.104741
0.946632	0.054789
0.948348	0.0765837
0.955125	0.0408642
0.95551	-0.0367872
0.96214	0.0335412
0.963802	-0.00275573
0.967444	0.0479087
0.968362	-0.0521171
0.970844	0.0111088
0.974839	-0.00860336
0.97607	0.0267611
0.976118	0.0372021
0.982573	0.0213603
0.983137	0.0425064
0.990153	-0.0363345
0.99016	0.0458326
0.991071	0.0414083
0.991918	0.0492678
0.99668	0.0266569
1.00602	-0.0341132
1.00785	-0.0257521
1.00807	-0.00575163
1.01166	0.0512656
1.01716	-0.0288589
1.01833	0.0346609
1.01895	-0.00624177
1.01949	0.0156324
1.01955	-0.0287692
1.01984	-0.0217303
1.02405	0.0271726
1.02594	0.0751302
1.02931	-0.0835595
1.03235	0.0308833
1.03865	0.0149313
1.03977	-0.00398379
1.0408	0.0492711
1.04571	0.0483964
1.0499	-0.0226396
1.05254	0.0248873
1.05405	0.0208351
1.05755	0.0315544
1.05831	0.024831
1.05964	0.00330245
1.06153	0.017171
1.06501	0.0494513
1.06571	0.0411475
1.06783	0.0449952
1.06816	0.0401567
1.06938	0.0442109
1.07315	-0.0214049
1.07926	0.0387258
1.08001	-0.017783
1.08098	0.0391318
1.08149	0.0213865
1.08267	0.00883926
1.08349	-0.00660423
1.08368	-0.0239453
1.09019	0.0280111
1.09801	0.0676372
1.10187	0.0472228
1.10382	0.027505
1.10424	0.0375747
1.10476	-0.0371685
1.10543	0.0195363
1.10643	0.067759
1.10834	0.0462326
1.10953	-0.0297356
1.11172	0.0117404
1.11587	-0.0241475
1.1173	-0.015301
1.11758	0.0277593
1.12063	0.00888716
1.12381	0.0677753
1.12934	0.0293919
1.13026	-0.0201683
1.13106	-0.0201448
1.13716	0.0634461
1.13728	0.0563531
1.13818	0.041345
1.13887	0.0344957
1.14254	-0.0409504
1.14739	-0.00297324
1.14759	-0.0450056
1.14832	0.0293723
1.15197	0.0483967
1.15307	0.0486372
1.15673	0.0100329
1.15964	-0.0355294
1.16105	0.0292729
1.16123	-0.0462064
1.16207	0.025882
1.17329	0.0525867
1.17688	-0.00358376
1.17858	0.0214056
1.18227	0.0187926
1.18455	-0.0271411
1.18538	0.0499153
1.18689	-0.0243949
1.18971	0.0202482
1.19422	0.11596
1.19524	-0.00889211
1.19659	0.0426486
1.20014	-0.0118458
1.20158	0.094489
1.2042	0.0361778
1.2046	0.0607701
1.20984	0.0303038
1.21022	-0.0137622
1.21412	0.014353
1.22101	0.0190353
1.22251	-0.0145753
1.22274	0.0334432
1.22468	0.0564943
1.22599	0.00695831
1.22608	0.0248586
1.22664	-0.0370448
1.22701	-0.0365417
1.2287	0.0277291
1.22912	0.0138009
1.23217	0.030374
1.23664	-0.000543043
1.23861	0.0372023
1.24481	0.064152
1.24834	0.0258434
1.25018	0.00679732
1.25447	0.00580834
1.25515	0.0433291
1.25664	0.020152
1.26199	0.0195247
1.26578	0.00457801
1.26961	0.0370238
1.27877	0.0675075
1.28474	-0.0856907
1.28678	0.0719671
1.2902	-0.0233
1.29353	0.0207724
1.29364	0.060736
1.29415	0.0269472
1.30022	0.107485
1.30249	0.0111722
1.31084	-0.0465887
1.31615	0.050272
1.31675	0.0741276
1.31997	0.0255483
1.32053	0.00081679
1.32057	-0.0195644
1.32426	0.0425815
1.32988	0.0238418
1.33736	-0.0352423
1.34027	0.0313191
1.34301	-0.0282398
1.34959	-0.00610451
1.3502	-0.00485272
1.35103	0.0282512
1.35116	0.0524857
1.35311	0.029297
1.3627	0.0116514
1.36383	0.0568834
1.36546	0.0503505
1.36727	0.0481407
1.36977	0.0532352
1.37297	0.0290184
1.37647	0.0585719
1.37764	0.0435387
1.37813	-0.0381059
1.38619	0.0523295
1.39006	-0.00173818
1.39018	-0.0236622
1.39224	-0.0224555
1.39551	0.0474792
1.39805	-0.0601545
1.40711	0.102559
1.40827	0.101318
1.41816	0.0509261
1.42304	-6.45265e-05
1.42662	0.0276196
1.43181	0.0184547
1.43736	0.0624922
1.44005	-0.0312595
1.44017	0.00134466
1.44278	0.00481914
1.44863	0.0170215
1.44892	0.0258822
1.45247	0.0228703
1.45276	-0.0158842
1.45355	-0.00916471
1.45482	0.0479928
1.45574	0.0369291
1.45773	-0.0114772
1.45898	0.00590371
1.45962	0.0382238
1.4611	0.0338536
1.46591	0.0268418
1.46648	0.0173013
1.47159	0.0439605
1.47246	-0.0125808
1.47576	-0.0419314
1.48121	-0.0505719
1.48412	0.0414829
1.49017	-0.0236616
1.49125	0.00379136
1.49244	0.0524464
1.49426	-0.0265467
1.49704	0.00940223
1.49863	0.0287418
1.49939	0.0596076
1.50148	0.0109707
1.50155	0.0412025
1.50379	0.0706862
1.50709	0.0151979
1.50753	0.0677016
1.50884	0.0194222
1.51727	0.0226948
1.51812	0.0200459
1.51841	0.0541576
1.5206	0.0161791
1.52477	-0.0263033
1.52638	0.00607093
1.52641	0.0556305
1.54014	0.122443
1.54367	-0.0301038
1.54674	0.0048541
1.54775	0.0227982
1.54867	0.0550925
1.55243	0.0301282
1.5588	0.0384023
1.55941	0.0613458
1.56025	0.0315792
1.56693	-0.0575308
1.56806	0.00840473
1.57559	-0.0394932
1.57984	0.0221671
1.58403	-0.0275297
1.58807	0.0626754
1.59249	0.00454702
1.59341	-0.0139887
1.59557	0.0466208
1.59572	-0.0654804
1.60034	0.0501129
1.60177	0.020075
1.60533	0.0553814
1.60647	0.0387215
1.60668	-0.0135796
1.61122	0.0577032
1.61484	0.0364144
1.61488	0.0127964
1.62136	0.0247637
1.63431	0.0168008
1.63698	0.00965704
1.63819	-0.0105862
1.64221	0.0723863
1.64976	0.0376845
1.65058	0.0532714
1.65157	0.0268894
1.65458	0.0596924
1.65517	0.12835
1.66042	0.0427905
1.6633	0.00189183
1.6636	-0.00106883
1.66533	0.0322497
1.66995	0.00819575
1.6784	0.055554
1.68732	0.0102712
1.69041	0.0132076
1.69072	0.00396148
1.692	0.0096678
1.69239	0.111329
1.69852	-0.00680943
1.70473	0.0139348
1.70787	0.0179545
1.71025	-0.0172028
1.7161	0.0385328
1.71952	0.0551044
1.72287	-0.00659131
1.73004	0.00689806
1.7305	0.0281158
1.7353	0.0120553
1.73989	0.0295512
1.74231	0.0511773
1.74252	0.0346398
1.74409	0.0227984
1.74604	0.0316855
1.75014	0.0999774
1.75032	0.0179215
1.7558	0.0848253
1.75591	0.0430455
1.76372	-0.00404331
1.76798	0.0400267
1.77156	-0.0191687
1.7764	0.0131535
1.7799	0.0681202
1.77991	0.0228317
1.78514	0.0540812
1.79795	0.0367705
1.80356	0.0189059
1.8066	-0.0396176
1.80693	0.0444314
1.80943	0.0461706
1.81035	0.0296463
1.81216	0.0202601
1.81528	-0.0285766
1.81587	0.0299609
1.81629	0.0463589
1.83313	0.00610482
1.83316	0.0361787
1.84098	0.0657142
1.85062	0.0243339
1.85115	0.0415831
1.85178	-0.0235861
1.85383	0.0133325
1.85428	0.0577079
1.8549	-0.021426
1.85536	0.027912
1.85612	0.0419007
1.85823	-0.011171
1.86625	-0.00096518
1.86633	-0.0289439
1.86888	-0.00213769
1.87016	0.0292932
1.87035	0.0188054
1.87154	0.0362507
1.87357	-0.0149262
1.88024	0.0125492
1.88366	0.0489674
1.88505	0.031831
1.89313	0.0179043
1.89548	0.020626
1.90016	-0.0276796
1.90023	0.0233182
1.90029	-0.051355
1.9038	-0.0290381
1.90426	0.00645501
1.91058	-0.0191262
1.91267	0.0264028
1.91311	0.0858056
1.92065	-0.00299187
1.92069	0.0636349
1.92111	0.0160257
1.92364	0.0704065
1.92775	0.0353237
1.93476	0.0332639
1.93511	0.0583007
1.93745	-0.0295367
1.93783	0.0581999
1.94111	0.0156176
1.94147	0.0252362
1.94288	-0.04924
1.94439	0.017101
1.95142	-0.0339108
1.95531	-0.0206242
1.95991	0.035585
1.96203	0.0671857
1.97464	0.0288507
1.97648	0.082241
1.98309	0.0848074
1.98374	0.0323899
1.98975	0.0271541
1.99013	0.0139265
1.99231	0.0437586
1.99566	-0.00556052
1.99928	-0.000333421
2.00116	0.0259119
2.00244	0.0605196
2.00372	0.0454096
2.00804	0.0117119
2.01212	0.0135093
2.01802	-0.0355903
2.01854	-0.0417809
2.02156	-0.0103907
2.02355	-0.0108201
2.0242	0.0135556
2.04249	0.0255689
2.04286	0.0116385
2.05115	0.0227802
2.05289	-0.00314867
2.05634	0.0308856
2.05988	0.0135277
2.0677	-0.0184529
2.06808	-0.048787
2.07869	0.0710126
2.0799	0.0174294
2.09279	0.0291402
2.09373	-0.0393496
2.0949	-0.0323411
2.09824	-0.0361268
2.09869	0.0837892
2.09965	0.0300101
2.10525	0.0338896
2.10677	0.0821816
2.11034	-0.0651186
2.1115	0.00906308
2.11511	0.028661
2.11693	0.0469757
2.11693	-0.0592
2.13262	0.0215137
2.13384	0.0181778
2.14153	0.109649
2.14613	0.0573866
2.14875	0.00169193
2.14937	0.0279068
2.15394	0.0932709
2.15429	0.0271186
2.1543	-0.0670948
2.15504	0.00769171
2.16199	-0.000569153
2.1624	-0.023457
2.16812	0.0309087
2.16918	0.0514675
2.18233	-0.00970255
2.18692	-0.0153546
2.1881	0.000594171
2.18856	0.0359347
2.19163	0.041922
2.19359	-0.00114129
2.1983	0.0867245
2.20136	-0.0289648
2.20501	-0.0466194
2.2059	0.0212814
2.2072	-0.0233027
2.21094	-0.0353003
2.21535	0.0780406
2.21683	0.0452914
2.21903	-0.0132138
2.21968	0.0016601
2.21982	0.0313783
2.22026	0.0478904
2.22721	0.0671065
2.2273	0.0161857
2.23316	0.0275812
2.24658	-0.0440047
2.24715	-0.00609983
2.25192	0.0427545
2.25307	0.0324294
2.25778	0.0238337
2.25795	0.0243168
2.25947	0.00255638
2.26113	0.0238672
2.26765	0.038883
2.27238	-0.0345171
2.27413	0.0444457
2.27441	0.0253396
2.2816	-0.0502999
2.28521	0.0667854
2.28578	0.0668177
2.28671	0.0480171
2.28677	-0.0221539
2.2879	0.0416589
2.29042	0.112982
2.29064	0.0702394
2.30144	0.0262023
2.3026	0.050707
2.30276	-0.0490649
2.30339	0.015644
2.30409	0.0782301
2.30444	-0.00467508
2.31212	0.0816133
2.31729	0.011938
2.31928	0.0707065
2.32201	0.0515644
2.33229	-0.0302822
2.33494	0.076017
2.34506	0.028062
2.34718	0.0539111
2.35228	-0.0648473
2.35678	0.056497
2.36043	0.0124293
2.36085	0.0168121
2.36751	-0.0175748
2.36864	0.0410826
2.37257	0.0423492
2.37635	0.00924695
2.37794	0.0826362
2.38205	-0.0652812
2.3824	0.0291459
2.38868	0.0274213
2.39348	0.013609
2.39369	0.0406316
2.39435	0.033526
2.39973	0.0542763
2.40532	0.00615486
2.40612	-0.000777388
2.40841	0.013684
2.41543	0.00999918
2.4242	-0.0523767
2.42815	-0.0263052
2.43651	-0.000581101
2.43923	0.0579896
2.43927	-0.0382639
2.44217	0.0243905
2.44668	-0.0438741
2.45027	0.014009
2.45919	-0.00439248
2.46278	0.0396265
2.47521	0.0223645
2.48313	-0.0203962
2.48362	0.0194284
2.48725	-0.0279539
2.48984	-0.0126128
2.49132	-0.0238301
2.4962	0.0413875
2.49652	0.0482028
2.50282	0.0179754
2.50344	0.00639958
2.50415	-0.0632566
2.50447	-0.0095794
2.50598	0.0548947
2.5149	-0.00214787
2.52371	0.0166869
2.53052	0.0526334
2.55901	-0.00551865
2.5617	0.00762343
2.56363	0.0277492
2.56524	-0.0530218
2.57275	0.0845423
2.57696	-0.0133186
2.57978	0.0706018
2.58855	0.0426107
2.58944	-0.0394318
2.59426	0.0414318
2.598	0.0180053
2.60084	-0.0103256
2.60156	0.0269798
2.60229	-0.00490951
2.60419	0.0946684
2.6069	0.0210851
2.61102	0.0237219
2.61174	0.0203756
2.61425	0.062115
2.61855	-0.00606295
2.62502	0.0681659
2.62928	0.0484542
2.63062	0.0662319
2.6307	-0.0164768
2.63113	-0.0299597
2.64047	0.0241577
2.64093	-0.0202403
2.64818	0.051933
2.65306	0.0235678
2.66564	0.0351094
2.66796	0.0152621
2.67788	0.0347168
2.6829	-0.0367517
2.70356	0.0552116
2.70728	0.0121136
2.72188	0.0241549
2.72397	0.0179838
2.73066	-0.0266753
2.73394	0.0343624
2.73652	0.0550372
2.75524	-0.00408274
2.76517	0.03356
2.77975	0.0527942
2.78296	0.0440124
2.78999	0.0509516
2.80563	0.0651692
2.81152	0.037728
2.81274	0.0247958
2.81684	0.0533563
2.82946	0.0467003
2.8309	0.0172675
2.84294	0.0288779
2.85144	-0.00269255
2.85211	0.0154024
2.85746	-0.013842
2.86453	0.0103169
2.86785	0.0155849
2.88538	0.117461
2.90249	0.00553795
2.93361	-0.00124623
2.9392	0.0449386
2.94447	-0.00416643
2.94704	-0.0306992
2.96764	0.0582112
2.96846	0.0410988
2.98677	0.0793105
2.99678	0.0231838
3.00169	-0.0744345
3.0034	0.0252444
3.0208	0.076937
3.03379	0.00622825
3.04202	-0.00532824
3.07584	0.0730705
3.07669	0.0267341
3.07704	0.0745192
3.08537	0.000668024
3.09577	0.0384865
3.11151	0.0128195
3.11183	-0.000960443
3.11221	0.0323528
3.11811	-0.0399624
3.11891	0.0309981
3.12159	0.0493899
3.13428	0.0371102
3.13903	-0.00558713
3.1442	0.0285073
3.14565	-0.0101728
3.14666	0.0319139
3.15113	0.0585517
3.15697	0.0373939
3.16026	0.053816
3.17161	0.0194862
3.1754	0.0434237
3.1799	0.0487129
3.18023	0.0548125
3.18392	0.0246991
3.18399	0.0267231
3.19103	0.0349787
3.19803	0.0121034
3.20433	0.071655
3.20716	-0.00409915
3.21121	-0.0500436
3.21191	0.0157901
3.21358	0.0858181
3.21593	0.0303162
3.21993	0.0567821
3.22497	0.0312939
3.22507	0.0513519
3.23363	-0.00313346
3.23544	0.0237294
3.24456	0.0435901
3.2492	0.0058408
3.25067	-0.00340533
3.25979	0.0112149
3.262	0.0102018
3.26677	0.013887
3.28359	0.0309253
3.29606	0.0446108
3.30938	0.100881
3.31263	0.00823145
3.31821	0.0268497
3.32844	0.0357122
3.34296	0.101749
3.34594	-0.0187134
3.34684	0.0525734
3.36083	0.0292817
3.3633	0.0468304
3.37914	0.0213401
3.38049	-0.0167205
3.39734	0.0134809
3.41347	0.0428545
3.4168	0.065386
3.44987	0.0378003
3.45269	0.0598424
3.46551	0.0637575
3.4922	0.04224
3.50787	0.0638775
3.51262	0.0565228
3.51838	0.0125333
3.52124	0.0353312
3.52983	0.0445571
3.58678	0.0105059
3.59648	0.0194391
3.59726	0.0415627
3.60623	-0.0424617
3.60804	-0.0218725
3.60907	0.000326319
3.61146	0.0185277
3.61592	0.0334609
3.61621	0.0553257
3.61717	0.0397973
3.61728	0.0413179
3.61853	0.0210087
3.62626	0.0526348
3.63244	0.00133973
3.64217	0.0487425
3.65144	0.0447094
3.66094	0.0419996
3.66253	0.0436459
3.6695	-0.0119076
3.67087	0.0293498
3.67772	0.0684579
3.68545	-0.00271973
3.68695	-0.0152141
3.6901	0.0500159
3.69332	0.066324
3.69526	-0.0198819
3.69545	0.042783
3.70964	0.0228442
3.71757	0.0752096
3.72932	0.00229578
3.78458	0.0519235
3.8388	-0.0273049
3.84783	0.0314898
3.85332	0.0788392
3.85576	0.0383854
3.86006	0.0289343
3.87223	0.0425377
3.87745	0.0174466
3.88017	-0.0299588
3.90334	0.00918193
3.90461	0.00884368
3.91156	0.0488069
3.91782	0.0152111
3.92029	0.00349873
3.94276	0.000160072
3.97026	0.0751341
3.97275	0.0343332
3.98088	-0.028484
3.99532	0.0641035
4.00107	0.0334858
4.03044	0.0393313
4.03921	0.0408848
4.09357	0.0322148
4.12236	-0.00360149
4.14074	0.00621615
4.20382	0.00894137
4.20828	0.0515084
4.21266	0.0153499
4.24236	0.0410409
4.26883	-0.0677347
4.2735	0.0480844
4.28472	0.0268038
4.2939	-0.0110593
4.30667	-0.00283793
4.31511	0.0134744
4.3254	-0.0140935
4.35434	0.00582855
4.35728	0.0174271
4.36051	0.0426136
4.39629	0.05154
4.42419	0.0286385
4.44337	0.0408639
4.48364	0.0127063
4.50032	0.041373
4.51605	0.0272004
4.54138	0.00208003
4.55345	0.0933953
4.56011	0.0113603
4.56211	0.00299391
4.56747	0.00711513
4.60229	0.0252275
4.61749	-0.0262004
4.63815	0.0313915
4.64947	0.0451442
4.68507	0.0398657
4.68541	0.00702608
4.71266	0.0389974
4.71524	-0.0132474
4.79263	0.0820848
4.80466	-0.0053939
4.83803	-0.00519913
4.9002	0.0469982
4.90827	-0.0241714
4.96864	0.0507609
4.97289	0.0199511
4.97564	0.0329344
5.03109	0.0429574
5.04011	0.0191631
5.13255	0.0027837
5.17143	-0.0439338
5.1938	0.0659216
5.22056	0.0657613
5.28713	0.0201537
5.30765	0.0166679
5.31585	0.0331881
5.3323	-0.0130367
5.43517	0.0439404
5.63257	0.00956204
5.8006	0.0645288
5.95393	0.0527312
5.98309	0.0579801
5.98483	0.0327949
6.07785	0.00209481
6.40442	0.00931884
6.43991	0.0586027
6.46293	0.0794126
6.56152	0.0575446
6.74935	0.071744
6.78557	0.0640301
6.86523	0.0346436
7.00278	0.0372912
7.17267	0.0237844
7.30082	0.0679866
7.54818	0.0390341
7.74575	0.046665
7.78985	0.0517731
8.04028	0.0353561
8.052	0.0303759
8.10923	0.051209
9.61455	0.0608237
9.78913	0.0430638
10.2543	0.0552027
10.3703	0.0349178
